# Supplementary material for: Virulent strains of Zymoseptoria tritici suppress the host immune response and facilitate the success of avirulent strains in mixed infections
Source: PLoS Pathog. 2023 Nov 16;19(11):e1011767. doi: 10.1371/journal.ppat.1011767 (PMC10721197; doi:10.1371/journal.ppat.1011767)
Supplement: S1 Text — Table A in S1 Text: Raw data of Figs 1C–1D and S1. Table B in S1 Text: Raw data of Fig 1E. Table C in S1 Text: Raw data of S2 Fig. Table D in S1 Text: Raw data of Fig 1H. Table E in S1 Text: Raw data of Fig 2. Table F in S1 Text: Raw data of S1 Fig. Table G in S1 Text: Differentially expressed genes in at least one condition in comparison to non-infected plants. Stb6 and Stb16q are highlighted in red and blue, respectively. Table H in S1 Text: Defense-related DEGs in 1E4 infection 3dpi or 6dpi, with functional annotations. Table I in S1 Text: Defense-related DEGs in 3D7 infection 3dpi or 6dpi, with functional annotations. Table J in S1 Text: Defense-related DEGs in mixed infection 3dpi or 6dpi, with functional annotations. Table K in S1 Text: Number of DEGs containing ’defense-related’ annotations from Fig 4H Table L in S1 Text: Biological process GO enrichment analysis of up-regulated genes at 3dpi. Table M in S1 Text: Biological process GO enrichment analysis of up-regulated genes at 6dpi. Table N in S1 Text: Similarity search for protein sequences of defense related DEGs in Arabidopsis using BLASTP. (XLSX) [file ppat.1011767.s008.xlsx]

## Sheet: Table A
Table A in S1 Text: Raw data of figure 1C-D and S1.
treatment	replicate	cultivar	nr.leaf	day.post.infection	day.post.saw	timeOfHarvest	replicate	leafArea	necrosisArea	1E4pycnidiaCountManually	Pycnidiapercm2leafManual1E4	3D7pycnidiaCountManually	Pycnidiapercm2leafManual3D7
1E4 in single	1E4GFP.1	CS	L3	21dpi	36dpg	101120	1	184.714	0	0	0	0	0
1E4 in single	1E4GFP.1	CS	L3	21dpi	36dpg	101120	2	115.668	0	0	0	0	0
1E4 in single	1E4GFP.1	CS	L3	21dpi	36dpg	101120	3	159.141	0	0	0	0	0
1E4 in single	1E4GFP.1	CS	L3	21dpi	36dpg	101120	4	141.766	0	0	0	0	0
1E4 in single	1E4GFP.1	CS	L3	21dpi	36dpg	101120	5	157.275	0	3	1.90749	0	0
1E4 in single	1E4GFP.1	CS	L3	21dpi	36dpg	101120	6	147.475	0	0	0	0	0
1E4 in single	1E4GFP.1	CS	L3	21dpi	36dpg	101120	7	146.076	8.73366	0	0	0	0
1E4 in single	1E4GFP.1	CS	L3	21dpi	36dpg	101120	8	189.755	0	0	0	0	0
1E4 in single	1E4GFP.1	CS	L3	21dpi	36dpg	101120	9	NA	NA	0	NA	0	0
1E4 in single	1E4GFP.1	CS	L3	21dpi	36dpg	101120	10	180.097	0	0	0	0	0
1E4 in single	1E4GFP.1	CS	L3	21dpi	36dpg	101120	11	189.844	0	0	0	0	0
1E4 in single	1E4GFP.1	CS	L3	21dpi	36dpg	101120	12	202.489	0	0	0	0	0
1E4 in single	1E4GFP.1	CS	L3	21dpi	36dpg	101120	13	201.317	0	0	0	0	0
1E4 in single	1E4GFP.1	CS	L3	21dpi	36dpg	101120	14	222.122	5.13782	0	0	0	0
1E4 in single	1E4GFP.1	CS	L3	21dpi	36dpg	101120	15	183.019	13.4508	0	0	0	0
1E4 in single	1E4GFP.1	CS	L3	21dpi	36dpg	101120	16	193.793	0	0	0	0	0
1E4 in single	1E4GFP.2	CS	L3	21dpi	36dpg	101120	1	179.199	0	0	0	0	0
1E4 in single	1E4GFP.2	CS	L3	21dpi	36dpg	101120	2	203.269	0	0	0	0	0
1E4 in single	1E4GFP.2	CS	L3	21dpi	36dpg	101120	3	158.774	0	0	0	0	0
1E4 in single	1E4GFP.2	CS	L3	21dpi	36dpg	101120	4	187.628	0	0	0	0	0
1E4 in single	1E4GFP.2	CS	L3	21dpi	36dpg	101120	5	195.103	0	0	0	0	0
1E4 in single	1E4GFP.2	CS	L3	21dpi	36dpg	101120	6	191.969	0	0	0	0	0
1E4 in single	1E4GFP.2	CS	L3	21dpi	36dpg	101120	7	155.165	0	0	0	0	0
1E4 in single	1E4GFP.2	CS	L3	21dpi	36dpg	101120	8	145.318	0	0	0	0	0
1E4 in single	1E4GFP.2	CS	L3	21dpi	36dpg	101120	9	168.983	0	0	0	0	0
1E4 in single	1E4GFP.2	CS	L3	21dpi	36dpg	101120	10	154.668	0	0	0	0	0
1E4 in single	1E4GFP.2	CS	L3	21dpi	36dpg	101120	11	195.492	0	0	0	0	0
1E4 in single	1E4GFP.2	CS	L3	21dpi	36dpg	101120	12	146.079	40.9314	0	0	0	0
1E4 in single	1E4GFP.2	CS	L3	21dpi	36dpg	101120	13	188.145	0	0	0	0	0
1E4 in single	1E4GFP.2	CS	L3	21dpi	36dpg	101120	14	182.167	0	0	0	0	0
1E4 in single	1E4GFP.2	CS	L3	21dpi	36dpg	101120	15	179.374	0	0	0	0	0
1E4 in single	1E4GFP.2	CS	L3	21dpi	36dpg	101120	16	199.663	0	0	0	0	0
1E4 in single	1E4GFP.3	CS	L3	21dpi	36dpg	101120	1	150.732	0	0	0	0	0
1E4 in single	1E4GFP.3	CS	L3	21dpi	36dpg	101120	2	183.831	0	0	0	0	0
1E4 in single	1E4GFP.3	CS	L3	21dpi	36dpg	101120	3	227.765	0	0	0	0	0
1E4 in single	1E4GFP.3	CS	L3	21dpi	36dpg	101120	4	174.694	0	0	0	0	0
1E4 in single	1E4GFP.3	CS	L3	21dpi	36dpg	101120	5	130.733	0	0	0	0	0
1E4 in single	1E4GFP.3	CS	L3	21dpi	36dpg	101120	6	183.517	0	0	0	0	0
1E4 in single	1E4GFP.3	CS	L3	21dpi	36dpg	101120	7	146.304	0	0	0	0	0
1E4 in single	1E4GFP.3	CS	L3	21dpi	36dpg	101120	8	169.281	0	0	0	0	0
1E4 in single	1E4GFP.3	CS	L3	21dpi	36dpg	101120	9	205.684	0	0	0	0	0
1E4 in single	1E4GFP.3	CS	L3	21dpi	36dpg	101120	10	149.914	0	0	0	0	0
1E4 in single	1E4GFP.3	CS	L3	21dpi	36dpg	101120	11	179.073	0	0	0	0	0
1E4 in single	1E4GFP.3	CS	L3	21dpi	36dpg	101120	12	211.647	0	0	0	0	0
1E4 in single	1E4GFP.3	CS	L3	21dpi	36dpg	101120	13	116.212	0	0	0	0	0
1E4 in single	1E4GFP.3	CS	L3	21dpi	36dpg	101120	14	229.565	0	0	0	0	0
1E4 in single	1E4GFP.3	CS	L3	21dpi	36dpg	101120	15	167.807	0	0	0	0	0
1E4 in single	1E4GFP.3	CS	L3	21dpi	36dpg	101120	16	193.424	0	0	0	0	0
3D7 in single	3D7wt.1	CS	L3	21dpi	36dpg	101120	1	141.739	131.634	0	0	688	485.4
3D7 in single	3D7wt.1	CS	L3	21dpi	36dpg	101120	2	152.125	115.013	0	0	843	554.15
3D7 in single	3D7wt.1	CS	L3	21dpi	36dpg	101120	3	132.519	53.0014	0	0	12	9.05532
3D7 in single	3D7wt.1	CS	L3	21dpi	36dpg	101120	4	130.897	110.399	0	0	570	435.456
3D7 in single	3D7wt.1	CS	L3	21dpi	36dpg	101120	5	128.501	0	0	0	0	0
3D7 in single	3D7wt.1	CS	L3	21dpi	36dpg	101120	6	142.582	139.514	0	0	411	288.254
3D7 in single	3D7wt.1	CS	L3	21dpi	36dpg	101120	7	171.693	129.933	0	0	909	529.434
3D7 in single	3D7wt.1	CS	L3	21dpi	36dpg	101120	8	133.576	69.0451	0	0	543	406.51
3D7 in single	3D7wt.1	CS	L3	21dpi	36dpg	101120	9	182.257	29.6374	0	0	199	109.187
3D7 in single	3D7wt.1	CS	L3	21dpi	36dpg	101120	10	130.107	100.508	0	0	576	442.714
3D7 in single	3D7wt.1	CS	L3	21dpi	36dpg	101120	11	165.101	0	0	0	18	10.9024
3D7 in single	3D7wt.1	CS	L3	21dpi	36dpg	101120	12	152.502	0	0	0	0	0
3D7 in single	3D7wt.1	CS	L3	21dpi	36dpg	101120	13	145.289	113.912	0	0	619	426.047
3D7 in single	3D7wt.1	CS	L3	21dpi	36dpg	101120	14	163.728	66.9063	0	0	446	272.403
3D7 in single	3D7wt.1	CS	L3	21dpi	36dpg	101120	15	192.804	13.4961	0	0	51	26.4517
3D7 in single	3D7wt.1	CS	L3	21dpi	36dpg	101120	16	152.86	122.905	0	0	865	565.876
3D7 in single	3D7wt.2	CS	L3	21dpi	36dpg	101120	1	132.565	36.6641	0	0	243	183.306
3D7 in single	3D7wt.2	CS	L3	21dpi	36dpg	101120	2	145.648	0	0	0	19	13.0451
3D7 in single	3D7wt.2	CS	L3	21dpi	36dpg	101120	3	157.701	21.4696	0	0	92	58.3382
3D7 in single	3D7wt.2	CS	L3	21dpi	36dpg	101120	4	156.756	9.09719	0	0	78	49.7589
3D7 in single	3D7wt.2	CS	L3	21dpi	36dpg	101120	5	135.811	77.2473	0	0	289	212.795
3D7 in single	3D7wt.2	CS	L3	21dpi	36dpg	101120	6	134.429	35.3114	0	0	230	171.094
3D7 in single	3D7wt.2	CS	L3	21dpi	36dpg	101120	7	126.351	55.8496	0	0	390	308.664
3D7 in single	3D7wt.2	CS	L3	21dpi	36dpg	101120	8	152.677	42.1178	0	0	289	189.288
3D7 in single	3D7wt.2	CS	L3	21dpi	36dpg	101120	9	173.756	0	0	0	29	16.6901
3D7 in single	3D7wt.2	CS	L3	21dpi	36dpg	101120	10	143.744	15.1283	0	0	45	31.3056
3D7 in single	3D7wt.2	CS	L3	21dpi	36dpg	101120	11	148.005	89.3632	0	0	312	210.804
3D7 in single	3D7wt.2	CS	L3	21dpi	36dpg	101120	12	135.104	58.3719	0	0	186	137.671
3D7 in single	3D7wt.2	CS	L3	21dpi	36dpg	101120	13	124.94	120.51	0	0	527	421.804
3D7 in single	3D7wt.2	CS	L3	21dpi	36dpg	101120	14	157.941	150.262	0	0	432	273.52
3D7 in single	3D7wt.2	CS	L3	21dpi	36dpg	101120	15	148.982	24.1245	0	0	100	67.1222
3D7 in single	3D7wt.2	CS	L3	21dpi	36dpg	101120	16	168.893	43.2516	0	0	89	52.696
3D7 in single	3D7wt.3	CS	L3	21dpi	36dpg	101120	1	130.07	12.899	0	0	0	0
3D7 in single	3D7wt.3	CS	L3	21dpi	36dpg	101120	2	150.133	16.4552	0	0	80	53.286
3D7 in single	3D7wt.3	CS	L3	21dpi	36dpg	101120	3	183.35	52.6776	0	0	420	229.07
3D7 in single	3D7wt.3	CS	L3	21dpi	36dpg	101120	4	124.943	50.1469	0	0	178	142.465
3D7 in single	3D7wt.3	CS	L3	21dpi	36dpg	101120	5	202.684	5.32888	0	0	125	61.6723
3D7 in single	3D7wt.3	CS	L3	21dpi	36dpg	101120	6	266.117	45.3023	0	0	414	155.571
3D7 in single	3D7wt.3	CS	L3	21dpi	36dpg	101120	7	136.969	134.072	0	0	1041	760.023
3D7 in single	3D7wt.3	CS	L3	21dpi	36dpg	101120	8	111.985	109.526	0	0	495	442.023
3D7 in single	3D7wt.3	CS	L3	21dpi	36dpg	101120	9	187.619	17.7585	0	0	239	127.386
3D7 in single	3D7wt.3	CS	L3	21dpi	36dpg	101120	10	112.204	104.015	0	0	632	563.257
3D7 in single	3D7wt.3	CS	L3	21dpi	36dpg	101120	11	205.958	33.9029	0	0	427	207.323
3D7 in single	3D7wt.3	CS	L3	21dpi	36dpg	101120	12	173.202	0	0	0	49	28.2906
3D7 in single	3D7wt.3	CS	L3	21dpi	36dpg	101120	13	186.359	10.9698	0	0	104	55.8063
3D7 in single	3D7wt.3	CS	L3	21dpi	36dpg	101120	14	164.484	26.7035	0	0	257	156.247
3D7 in single	3D7wt.3	CS	L3	21dpi	36dpg	101120	15	141.063	89.7832	0	0	641	454.407
3D7 in single	3D7wt.3	CS	L3	21dpi	36dpg	101120	16	151.921	15.5761	0	0	108	71.0897
Mixed infection	MIX1	CS	L3	21dpi	36dpg	101120	1	166.379	0	0	0	0	0
Mixed infection	MIX1	CS	L3	21dpi	36dpg	101120	2	177.469	0	0	0	11	6.19826
Mixed infection	MIX1	CS	L3	21dpi	36dpg	101120	3	169.105	30.2255	0	0	277	163.804
Mixed infection	MIX1	CS	L3	21dpi	36dpg	101120	4	151.531	87.6493	0	0	532	351.084
Mixed infection	MIX1	CS	L3	21dpi	36dpg	101120	5	179.224	33.1086	0	0	149	83.1364
Mixed infection	MIX1	CS	L3	21dpi	36dpg	101120	6	169.158	99.8538	5	2.95581	326	192.719
Mixed infection	MIX1	CS	L3	21dpi	36dpg	101120	7	138.865	0	0	0	0	0
Mixed infection	MIX1	CS	L3	21dpi	36dpg	101120	8	158.29	37.4267	0	0	194	122.56
Mixed infection	MIX1	CS	L3	21dpi	36dpg	101120	9	149.801	0	0	0
Mixed infection	MIX1	CS	L3	21dpi	36dpg	101120	10	147.161	144.659	0	0	541	367.625
Mixed infection	MIX1	CS	L3	21dpi	36dpg	101120	11	162.317	0	0	0	0	0
Mixed infection	MIX1	CS	L3	21dpi	36dpg	101120	12	186.943	119.867	0	0	338	180.804
Mixed infection	MIX1	CS	L3	21dpi	36dpg	101120	13	151.349	70.8301	4	2.6429	506	334.327
Mixed infection	MIX1	CS	L3	21dpi	36dpg	101120	14	169.05	48.6156	1	0.591543	455	269.152
Mixed infection	MIX1	CS	L3	21dpi	36dpg	101120	15	143.211	40.5578	0	0	509	355.418
Mixed infection	MIX1	CS	L3	21dpi	36dpg	101120	16	182.07	29.3387	0	0	275	151.041
Mixed infection	MIX2	CS	L3	21dpi	36dpg	101120	1	117.828	114.583	0	0	647	549.104
Mixed infection	MIX2	CS	L3	21dpi	36dpg	101120	2	153.013	127.342	0	0	456	298.013
Mixed infection	MIX2	CS	L3	21dpi	36dpg	101120	3	173.357	29.2592	0	0	110	63.4528
Mixed infection	MIX2	CS	L3	21dpi	36dpg	101120	4	106.849	103.13	3	2.80771	407	380.912
Mixed infection	MIX2	CS	L3	21dpi	36dpg	101120	5	123.939	0	0	0	2	1.6137
Mixed infection	MIX2	CS	L3	21dpi	36dpg	101120	6	190.567	102.622	0	0	337	176.841
Mixed infection	MIX2	CS	L3	21dpi	36dpg	101120	7	178.132	34.5395	0	0	353	198.168
Mixed infection	MIX2	CS	L3	21dpi	36dpg	101120	8	151.335	114.409	0	0	472	311.891
Mixed infection	MIX2	CS	L3	21dpi	36dpg	101120	9	116.837	114.188	6	5.13534	558	477.586
Mixed infection	MIX2	CS	L3	21dpi	36dpg	101120	10	155.442	93.5892	2	1.28665	357	229.667
Mixed infection	MIX2	CS	L3	21dpi	36dpg	101120	11	133.057	97.8125	0	0	445	334.443
Mixed infection	MIX2	CS	L3	21dpi	36dpg	101120	12	104.707	57.8176	0	0	250	238.761
Mixed infection	MIX2	CS	L3	21dpi	36dpg	101120	13	152.236	49.15	0	0	386	253.553
Mixed infection	MIX2	CS	L3	21dpi	36dpg	101120	14	194.935	26.7855	16	8.20787	286	146.716
Mixed infection	MIX2	CS	L3	21dpi	36dpg	101120	15	157.526	0	0	0	5	3.17407
Mixed infection	MIX2	CS	L3	21dpi	36dpg	101120	16	147.777	0	0	0	0	0
Mixed infection	MIX3	CS	L3	21dpi	36dpg	101120	1	155.865	6.13299	0	0	25	16.0395
Mixed infection	MIX3	CS	L3	21dpi	36dpg	101120	2	169.363	6.25635	0	0	0	0
Mixed infection	MIX3	CS	L3	21dpi	36dpg	101120	3	154.636	74.4759	0	0	586	378.955
Mixed infection	MIX3	CS	L3	21dpi	36dpg	101120	4	166.385	143.979	17	10.2173	740	444.751
Mixed infection	MIX3	CS	L3	21dpi	36dpg	101120	5	206.177	91.0478	0	0	511	247.845
Mixed infection	MIX3	CS	L3	21dpi	36dpg	101120	6	187.915	27.0283	0	0	132	70.2445
Mixed infection	MIX3	CS	L3	21dpi	36dpg	101120	7	164.765	32.3682	0	0	243	147.483
Mixed infection	MIX3	CS	L3	21dpi	36dpg	101120	8	175.791	0	0	0	0	0
Mixed infection	MIX3	CS	L3	21dpi	36dpg	101120	9	187.238	46.5236	0	0	205	109.486
Mixed infection	MIX3	CS	L3	21dpi	36dpg	101120	10	156.178	56.1644	0	0	371	237.549
Mixed infection	MIX3	CS	L3	21dpi	36dpg	101120	11	162.412	0	2	1.23144	0	0
Mixed infection	MIX3	CS	L3	21dpi	36dpg	101120	12	180.538	0	0	0	0	0
Mixed infection	MIX3	CS	L3	21dpi	36dpg	101120	13	142.537	0	0	0	0	0
Mixed infection	MIX3	CS	L3	21dpi	36dpg	101120	14	169.936	41.7156	11	6.47302	129	75.9108
Mixed infection	MIX3	CS	L3	21dpi	36dpg	101120	15	134.059	0	0	0	0	0
Mixed infection	MIX3	CS	L3	21dpi	36dpg	101120	16	201.711	0	0	0	0	0

## Sheet: Table B
Table B in S1 Text: Raw data of figure 1E.
Treatment	Replicate	Leaf_Type	Leaf_Nr.	Picture_Nr.	Nr.of1E4_Pycnidia	Nr.of3D7_Pycnidia	Leaf_Area_cm2	Pyc1E4_density	Pyc3D7_density
1E4_1	1	L2	1	1	101	0	0.145807	692.696	0
1E4_1	1	L2	1	2	145	0	0.316287	458.444	0
1E4_1	1	L2	1	3	68	0	0.321147	211.741	0
1E4_1	1	L2	1	4	159	0	0.313077	507.863	0
1E4_2	2	L2	1	1	81	0	0.114823	705.434	0
1E4_2	2	L2	1	2	133	0	0.185068	718.655	0
1E4_2	2	L2	1	3	113	0	0.191514	590.036	0
1E4_2	2	L2	1	4	127	0	0.27882	455.49	0
1E4_3	3	L2	1	1	146	0	0.152295	958.669	0
1E4_3	3	L2	1	2	154	0	0.167027	922.005	0
1E4_3	3	L2	1	3	110	0	0.205919	534.19	0
1E4_3	3	L2	1	4	68	0	0.310697	218.863	0
3D7_1	1	L2	1	1	0	16	0.133108	0	120.203
3D7_1	1	L2	1	2	0	73	0.143365	0	509.191
3D7_1	1	L2	1	3	0	94	0.145206	0	647.354
3D7_1	1	L2	1	4	0	106	0.165044	0	642.255
3D7_2	2	L2	1	1	0	76	0.183054	0	415.178
3D7_2	2	L2	1	2	0	100	0.187923	0	532.133
3D7_2	2	L2	1	3	0	164	0.189953	0	863.373
3D7_2	2	L2	1	4	0	178	0.297198	0	598.927
3D7_3	3	L2	1	1	0	106	0.173319	0	611.588
3D7_3	3	L2	1	2	0	117	0.169692	0	689.485
3D7_3	3	L2	1	3	0	116	0.154087	0	752.823
3D7_3	3	L2	1	4	0	122	0.151513	0	805.212
Mix_1	1	L2	1	1	65	31	0.0898887	723.116	344.871
Mix_1	1	L2	1	2	63	106	0.188835	333.624	561.336
Mix_1	1	L2	1	3	32	89	0.288811	110.799	308.16
Mix_1	1	L2	1	4	41	85	0.289934	141.411	293.17
Mix_2	2	L2	1	1	44	59	0.205842	213.757	286.628
Mix_2	2	L2	1	2	23	69	0.275375	83.5225	250.567
Mix_2	2	L2	1	3	46	130	0.228672	201.162	568.5
Mix_2	2	L2	1	4	20	108	0.18517	108.009	583.248
Mix_3	3	L2	1	1	32	60	0.181794	176.023	330.043
Mix_3	3	L2	1	2	28	63	0.197273	141.935	319.354
Mix_3	3	L2	1	3	8	72	0.133379	59.9796	539.816
Mix_3	3	L2	1	4	1	41	0.119157	8.39226	344.083
1E4_1	1	L3	1	1	135	9	0.349975	385.742	25.7161
1E4_1	1	L3	1	2	101	0	0.467015	216.267	0
1E4_1	1	L3	1	3	30	0	0.457618	65.5568	0
1E4_1	1	L3	1	4	89	0	0.464282	191.694	0
1E4_2	2	L3	1	1	66	0	0.103153	639.827	0
1E4_2	2	L3	1	2	61	2	0.178373	341.979	11.2124
1E4_2	2	L3	1	3	117	0	0.337975	346.179	0
1E4_2	2	L3	1	4	143	2	0.30874	463.173	6.47794
1E4_3	3	L3	1	1	109	0	0.132719	821.286	0
1E4_3	3	L3	1	2	122	1	0.16349	746.221	6.11656
1E4_3	3	L3	1	3	93	0	0.261304	355.908	0
1E4_3	3	L3	1	4	52	0	0.29572	175.842	0
3D7_1	1	L3	1	1	0	112	0.423194	0	264.654
3D7_1	1	L3	1	2	0	240	0.463638	0	517.645
3D7_1	1	L3	1	3	0	188	0.478441	0	392.943
3D7_1	1	L3	1	4	0	194	0.479689	0	404.429
3D7_2	2	L3	1	1	0	216	0.680617	0	317.359
3D7_2	2	L3	1	2	0	253	0.746082	0	339.105
3D7_2	2	L3	1	3	0	396	0.840318	0	471.25
3D7_2	2	L3	1	4	0	165	0.586561	0	281.301
3D7_3	3	L3	1	1	1	242	0.740272	1.35086	326.907
3D7_3	3	L3	1	2	0	273	0.696293	0	392.076
3D7_3	3	L3	1	3	0	222	0.674395	0	329.184
3D7_3	3	L3	1	4	0	171	0.741965	0	230.469
Mix_1	1	L3	1	1	46	103	0.290254	158.482	354.861
Mix_1	1	L3	1	2	27	221	0.531548	50.7951	415.767
Mix_1	1	L3	1	3	19	273	0.731371	25.9786	373.271
Mix_1	1	L3	1	4	23	184	0.666463	34.5105	276.084
Mix_2	2	L3	1	1	56	59	0.144451	387.675	408.443
Mix_2	2	L3	1	2	21	78	0.185428	113.251	420.647
Mix_2	2	L3	1	3	100	108	0.318263	314.205	339.342
Mix_2	2	L3	1	4	84	223	0.44569	188.472	500.348
Mix_3	3	L3	1	1	60	43	0.116191	516.392	370.081
Mix_3	3	L3	1	2	42	92	0.190004	221.048	484.201
Mix_3	3	L3	1	3	47	113	0.279778	167.991	403.892
Mix_3	3	L3	1	4	48	172	0.452293	106.126	380.284

## Sheet: Table C
Table C in S1 Text: Raw data of supplementary figure 2.
Treatment	Leaf_Type	Leaf_Nr.	lesion	Picture_Nr.	Nr.ofPycnidia	Nr.ofclusters
Low_NoDamage	L2	1	allLeaf	0	0	0
Low_NoDamage	L2	2	allLeaf	0	0	0
Low_Mix2	L2	1	allLeaf	0	0	0
Low_Mix2	L2	2	allLeaf	0	0	0
Low_MockCelite	L2	1	allLeaf	0	0	0
Low_MockPoking	L2	1	allLeaf	0	0	0
Low_Celite	L2	1	1	1	7	1
Low_Celite	L2	1	1	2	5	1
Low_Celite	L2	1	2	1	9	1
Low_Celite	L2	1	3	1	3	1
Low_Celite	L2	1	4	1	102	1
Low_Celite	L2	1	6	1	3	1
Low_Celite	L2	1	7	1	33	1
Low_Celite	L2	2	1	1	79	1
Low_Celite	L2	2	2	1	130	1
Low_Celite	L2	2	2	1	82	0
Low_Celite	L2	2	3	1	95	1
Low_Celite	L2	2	4	1	101	1
Low_Celite	L2	2	6	1	17	1
Low_Poking	L2	1	2	1	2	1
Low_Poking	L2	1	2	2	3	1
Low_Poking	L2	1	3	1	1	1
Low_Poking	L2	1	3	2	2	1
Low_Poking	L2	1	4	1	3	1
Low_Poking	L2	1	4	2	1	1
Low_Poking	L2	1	5	1	3	1
Low_Poking	L2	1	6	1	1	1
Low_Poking	L2	1	6	2	2	1
Low_Poking	L2	1	7	1	3	1
Low_Poking	L2	1	7	2	7	1
Low_Poking	L2	2	1	1	5	1
Low_Poking	L2	2	1	2	3	1
Low_Poking	L2	2	2	1	4	1
Low_Poking	L2	2	2	2	4	1
Low_Poking	L2	2	3	1	5	1
Low_Poking	L2	2	3	2	5	1
Low_Poking	L2	2	4	1	2	1
Low_Poking	L2	2	5	1	3	1
Low_Poking	L2	2	5	2	4	1
Low_Poking	L2	2	7	1	0	0
Low_Poking	L2	2	7	2	6	1
MidLow_NoDamage	L2	1	allLeaf	0	0	0
MidLow_NoDamage	L2	2	allLeaf	0	0	0
MidLow_Mix1	L2	1	allLeaf	0	0	0
MidLow_Mix1	L2	2	allLeaf	0	0	0
MidLow_MockCelite	L2	1	allLeaf	0	0	0
MidLow_MockPoking	L2	1	allLeaf	0	0	0
MidLow_Celite	L2	1	1	1	53	1
MidLow_Celite	L2	1	2	1	23	1
MidLow_Celite	L2	1	3	1	134	1
MidLow_Celite	L2	1	4	1	99	1
MidLow_Celite	L2	1	4	2	51	0
MidLow_Celite	L2	1	5	1	6	1
MidLow_Celite	L2	1	6	1	91	1
MidLow_Celite	L2	2	2	1	101	1
MidLow_Celite	L2	2	2	2	115	0
MidLow_Celite	L2	2	3	1	17	1
MidLow_Celite	L2	2	4	1	25	1
MidLow_Celite	L2	2	5	1	7	1
MidLow_Celite	L2	2	6	1	24	1
MidLow_Celite	L2	2	6	2	10	0
MidLow_Celite	L2	2	7	1	7	1
MidLow_Poking	L2	1	3	1	1	1
MidLow_Poking	L2	1	4	1	1	1
MidLow_Poking	L2	1	4	2	1	1
MidLow_Poking	L2	1	5	1	2	1
MidLow_Poking	L2	1	6	1	4	1
MidLow_Poking	L2	1	7	1	1	1
MidLow_Poking	L2	1	7	2	3	1
MidLow_Poking	L2	2	allLeaf	0	0	0
MidTop_MockCelite	L2	1	allLeaf	0	0	0
MidTop_MockPoking	L2	1	allLeaf	0	0	0
MidTop_Celite	L2	1	1	1	49	1
MidTop_Celite	L2	1	2	1	101	1
MidTop_Celite	L2	1	2	2	111	0
MidTop_Celite	L2	1	3	1	44	1
MidTop_Celite	L2	1	4	1	65	1
MidTop_Celite	L2	1	4	2	52	0
MidTop_Celite	L2	1	5	1	35	1
MidTop_Celite	L2	1	5	2	36	0
MidTop_Celite	L2	1	5	3	12	0
MidTop_Celite	L2	1	6	1	83	1
MidTop_Celite	L2	1	6	2	86	0
MidTop_Celite	L2	1	6	3	39	0
MidTop_Celite	L2	1	7	1	106	1
MidTop_Celite	L2	2	1	1	102	1
MidTop_Celite	L2	2	2	1	101	1
MidTop_Celite	L2	2	3	1	29	1
MidTop_Celite	L2	2	4	1	81	1
MidTop_Celite	L2	2	5	1	152	1
MidTop_Celite	L2	2	6	1	104	1
MidTop_NoDamage	L2	1	start	1	1	1
MidTop_NoDamage	L2	1	start	2	9	1
MidTop_NoDamage	L2	2	allLeaf	0	0	0
MidTop_Poking	L2	1	3	1	1	1
MidTop_Poking	L2	1	5	1	1	1
MidTop_Poking	L2	1	6	1	1	1
MidTop_Poking	L2	1	6	2	1	1
MidTop_Poking	L2	1	7	1	3	1
MidTop_Poking	L2	1	7	2	4	1
MidTop_Poking	L2	2	1	1	3	1
MidTop_Poking	L2	2	1	2	5	1
MidTop_Poking	L2	2	2	1	4	1
MidTop_Poking	L2	2	2	2	4	1
MidTop_Poking	L2	2	3	1	1	1
MidTop_Poking	L2	2	5	1	1	1
MidTop_Poking	L2	2	6	1	1	1
MidTop_Mix2	L2	1	allLeaf	0	0	0
MidTop_Mix2	L2	2	allLeaf	0	0	0
Top_Mix1	L2	1	allLeaf	0	0	0
Top_Mix1	L2	2	allLeaf	0	0	0
Top_Celite	L2	1	1	1	15	1
Top_Celite	L2	1	1	2	9	0
Top_Celite	L2	1	1	3	13	0
Top_Celite	L2	1	2	1	114	1
Top_Celite	L2	1	2	2	127	0
Top_Celite	L2	1	2	3	17	0
Top_Celite	L2	1	3	1	62	1
Top_Celite	L2	1	4	1	58	1
Top_Celite	L2	1	4	2	38	0
Top_Celite	L2	1	5	1	48	1
Top_Celite	L2	1	6	1	67	1
Top_Celite	L2	1	7	1	35	1
Top_Celite	L2	2	1	1	29	1
Top_Celite	L2	2	2	1	74	1
Top_Celite	L2	2	2	2	43	0
Top_Celite	L2	2	3	1	55	1
Top_Celite	L2	2	4	1	45	1
Top_Celite	L2	2	6	1	3	1
Top_NoDamage	L2	1	start	1	0	0
Top_NoDamage	L2	1	start	2	1	1
Top_NoDamage	L2	2	allLeaf	0	0	0
Top_Poking	L2	1	7	1	1	1
Top_Poking	L2	2	2	1	1	1
Top_Poking	L2	2	3	1	1	1
Top_Poking	L2	2	5	1	3	1
Top_MockCelite	L2	1	middle	1	2	1
Top_MockPoking	L2	1	allLeaf	0	0	0

## Sheet: Table D
Table D in S1 Text: Raw data of figure 1H.
Treatment	Replicate	Date	TimePoint	Leaf_Type	Leaf_Nr.	Leaf_Sector	Picture_Nr.	Nr.ofPycnidia
1E4_Single_1	1	2021-04-16	1	L2	1	allLeaf	0	0
1E4_Single_1	1	2021-04-16	1	L2	2	allLeaf	0	0
1E4_Single_1	1	2021-04-16	1	L2	3	allLeaf	0	0
1E4_Single_1	1	2021-04-16	1	L2	4	allLeaf	0	0
1E4_Single_1	1	2021-04-16	1	L2	5	allLeaf	0	0
1E4_Single_1	1	2021-04-16	1	L2	6	allLeaf	0	0
1E4_Single_1	1	2021-04-16	1	L2	7	allLeaf	0	0
1E4_Single_1	1	2021-04-16	1	L2	8	allLeaf	0	0
1E4_Single_1	1	2021-04-16	1	L2	9	allLeaf	0	0
1E4_Single_1	1	2021-04-16	1	L2	10	allLeaf	0	0
1E4_Single_1	1	2021-04-16	1	L2	11	start	1	4
1E4_Single_1	1	2021-04-16	1	L2	11	start	2	11
1E4_Single_1	1	2021-04-16	1	L2	11	start	3	10
1E4_Single_1	1	2021-04-16	1	L2	11	middle	0	0
1E4_Single_1	1	2021-04-16	1	L2	12	allLeaf	0	0
1E4_Single_3	3	2021-04-16	1	L2	1	allLeaf	0	0
1E4_Single_3	3	2021-04-16	1	L2	2	allLeaf	0	0
1E4_Single_3	3	2021-04-16	1	L2	3	allLeaf	0	0
1E4_Single_3	3	2021-04-16	1	L2	4	allLeaf	0	0
1E4_Single_3	3	2021-04-16	1	L2	5	allLeaf	0	0
1E4_Single_3	3	2021-04-16	1	L2	6	allLeaf	0	0
1E4_Single_3	3	2021-04-16	1	L2	7	allLeaf	0	0
1E4_Single_3	3	2021-04-16	1	L2	8	allLeaf	0	0
1E4_Single_3	3	2021-04-16	1	L2	9	allLeaf	0	0
1E4_Single_3	3	2021-04-16	1	L2	10	start	1	4
1E4_Single_3	3	2021-04-16	1	L2	10	middle	0	0
1E4_Single_3	3	2021-04-16	1	L2	11	allLeaf	0	0
1E4_Single_3	3	2021-04-16	1	L2	12	allLeaf	0	0
3D7_1E4_Seq_1	1	2021-04-16	1	L2	1	end	1	0
3D7_1E4_Seq_1	1	2021-04-16	1	L2	2	middle	1	1
3D7_1E4_Seq_1	1	2021-04-16	1	L2	2	middle	2	1
3D7_1E4_Seq_1	1	2021-04-16	1	L2	2	middle	3	1
3D7_1E4_Seq_1	1	2021-04-16	1	L2	3	start	1	1
3D7_1E4_Seq_1	1	2021-04-16	1	L2	3	middle	2	1
3D7_1E4_Seq_1	1	2021-04-16	1	L2	4	end	1	1
3D7_1E4_Seq_1	1	2021-04-16	1	L2	5	allLeaf	0	0
3D7_1E4_Seq_1	1	2021-04-16	1	L2	6	end	1	2
3D7_1E4_Seq_1	1	2021-04-16	1	L2	7	end	1	0
3D7_1E4_Seq_1	1	2021-04-16	1	L2	8	allLeaf	0	0
3D7_1E4_Seq_1	1	2021-04-16	1	L2	9	allLeaf	0	0
3D7_1E4_Seq_1	1	2021-04-16	1	L2	10	end	1	1
3D7_1E4_Seq_1	1	2021-04-16	1	L2	11	allLeaf	0	0
3D7_1E4_Seq_1	1	2021-04-16	1	L2	12	allLeaf	0	0
3D7_1E4_Seq_2	2	2021-04-16	1	L2	1	start	1	1
3D7_1E4_Seq_2	2	2021-04-16	1	L2	1	middle	0	0
3D7_1E4_Seq_2	2	2021-04-16	1	L2	2	allLeaf	0	0
3D7_1E4_Seq_2	2	2021-04-16	1	L2	3	allLeaf	0	0
3D7_1E4_Seq_2	2	2021-04-16	1	L2	4	allLeaf	0	0
3D7_1E4_Seq_2	2	2021-04-16	1	L2	5	allLeaf	0	0
3D7_1E4_Seq_2	2	2021-04-16	1	L2	6	allLeaf	0	0
3D7_1E4_Seq_2	2	2021-04-16	1	L2	7	allLeaf	0	0
3D7_1E4_Seq_2	2	2021-04-16	1	L2	8	end	1	1
3D7_1E4_Seq_2	2	2021-04-16	1	L2	9	allLeaf	0	0
3D7_1E4_Seq_2	2	2021-04-16	1	L2	10	allLeaf	0	0
3D7_1E4_Seq_2	2	2021-04-16	1	L2	11	allLeaf	0	0
3D7_1E4_Seq_2	2	2021-04-16	1	L2	12	allLeaf	0	0
3D7_1E4_Seq_3	3	2021-04-16	1	L2	1	end	1	1
3D7_1E4_Seq_3	3	2021-04-16	1	L2	2	allLeaf	0	0
3D7_1E4_Seq_3	3	2021-04-16	1	L2	3	middle	1	0
3D7_1E4_Seq_3	3	2021-04-16	1	L2	4	allLeaf	0	0
3D7_1E4_Seq_3	3	2021-04-16	1	L2	5	end	1	1
3D7_1E4_Seq_3	3	2021-04-16	1	L2	6	start	1	3
3D7_1E4_Seq_3	3	2021-04-16	1	L2	6	middle	2	5
3D7_1E4_Seq_3	3	2021-04-16	1	L2	6	end	3	2
3D7_1E4_Seq_3	3	2021-04-16	1	L2	7	allLeaf	0	0
3D7_1E4_Seq_3	3	2021-04-16	1	L2	8	allLeaf	0	0
3D7_1E4_Seq_3	3	2021-04-16	1	L2	9	allLeaf	0	0
3D7_1E4_Seq_3	3	2021-04-16	1	L2	10	allLeaf	0	0
3D7_1E4_Seq_3	3	2021-04-16	1	L2	11	allLeaf	0	0
3D7_1E4_Seq_3	3	2021-04-16	1	L2	12	middle	1	4
Mix1	1	2021-04-16	1	L2	1	start	1	0
Mix1	1	2021-04-16	1	L2	1	start	2	0
Mix1	1	2021-04-16	1	L2	1	start	3	1
Mix1	1	2021-04-16	1	L2	1	start	4	0
Mix1	1	2021-04-16	1	L2	1	start	5	4
Mix1	1	2021-04-16	1	L2	1	start	6	1
Mix1	1	2021-04-16	1	L2	1	start	7	1
Mix1	1	2021-04-16	1	L2	1	middle	0	0
Mix1	1	2021-04-16	1	L2	2	allLeaf	0	0
Mix1	1	2021-04-16	1	L2	3	start	1	3
Mix1	1	2021-04-16	1	L2	3	middle	1	0
Mix1	1	2021-04-16	1	L2	4	allLeaf	0	0
Mix1	1	2021-04-16	1	L2	5	middle	1	1
Mix1	1	2021-04-16	1	L2	5	middle	2	0
Mix1	1	2021-04-16	1	L2	6	allLeaf	0	0
Mix1	1	2021-04-16	1	L2	7	start	1	1
Mix1	1	2021-04-16	1	L2	7	start	2	2
Mix1	1	2021-04-16	1	L2	7	start	3	1
Mix1	1	2021-04-16	1	L2	7	start	4	1
Mix1	1	2021-04-16	1	L2	7	middle	1	1
Mix1	1	2021-04-16	1	L2	8	start	1	1
Mix1	1	2021-04-16	1	L2	8	start	2	1
Mix1	1	2021-04-16	1	L2	8	start	3	0
Mix1	1	2021-04-16	1	L2	8	middle	1	1
Mix1	1	2021-04-16	1	L2	9	start	1	1
Mix1	1	2021-04-16	1	L2	9	satrt	2	1
Mix1	1	2021-04-16	1	L2	9	middle	0	0
Mix1	1	2021-04-16	1	L2	10	start	1	1
Mix1	1	2021-04-16	1	L2	10	middle	0	0
Mix1	1	2021-04-16	1	L2	11	allLeaf	0	0
Mix1	1	2021-04-16	1	L2	12	allLeaf	0	0
Mix2	2	2021-04-16	1	L2	1	allLeaf	0	0
Mix2	2	2021-04-16	1	L2	2	allLeaf	0	0
Mix2	2	2021-04-16	1	L2	3	allLeaf	0	0
Mix2	2	2021-04-16	1	L2	4	allLeaf	0	0
Mix2	2	2021-04-16	1	L2	5	allLeaf	0	0
Mix2	2	2021-04-16	1	L2	6	middle	1	3
Mix2	2	2021-04-16	1	L2	7	allLeaf	0	0
Mix2	2	2021-04-16	1	L2	8	start	1	1
Mix2	2	2021-04-16	1	L2	8	start	2	3
Mix2	2	2021-04-16	1	L2	8	middle	0	0
Mix2	2	2021-04-16	1	L2	9	allLeaf	0	0
Mix2	2	2021-04-16	1	L2	10	allLeaf	0	0
Mix2	2	2021-04-16	1	L2	11	start	1	9
Mix2	2	2021-04-16	1	L2	11	middle	0	0
Mix2	2	2021-04-16	1	L2	12	allLeaf	0	0
Mix3	3	2021-04-16	1	L2	1	allLeaf	0	0
Mix3	3	2021-04-16	1	L2	2	middle	1	0
Mix3	3	2021-04-16	1	L2	3	allLeaf	0	0
Mix3	3	2021-04-16	1	L2	4	allLeaf	0	0
Mix3	3	2021-04-16	1	L2	5	allLeaf	0	0
Mix3	3	2021-04-16	1	L2	6	middle	1	1
Mix3	3	2021-04-16	1	L2	6	middle	2	1
Mix3	3	2021-04-16	1	L2	7	middle	1	2
Mix3	3	2021-04-16	1	L2	8	end	1	2
Mix3	3	2021-04-16	1	L2	9	allLeaf	0	0
Mix3	3	2021-04-16	1	L2	10	allLeaf	0	0
Mix3	3	2021-04-16	1	L2	11	allLeaf	0	0
Mix3	3	2021-04-16	1	L2	12	allLeaf	0	0
1E4_Single_2	2	2021-04-16	1	L3	1	allLeaf	0	0
1E4_Single_2	2	2021-04-16	1	L3	2	allLeaf	0	0
1E4_Single_2	2	2021-04-16	1	L3	3	allLeaf	0	0
1E4_Single_2	2	2021-04-16	1	L3	4	allLeaf	0	0
1E4_Single_2	2	2021-04-16	1	L3	5	allLeaf	0	0
1E4_Single_2	2	2021-04-16	1	L3	6	allLeaf	0	0
1E4_Single_2	2	2021-04-16	1	L3	7	allLeaf	0	0
1E4_Single_2	2	2021-04-16	1	L3	8	allLeaf	0	0
1E4_Single_2	2	2021-04-16	1	L3	9	end	1	1
1E4_Single_2	2	2021-04-16	1	L3	10	allLeaf	0	0
1E4_Single_2	2	2021-04-16	1	L3	11	allLeaf	0	0
1E4_Single_2	2	2021-04-16	1	L3	12	allLeaf	0	0
3D7_1E4_Seq_1	1	2021-04-16	1	L3	1	allLeaf	0	0
3D7_1E4_Seq_1	1	2021-04-16	1	L3	2	allLeaf	0	0
3D7_1E4_Seq_1	1	2021-04-16	1	L3	3	allLeaf	0	0
3D7_1E4_Seq_1	1	2021-04-16	1	L3	4	allLeaf	0	0
3D7_1E4_Seq_1	1	2021-04-16	1	L3	5	end	1	0
3D7_1E4_Seq_1	1	2021-04-16	1	L3	6	allLeaf	0	0
3D7_1E4_Seq_1	1	2021-04-16	1	L3	7	allLeaf	0	0
3D7_1E4_Seq_1	1	2021-04-16	1	L3	8	allLeaf	0	0
3D7_1E4_Seq_1	1	2021-04-16	1	L3	9	allLeaf	0	0
3D7_1E4_Seq_1	1	2021-04-16	1	L3	10	allLeaf	0	0
3D7_1E4_Seq_1	1	2021-04-16	1	L3	11	allLeaf	0	0
3D7_1E4_Seq_1	1	2021-04-16	1	L3	12	allLeaf	0	0
3D7_1E4_Seq_2	2	2021-04-16	1	L3	1	allLeaf	0	0
3D7_1E4_Seq_2	2	2021-04-16	1	L3	2	end	1	1
3D7_1E4_Seq_2	2	2021-04-16	1	L3	3	allLeaf	0	0
3D7_1E4_Seq_2	2	2021-04-16	1	L3	4	allLeaf	0	0
3D7_1E4_Seq_2	2	2021-04-16	1	L3	5	allLeaf	0	0
3D7_1E4_Seq_2	2	2021-04-16	1	L3	6	allLeaf	0	0
3D7_1E4_Seq_2	2	2021-04-16	1	L3	7	allLeaf	0	0
3D7_1E4_Seq_2	2	2021-04-16	1	L3	8	allLeaf	0	0
3D7_1E4_Seq_2	2	2021-04-16	1	L3	9	allLeaf	0	0
3D7_1E4_Seq_2	2	2021-04-16	1	L3	10	allLeaf	0	0
3D7_1E4_Seq_2	2	2021-04-16	1	L3	11	allLeaf	0	0
3D7_1E4_Seq_2	2	2021-04-16	1	L3	12	allLeaf	0	0
3D7_1E4_Seq_3	3	2021-04-16	1	L3	1	allLeaf	0	0
3D7_1E4_Seq_3	3	2021-04-16	1	L3	2	middle	1	1
3D7_1E4_Seq_3	3	2021-04-16	1	L3	3	allLeaf	0	0
3D7_1E4_Seq_3	3	2021-04-16	1	L3	4	allLeaf	0	0
3D7_1E4_Seq_3	3	2021-04-16	1	L3	5	start	1	0
3D7_1E4_Seq_3	3	2021-04-16	1	L3	5	start	2	1
3D7_1E4_Seq_3	3	2021-04-16	1	L3	5	start	3	1
3D7_1E4_Seq_3	3	2021-04-16	1	L3	5	end	1	0
3D7_1E4_Seq_3	3	2021-04-16	1	L3	6	allLeaf	0	0
3D7_1E4_Seq_3	3	2021-04-16	1	L3	7	allLeaf	0	0
3D7_1E4_Seq_3	3	2021-04-16	1	L3	8	allLeaf	0	0
3D7_1E4_Seq_3	3	2021-04-16	1	L3	9	allLeaf	0	0
3D7_1E4_Seq_3	3	2021-04-16	1	L3	10	allLeaf	0	0
3D7_1E4_Seq_3	3	2021-04-16	1	L3	11	allLeaf	0	0
3D7_1E4_Seq_3	3	2021-04-16	1	L3	12	allLeaf	0	0
Mix1	1	2021-04-16	1	L3	1	allLeaf	0	0
Mix1	1	2021-04-16	1	L3	2	start	1	0
Mix1	1	2021-04-16	1	L3	2	middle	0	0
Mix1	1	2021-04-16	1	L3	3	allLeaf	0	0
Mix1	1	2021-04-16	1	L3	4	allLeaf	0	0
Mix1	1	2021-04-16	1	L3	5	end	1	1
Mix1	1	2021-04-16	1	L3	5	end	2	1
Mix1	1	2021-04-16	1	L3	6	allLeaf	0	0
Mix1	1	2021-04-16	1	L3	7	allLeaf	0	0
Mix1	1	2021-04-16	1	L3	8	allLeaf	0	0
Mix1	1	2021-04-16	1	L3	9	allLeaf	0	0
Mix1	1	2021-04-16	1	L3	10	middle	1	3
Mix1	1	2021-04-16	1	L3	10	middle	2	1
Mix1	1	2021-04-16	1	L3	11	allLeaf	0	0
Mix1	1	2021-04-16	1	L3	12	allLeaf	0	0
Mix3	3	2021-04-16	1	L3	1	allLeaf	0	0
Mix3	3	2021-04-16	1	L3	2	allLeaf	0	0
Mix3	3	2021-04-16	1	L3	3	start	1	1
Mix3	3	2021-04-16	1	L3	3	middle	0	0
Mix3	3	2021-04-16	1	L3	4	allLeaf	0	0
Mix3	3	2021-04-16	1	L3	5	allLeaf	0	0
Mix3	3	2021-04-16	1	L3	6	allLeaf	0	0
Mix3	3	2021-04-16	1	L3	7	allLeaf	0	0
Mix3	3	2021-04-16	1	L3	8	allLeaf	0	0
Mix3	3	2021-04-16	1	L3	9	allLeaf	0	0
Mix3	3	2021-04-16	1	L3	10	allLeaf	0	0
Mix3	3	2021-04-16	1	L3	11	allLeaf	0	0
Mix3	3	2021-04-16	1	L3	12	middle	1	0
Mix3	3	2021-04-16	1	L3	12	middle	2	1
1E4_Single_1	1	20_21.04.21	1	L2	1	allLeaf	0	0
1E4_Single_1	1	20_21.04.21	1	L2	2	allLeaf	0	0
1E4_Single_1	1	20_21.04.21	1	L2	3	allLeaf	0	0
1E4_Single_1	1	20_21.04.21	1	L2	4	allLeaf	0	0
1E4_Single_1	1	20_21.04.21	1	L2	5	start	1	65
1E4_Single_1	1	20_21.04.21	1	L2	5	start	2	59
1E4_Single_1	1	20_21.04.21	1	L2	6	allLeaf	0	0
1E4_Single_1	1	20_21.04.21	1	L2	7	allLeaf	0	0
1E4_Single_1	1	20_21.04.21	1	L2	8	start	1	50
1E4_Single_1	1	20_21.04.21	1	L2	9	start	1	18
1E4_Single_1	1	20_21.04.21	1	L2	10	start	1	3
1E4_Single_1	1	20_21.04.21	1	L2	10	start	2	5
1E4_Single_1	1	20_21.04.21	1	L2	10	start	3	16
1E4_Single_1	1	20_21.04.21	1	L2	10	start	4	27
1E4_Single_1	1	20_21.04.21	1	L2	11	start	1	4
1E4_Single_1	1	20_21.04.21	1	L2	11	start	2	4
1E4_Single_1	1	20_21.04.21	1	L2	11	start	3	21
1E4_Single_1	1	20_21.04.21	1	L2	11	start	4	42
1E4_Single_1	1	20_21.04.21	1	L2	11	start	5	15
1E4_Single_1	1	20_21.04.21	1	L2	11	start	6	16
1E4_Single_1	1	20_21.04.21	1	L2	12	allLeaf	0	0
1E4_Single_2	2	20_21.04.21	1	L2	1	allLeaf	0	0
1E4_Single_2	2	20_21.04.21	1	L2	2	allLeaf	0	0
1E4_Single_2	2	20_21.04.21	1	L2	3	allLeaf	0	0
1E4_Single_2	2	20_21.04.21	1	L2	4	allLeaf	0	0
1E4_Single_2	2	20_21.04.21	1	L2	5	middle	1	3
1E4_Single_2	2	20_21.04.21	1	L2	6	allLeaf	0	0
1E4_Single_2	2	20_21.04.21	1	L2	7	allLeaf	0	0
1E4_Single_2	2	20_21.04.21	1	L2	8	allLeaf	0	0
1E4_Single_2	2	20_21.04.21	1	L2	9	allLeaf	0	0
1E4_Single_2	2	20_21.04.21	1	L2	10	allLeaf	0	0
1E4_Single_2	2	20_21.04.21	1	L2	11	allLeaf	0	0
1E4_Single_2	2	20_21.04.21	1	L2	12	allLeaf	0	0
1E4_Single_3	3	20_21.04.21	1	L2	1	allLeaf	0	0
1E4_Single_3	3	20_21.04.21	1	L2	2	allLeaf	0	0
1E4_Single_3	3	20_21.04.21	1	L2	3	allLeaf	0	0
1E4_Single_3	3	20_21.04.21	1	L2	4	allLeaf	0	0
1E4_Single_3	3	20_21.04.21	1	L2	5	allLeaf	0	0
1E4_Single_3	3	20_21.04.21	1	L2	6	allLeaf	0	0
1E4_Single_3	3	20_21.04.21	1	L2	7	start	1	77
1E4_Single_3	3	20_21.04.21	1	L2	7	start	2	63
1E4_Single_3	3	20_21.04.21	1	L2	8	allLeaf	0	0
1E4_Single_3	3	20_21.04.21	1	L2	9	allLeaf	0	0
1E4_Single_3	3	20_21.04.21	1	L2	10	start	1	5
1E4_Single_3	3	20_21.04.21	1	L2	11	allLeaf	0	0
1E4_Single_3	3	20_21.04.21	1	L2	12	allLeaf	0	0
3D7_1E4_Seq_1	1	20_21.04.21	1	L2	1	start	1	1
3D7_1E4_Seq_1	1	20_21.04.21	1	L2	1	end	1	0
3D7_1E4_Seq_1	1	20_21.04.21	1	L2	1	end	2	7
3D7_1E4_Seq_1	1	20_21.04.21	1	L2	2	start	1	2
3D7_1E4_Seq_1	1	20_21.04.21	1	L2	2	start	2	1
3D7_1E4_Seq_1	1	20_21.04.21	1	L2	2	start	3	3
3D7_1E4_Seq_1	1	20_21.04.21	1	L2	2	start	4	2
3D7_1E4_Seq_1	1	20_21.04.21	1	L2	2	middle	1	3
3D7_1E4_Seq_1	1	20_21.04.21	1	L2	2	middle	2	1
3D7_1E4_Seq_1	1	20_21.04.21	1	L2	2	middle	3	1
3D7_1E4_Seq_1	1	20_21.04.21	1	L2	2	middle	4	2
3D7_1E4_Seq_1	1	20_21.04.21	1	L2	2	middle	5	1
3D7_1E4_Seq_1	1	20_21.04.21	1	L2	2	middle	6	4
3D7_1E4_Seq_1	1	20_21.04.21	1	L2	2	middle	7	4
3D7_1E4_Seq_1	1	20_21.04.21	1	L2	2	end	1	5
3D7_1E4_Seq_1	1	20_21.04.21	1	L2	3	middle	1	2
3D7_1E4_Seq_1	1	20_21.04.21	1	L2	3	middle	2	2
3D7_1E4_Seq_1	1	20_21.04.21	1	L2	3	middle	3	10
3D7_1E4_Seq_1	1	20_21.04.21	1	L2	3	end	1	3
3D7_1E4_Seq_1	1	20_21.04.21	1	L2	4	middle	1	8
3D7_1E4_Seq_1	1	20_21.04.21	1	L2	4	end	1	2
3D7_1E4_Seq_1	1	20_21.04.21	1	L2	5	end	1	1
3D7_1E4_Seq_1	1	20_21.04.21	1	L2	6	middle	1	1
3D7_1E4_Seq_1	1	20_21.04.21	1	L2	6	end	1	4
3D7_1E4_Seq_1	1	20_21.04.21	1	L2	7	middle	1	1
3D7_1E4_Seq_1	1	20_21.04.21	1	L2	7	middle	2	8
3D7_1E4_Seq_1	1	20_21.04.21	1	L2	7	end	1	2
3D7_1E4_Seq_1	1	20_21.04.21	1	L2	7	end	2	11
3D7_1E4_Seq_1	1	20_21.04.21	1	L2	8	allLeaf	0	0
3D7_1E4_Seq_1	1	20_21.04.21	1	L2	9	allLeaf	0	0
3D7_1E4_Seq_1	1	20_21.04.21	1	L2	10	start	1	1
3D7_1E4_Seq_1	1	20_21.04.21	1	L2	10	start	2	6
3D7_1E4_Seq_1	1	20_21.04.21	1	L2	10	start	3	3
3D7_1E4_Seq_1	1	20_21.04.21	1	L2	10	start	4	1
3D7_1E4_Seq_1	1	20_21.04.21	1	L2	10	start	5	2
3D7_1E4_Seq_1	1	20_21.04.21	1	L2	10	start	6	3
3D7_1E4_Seq_1	1	20_21.04.21	1	L2	10	middle	1	2
3D7_1E4_Seq_1	1	20_21.04.21	1	L2	10	middle	2	5
3D7_1E4_Seq_1	1	20_21.04.21	1	L2	10	middle	3	1
3D7_1E4_Seq_1	1	20_21.04.21	1	L2	11	start	1	3
3D7_1E4_Seq_1	1	20_21.04.21	1	L2	11	start	2	4
3D7_1E4_Seq_1	1	20_21.04.21	1	L2	11	start	3	1
3D7_1E4_Seq_1	1	20_21.04.21	1	L2	11	start	4	4
3D7_1E4_Seq_1	1	20_21.04.21	1	L2	11	end	1	1
3D7_1E4_Seq_1	1	20_21.04.21	1	L2	12	start	1	1
3D7_1E4_Seq_1	1	20_21.04.21	1	L2	12	start	2	2
3D7_1E4_Seq_1	1	20_21.04.21	1	L2	12	middle	1	6
3D7_1E4_Seq_1	1	20_21.04.21	1	L2	12	end	1	1
3D7_1E4_Seq_1	1	20_21.04.21	1	L2	12	end	2	1
3D7_1E4_Seq_1	1	20_21.04.21	1	L2	12	end	3	1
3D7_1E4_Seq_2	2	20_21.04.21	1	L2	1	start	1	10
3D7_1E4_Seq_2	2	20_21.04.21	1	L2	2	end	1	1
3D7_1E4_Seq_2	2	20_21.04.21	1	L2	3	start	1	2
3D7_1E4_Seq_2	2	20_21.04.21	1	L2	3	start	2	1
3D7_1E4_Seq_2	2	20_21.04.21	1	L2	4	allLeaf	0	0
3D7_1E4_Seq_2	2	20_21.04.21	1	L2	5	allLeaf	0	0
3D7_1E4_Seq_2	2	20_21.04.21	1	L2	6	allLeaf	0	0
3D7_1E4_Seq_2	2	20_21.04.21	1	L2	7	allLeaf	0	0
3D7_1E4_Seq_2	2	20_21.04.21	1	L2	8	allLeaf	0	0
3D7_1E4_Seq_2	2	20_21.04.21	1	L2	9	start	1	1
3D7_1E4_Seq_2	2	20_21.04.21	1	L2	9	start	2	2
3D7_1E4_Seq_2	2	20_21.04.21	1	L2	9	end	1	4
3D7_1E4_Seq_2	2	20_21.04.21	1	L2	10	end	1	1
3D7_1E4_Seq_2	2	20_21.04.21	1	L2	10	end	2	2
3D7_1E4_Seq_2	2	20_21.04.21	1	L2	11	allLeaf	0	0
3D7_1E4_Seq_2	2	20_21.04.21	1	L2	12	allLeaf	0	0
3D7_1E4_Seq_3	3	20_21.04.21	1	L2	1	start	1	1
3D7_1E4_Seq_3	3	20_21.04.21	1	L2	1	end	1	5
3D7_1E4_Seq_3	3	20_21.04.21	1	L2	1	end	2	4
3D7_1E4_Seq_3	3	20_21.04.21	1	L2	2	start	1	4
3D7_1E4_Seq_3	3	20_21.04.21	1	L2	2	start	2	4
3D7_1E4_Seq_3	3	20_21.04.21	1	L2	2	start	3	7
3D7_1E4_Seq_3	3	20_21.04.21	1	L2	3	start	1	2
3D7_1E4_Seq_3	3	20_21.04.21	1	L2	3	start	2	2
3D7_1E4_Seq_3	3	20_21.04.21	1	L2	3	start	3	7
3D7_1E4_Seq_3	3	20_21.04.21	1	L2	4	start	1	3
3D7_1E4_Seq_3	3	20_21.04.21	1	L2	4	start	2	1
3D7_1E4_Seq_3	3	20_21.04.21	1	L2	4	start	3	4
3D7_1E4_Seq_3	3	20_21.04.21	1	L2	4	start	4	1
3D7_1E4_Seq_3	3	20_21.04.21	1	L2	4	start	5	1
3D7_1E4_Seq_3	3	20_21.04.21	1	L2	4	end	2	5
3D7_1E4_Seq_3	3	20_21.04.21	1	L2	4	end	3	2
3D7_1E4_Seq_3	3	20_21.04.21	1	L2	4	end	4	1
3D7_1E4_Seq_3	3	20_21.04.21	1	L2	4	end	5	8
3D7_1E4_Seq_3	3	20_21.04.21	1	L2	5	start	1	1
3D7_1E4_Seq_3	3	20_21.04.21	1	L2	5	end	1	1
3D7_1E4_Seq_3	3	20_21.04.21	1	L2	5	end	2	1
3D7_1E4_Seq_3	3	20_21.04.21	1	L2	6	start	1	2
3D7_1E4_Seq_3	3	20_21.04.21	1	L2	6	end	1	1
3D7_1E4_Seq_3	3	20_21.04.21	1	L2	6	end	2	2
3D7_1E4_Seq_3	3	20_21.04.21	1	L2	6	end	3	1
3D7_1E4_Seq_3	3	20_21.04.21	1	L2	7	start	1	1
3D7_1E4_Seq_3	3	20_21.04.21	1	L2	7	start	2	2
3D7_1E4_Seq_3	3	20_21.04.21	1	L2	7	start	3	3
3D7_1E4_Seq_3	3	20_21.04.21	1	L2	7	middle	1	2
3D7_1E4_Seq_3	3	20_21.04.21	1	L2	7	middle	2	1
3D7_1E4_Seq_3	3	20_21.04.21	1	L2	7	end	1	1
3D7_1E4_Seq_3	3	20_21.04.21	1	L2	8	allLeaf	0	0
3D7_1E4_Seq_3	3	20_21.04.21	1	L2	9	start	1	1
3D7_1E4_Seq_3	3	20_21.04.21	1	L2	9	start	2	2
3D7_1E4_Seq_3	3	20_21.04.21	1	L2	10	start	1	9
3D7_1E4_Seq_3	3	20_21.04.21	1	L2	10	end	1	0
3D7_1E4_Seq_3	3	20_21.04.21	1	L2	10	end	2	4
3D7_1E4_Seq_3	3	20_21.04.21	1	L2	11	start	1	6
3D7_1E4_Seq_3	3	20_21.04.21	1	L2	11	middle	1	3
3D7_1E4_Seq_3	3	20_21.04.21	1	L2	11	middle	2	2
3D7_1E4_Seq_3	3	20_21.04.21	1	L2	11	end	1	1
3D7_1E4_Seq_3	3	20_21.04.21	1	L2	12	allLeaf	0	0
Mix_1	1	20_21.04.21	1	L2	1	start	1	1
Mix_1	1	20_21.04.21	1	L2	1	start	2	1
Mix_1	1	20_21.04.21	1	L2	1	start	3	1
Mix_1	1	20_21.04.21	1	L2	1	start	4	8
Mix_1	1	20_21.04.21	1	L2	1	start	5	7
Mix_1	1	20_21.04.21	1	L2	1	start	6	4
Mix_1	1	20_21.04.21	1	L2	2	end	1	1
Mix_1	1	20_21.04.21	1	L2	3	start	1	2
Mix_1	1	20_21.04.21	1	L2	3	start	2	10
Mix_1	1	20_21.04.21	1	L2	3	start	3	4
Mix_1	1	20_21.04.21	1	L2	3	middle	1	4
Mix_1	1	20_21.04.21	1	L2	4	allLeaf	0	0
Mix_1	1	20_21.04.21	1	L2	5	middle	1	2
Mix_1	1	20_21.04.21	1	L2	6	allLeaf	0	0
Mix_1	1	20_21.04.21	1	L2	7	allLeaf	0	0
Mix_1	1	20_21.04.21	1	L2	8	start	1	6
Mix_1	1	20_21.04.21	1	L2	8	start	2	4
Mix_1	1	20_21.04.21	1	L2	8	start	3	1
Mix_1	1	20_21.04.21	1	L2	8	start	4	1
Mix_1	1	20_21.04.21	1	L2	8	middle	1	1
Mix_1	1	20_21.04.21	1	L2	8	middle	2	1
Mix_1	1	20_21.04.21	1	L2	8	middle	3	1
Mix_1	1	20_21.04.21	1	L2	9	start	1	2
Mix_1	1	20_21.04.21	1	L2	9	middle	1	1
Mix_1	1	20_21.04.21	1	L2	9	middle	2	1
Mix_1	1	20_21.04.21	1	L2	10	end	1	3
Mix_1	1	20_21.04.21	1	L2	11	allLeaf	0	0
Mix_1	1	20_21.04.21	1	L2	12	end	1	1
Mix_1	1	20_21.04.21	1	L2	12	end	2	3
Mix_2	2	20_21.04.21	1	L2	1	allLeaf	0	0
Mix_2	2	20_21.04.21	1	L2	2	middle	1	1
Mix_2	2	20_21.04.21	1	L2	2	middle	2	3
Mix_2	2	20_21.04.21	1	L2	3	allLeaf	0	0
Mix_2	2	20_21.04.21	1	L2	4	allLeaf	0	0
Mix_2	2	20_21.04.21	1	L2	5	middle	1	0
Mix_2	2	20_21.04.21	1	L2	6	middle	1	5
Mix_2	2	20_21.04.21	1	L2	6	middle	2	4
Mix_2	2	20_21.04.21	1	L2	7	start	1	0
Mix_2	2	20_21.04.21	1	L2	7	start	2	1
Mix_2	2	20_21.04.21	1	L2	7	end	1	2
Mix_2	2	20_21.04.21	1	L2	7	end	2	2
Mix_2	2	20_21.04.21	1	L2	7	end	3	1
Mix_2	2	20_21.04.21	1	L2	7	end	4	1
Mix_2	2	20_21.04.21	1	L2	8	start	1	2
Mix_2	2	20_21.04.21	1	L2	8	end	1	1
Mix_2	2	20_21.04.21	1	L2	9	start	1	5
Mix_2	2	20_21.04.21	1	L2	9	start	2	7
Mix_2	2	20_21.04.21	1	L2	9	start	3	12
Mix_2	2	20_21.04.21	1	L2	9	start	4	5
Mix_2	2	20_21.04.21	1	L2	9	start	5	8
Mix_2	2	20_21.04.21	1	L2	9	start	6	23
Mix_2	2	20_21.04.21	1	L2	9	start	7	32
Mix_2	2	20_21.04.21	1	L2	9	start	8	25
Mix_2	2	20_21.04.21	1	L2	9	start	9	27
Mix_2	2	20_21.04.21	1	L2	9	start	10	6
Mix_2	2	20_21.04.21	1	L2	10	start	1	2
Mix_2	2	20_21.04.21	1	L2	10	start	2	1
Mix_2	2	20_21.04.21	1	L2	11	start	1	20
Mix_2	2	20_21.04.21	1	L2	11	start	2	6
Mix_2	2	20_21.04.21	1	L2	11	start	3	4
Mix_2	2	20_21.04.21	1	L2	11	start	4	3
Mix_2	2	20_21.04.21	1	L2	11	start	5	12
Mix_2	2	20_21.04.21	1	L2	12	allLeaf	0	0
Mix_3	3	20_21.04.21	1	L2	1	allLeaf	0	0
Mix_3	3	20_21.04.21	1	L2	2	start	1	1
Mix_3	3	20_21.04.21	1	L2	2	end	1	2
Mix_3	3	20_21.04.21	1	L2	3	middle	1	1
Mix_3	3	20_21.04.21	1	L2	4	middle	1	2
Mix_3	3	20_21.04.21	1	L2	4	end	1	2
Mix_3	3	20_21.04.21	1	L2	4	end	2	2
Mix_3	3	20_21.04.21	1	L2	5	allLeaf	0	0
Mix_3	3	20_21.04.21	1	L2	6	middle	1	3
Mix_3	3	20_21.04.21	1	L2	7	allLeaf	0	0
Mix_3	3	20_21.04.21	1	L2	8	end	1	3
Mix_3	3	20_21.04.21	1	L2	9	start	1	1
Mix_3	3	20_21.04.21	1	L2	10	start	2	2
Mix_3	3	20_21.04.21	1	L2	10	start	3	2
Mix_3	3	20_21.04.21	1	L2	10	middle	1	1
Mix_3	3	20_21.04.21	1	L2	11	allLeaf	0	0
Mix_3	3	20_21.04.21	1	L2	12	middle	1	5
1E4_Single_2	2	20_21.04.21	1	L3	1	allLeaf	0	0
1E4_Single_2	2	20_21.04.21	1	L3	2	allLeaf	0	0
1E4_Single_2	2	20_21.04.21	1	L3	3	allLeaf	0	0
1E4_Single_2	2	20_21.04.21	1	L3	4	allLeaf	0	0
1E4_Single_2	2	20_21.04.21	1	L3	5	allLeaf	0	0
1E4_Single_2	2	20_21.04.21	1	L3	6	allLeaf	0	0
1E4_Single_2	2	20_21.04.21	1	L3	7	allLeaf	0	0
1E4_Single_2	2	20_21.04.21	1	L3	8	allLeaf	0	0
1E4_Single_2	2	20_21.04.21	1	L3	9	end	1	1
1E4_Single_2	2	20_21.04.21	1	L3	10	allLeaf	0	0
1E4_Single_2	2	20_21.04.21	1	L3	11	allLeaf	0	0
1E4_Single_2	2	20_21.04.21	1	L3	12	allLeaf	0	0
3D7_1E4_Seq_1	1	20_21.04.21	1	L3	1	start	1	10
3D7_1E4_Seq_1	1	20_21.04.21	1	L3	1	start	2	1
3D7_1E4_Seq_1	1	20_21.04.21	1	L3	1	middle	1	2
3D7_1E4_Seq_1	1	20_21.04.21	1	L3	1	middle	2	2
3D7_1E4_Seq_1	1	20_21.04.21	1	L3	1	middle	3	1
3D7_1E4_Seq_1	1	20_21.04.21	1	L3	1	end	1	1
3D7_1E4_Seq_1	1	20_21.04.21	1	L3	2	end	1	0
3D7_1E4_Seq_1	1	20_21.04.21	1	L3	3	allLeaf	0	0
3D7_1E4_Seq_1	1	20_21.04.21	1	L3	4	middle	1	1
3D7_1E4_Seq_1	1	20_21.04.21	1	L3	4	middle	2	2
3D7_1E4_Seq_1	1	20_21.04.21	1	L3	5	start	1	1
3D7_1E4_Seq_1	1	20_21.04.21	1	L3	5	end	1	2
3D7_1E4_Seq_1	1	20_21.04.21	1	L3	6	end	1	2
3D7_1E4_Seq_1	1	20_21.04.21	1	L3	7	allLeaf	0	0
3D7_1E4_Seq_1	1	20_21.04.21	1	L3	8	end	1	1
3D7_1E4_Seq_1	1	20_21.04.21	1	L3	9	start	1	1
3D7_1E4_Seq_1	1	20_21.04.21	1	L3	9	end	1	1
3D7_1E4_Seq_1	1	20_21.04.21	1	L3	10	start	1	4
3D7_1E4_Seq_1	1	20_21.04.21	1	L3	10	start	2	3
3D7_1E4_Seq_1	1	20_21.04.21	1	L3	10	end	1	2
3D7_1E4_Seq_1	1	20_21.04.21	1	L3	11	start	1	1
3D7_1E4_Seq_1	1	20_21.04.21	1	L3	11	start	2	1
3D7_1E4_Seq_1	1	20_21.04.21	1	L3	12	end	1	1
3D7_1E4_Seq_2	2	20_21.04.21	1	L3	1	start	1	1
3D7_1E4_Seq_2	2	20_21.04.21	1	L3	1	middle	1	1
3D7_1E4_Seq_2	2	20_21.04.21	1	L3	2	end	1	2
3D7_1E4_Seq_2	2	20_21.04.21	1	L3	3	middle	1	2
3D7_1E4_Seq_2	2	20_21.04.21	1	L3	3	end	1	1
3D7_1E4_Seq_2	2	20_21.04.21	1	L3	4	allLeaf	0	0
3D7_1E4_Seq_2	2	20_21.04.21	1	L3	5	start	1	1
3D7_1E4_Seq_2	2	20_21.04.21	1	L3	5	end	1	1
3D7_1E4_Seq_2	2	20_21.04.21	1	L3	6	allLeaf	0	0
3D7_1E4_Seq_2	2	20_21.04.21	1	L3	7	middle	1	1
3D7_1E4_Seq_2	2	20_21.04.21	1	L3	8	start	1	1
3D7_1E4_Seq_2	2	20_21.04.21	1	L3	9	middle	1	1
3D7_1E4_Seq_2	2	20_21.04.21	1	L3	9	middle	2	1
3D7_1E4_Seq_2	2	20_21.04.21	1	L3	10	allLeaf	0	0
3D7_1E4_Seq_2	2	20_21.04.21	1	L3	11	end	1	1
3D7_1E4_Seq_2	2	20_21.04.21	1	L3	12	start	1	1
3D7_1E4_Seq_3	3	20_21.04.21	1	L3	1	start	1	1
3D7_1E4_Seq_3	3	20_21.04.21	1	L3	1	middle	1	1
3D7_1E4_Seq_3	3	20_21.04.21	1	L3	1	middle	2	1
3D7_1E4_Seq_3	3	20_21.04.21	1	L3	2	start	1	1
3D7_1E4_Seq_3	3	20_21.04.21	1	L3	2	middle	1	6
3D7_1E4_Seq_3	3	20_21.04.21	1	L3	3	start	1	2
3D7_1E4_Seq_3	3	20_21.04.21	1	L3	3	start	2	1
3D7_1E4_Seq_3	3	20_21.04.21	1	L3	3	start	3	0
3D7_1E4_Seq_3	3	20_21.04.21	1	L3	3	start	4	0
3D7_1E4_Seq_3	3	20_21.04.21	1	L3	4	start	1	1
3D7_1E4_Seq_3	3	20_21.04.21	1	L3	4	start	2	4
3D7_1E4_Seq_3	3	20_21.04.21	1	L3	4	start	3	1
3D7_1E4_Seq_3	3	20_21.04.21	1	L3	4	start	5	1
3D7_1E4_Seq_3	3	20_21.04.21	1	L3	4	start	6	1
3D7_1E4_Seq_3	3	20_21.04.21	1	L3	4	start	7	1
3D7_1E4_Seq_3	3	20_21.04.21	1	L3	5	end	1	1
3D7_1E4_Seq_3	3	20_21.04.21	1	L3	5	end	2	1
3D7_1E4_Seq_3	3	20_21.04.21	1	L3	6	start	1	2
3D7_1E4_Seq_3	3	20_21.04.21	1	L3	6	middle	1	1
3D7_1E4_Seq_3	3	20_21.04.21	1	L3	7	allLeaf	0	0
3D7_1E4_Seq_3	3	20_21.04.21	1	L3	8	allLeaf	0	0
3D7_1E4_Seq_3	3	20_21.04.21	1	L3	9	middle	1	1
3D7_1E4_Seq_3	3	20_21.04.21	1	L3	10	start	1	1
3D7_1E4_Seq_3	3	20_21.04.21	1	L3	11	allLeaf	0	0
3D7_1E4_Seq_3	3	20_21.04.21	1	L3	12	allLeaf	0	0
Mix_1	1	20_21.04.21	1	L3	1	allLeaf	0	0
Mix_1	1	20_21.04.21	1	L3	2	start	1	2
Mix_1	1	20_21.04.21	1	L3	2	start	2	1
Mix_1	1	20_21.04.21	1	L3	2	start	3	1
Mix_1	1	20_21.04.21	1	L3	2	start	4	1
Mix_1	1	20_21.04.21	1	L3	2	start	5	1
Mix_1	1	20_21.04.21	1	L3	2	middle	1	1
Mix_1	1	20_21.04.21	1	L3	3	allLeaf	0	0
Mix_1	1	20_21.04.21	1	L3	4	allLeaf	0	0
Mix_1	1	20_21.04.21	1	L3	5	end	1	1
Mix_1	1	20_21.04.21	1	L3	5	end	2	2
Mix_1	1	20_21.04.21	1	L3	6	allLeaf	0	0
Mix_1	1	20_21.04.21	1	L3	7	end	1	1
Mix_1	1	20_21.04.21	1	L3	8	allLeaf	0	0
Mix_1	1	20_21.04.21	1	L3	9	allLeaf	0	0
Mix_1	1	20_21.04.21	1	L3	10	middle	1	3
Mix_1	1	20_21.04.21	1	L3	10	middle	2	2
Mix_1	1	20_21.04.21	1	L3	10	middle	3	2
Mix_1	1	20_21.04.21	1	L3	10	end	1	2
Mix_1	1	20_21.04.21	1	L3	10	end	2	1
Mix_1	1	20_21.04.21	1	L3	10	end	3	1
Mix_1	1	20_21.04.21	1	L3	11	allLeaf	0	0
Mix_1	1	20_21.04.21	1	L3	12	middle	1	2
Mix_2	2	20_21.04.21	1	L3	1	allLeaf	0	0
Mix_2	2	20_21.04.21	1	L3	2	middle	1	1
Mix_2	2	20_21.04.21	1	L3	3	allLeaf	0	0
Mix_2	2	20_21.04.21	1	L3	4	allLeaf	0	0
Mix_2	2	20_21.04.21	1	L3	5	allLeaf	0	0
Mix_2	2	20_21.04.21	1	L3	6	allLeaf	0	0
Mix_2	2	20_21.04.21	1	L3	7	allLeaf	0	0
Mix_2	2	20_21.04.21	1	L3	8	allLeaf	0	0
Mix_2	2	20_21.04.21	1	L3	9	allLeaf	0	0
Mix_2	2	20_21.04.21	1	L3	10	allLeaf	0	0
Mix_2	2	20_21.04.21	1	L3	11	allLeaf	0	0
Mix_2	2	20_21.04.21	1	L3	12	allLeaf	0	0
Mix_3	3	20_21.04.21	1	L3	1	allLeaf	0	0
Mix_3	3	20_21.04.21	1	L3	2	allLeaf	0	0
Mix_3	3	20_21.04.21	1	L3	3	allLeaf	0	0
Mix_3	3	20_21.04.21	1	L3	4	allLeaf	0	0
Mix_3	3	20_21.04.21	1	L3	5	allLeaf	0	0
Mix_3	3	20_21.04.21	1	L3	6	allLeaf	0	0
Mix_3	3	20_21.04.21	1	L3	7	allLeaf	0	0
Mix_3	3	20_21.04.21	1	L3	8	allLeaf	0	0
Mix_3	3	20_21.04.21	1	L3	9	allLeaf	0	0
Mix_3	3	20_21.04.21	1	L3	10	allLeaf	0	0
Mix_3	3	20_21.04.21	1	L3	11	end	1	1
Mix_3	3	20_21.04.21	1	L3	12	middle	1	1
1E4_Single_1	1	2021-04-20	2	L2	1	start	1	14
1E4_Single_1	1	2021-04-20	2	L2	1	start	2	15
1E4_Single_1	1	2021-04-20	2	L2	1	start	3	5
1E4_Single_1	1	2021-04-20	2	L2	1	start	4	10
1E4_Single_1	1	2021-04-20	2	L2	1	start	5	6
1E4_Single_1	1	2021-04-20	2	L2	2	allLeaf	0	0
1E4_Single_1	1	2021-04-20	2	L2	3	allLeaf	0	0
1E4_Single_1	1	2021-04-20	2	L2	4	allLeaf	0	0
1E4_Single_1	1	2021-04-20	2	L2	5	allLeaf	0	0
1E4_Single_1	1	2021-04-20	2	L2	6	allLeaf	0	0
1E4_Single_1	1	2021-04-20	2	L2	7	start	1	12
1E4_Single_1	1	2021-04-20	2	L2	7	start	2	7
1E4_Single_1	1	2021-04-20	2	L2	7	start	3	39
1E4_Single_1	1	2021-04-20	2	L2	8	allLeaf	0	0
1E4_Single_1	1	2021-04-20	2	L2	9	allLeaf	0	0
1E4_Single_1	1	2021-04-20	2	L2	10	start	1	3
1E4_Single_1	1	2021-04-20	2	L2	11	allLeaf	0	0
1E4_Single_1	1	2021-04-20	2	L2	12	allLeaf	0	0
1E4_Single_2	2	2021-04-20	2	L2	1	allLeaf	0	0
1E4_Single_2	2	2021-04-20	2	L2	2	allLeaf	0	0
1E4_Single_2	2	2021-04-20	2	L2	3	allLeaf	0	0
1E4_Single_2	2	2021-04-20	2	L2	4	allLeaf	0	0
1E4_Single_2	2	2021-04-20	2	L2	5	allLeaf	0	0
1E4_Single_2	2	2021-04-20	2	L2	6	allLeaf	0	0
1E4_Single_2	2	2021-04-20	2	L2	7	allLeaf	0	0
1E4_Single_2	2	2021-04-20	2	L2	8	allLeaf	0	0
1E4_Single_2	2	2021-04-20	2	L2	9	allLeaf	0	0
1E4_Single_2	2	2021-04-20	2	L2	10	start	1	10
1E4_Single_2	2	2021-04-20	2	L2	10	start	2	33
1E4_Single_2	2	2021-04-20	2	L2	10	start	3	48
1E4_Single_2	2	2021-04-20	2	L2	10	start	4	9
1E4_Single_2	2	2021-04-20	2	L2	11	allLeaf	0	0
1E4_Single_2	2	2021-04-20	2	L2	12	allLeaf	0	0
3D7_1E4_Seq_1	1	2021-04-20	2	L2	1	allLeaf	0	0
3D7_1E4_Seq_1	1	2021-04-20	2	L2	2	middle	1	1
3D7_1E4_Seq_1	1	2021-04-20	2	L2	3	start	1	1
3D7_1E4_Seq_1	1	2021-04-20	2	L2	3	middle	1	1
3D7_1E4_Seq_1	1	2021-04-20	2	L2	3	middle	2	4
3D7_1E4_Seq_1	1	2021-04-20	2	L2	3	middle	3	3
3D7_1E4_Seq_1	1	2021-04-20	2	L2	3	end	1	2
3D7_1E4_Seq_1	1	2021-04-20	2	L2	4	middle	1	3
3D7_1E4_Seq_1	1	2021-04-20	2	L2	5	allLeaf	0	0
3D7_1E4_Seq_1	1	2021-04-20	2	L2	6	middle	2	1
3D7_1E4_Seq_1	1	2021-04-20	2	L2	7	start	1	1
3D7_1E4_Seq_1	1	2021-04-20	2	L2	8	allLeaf	0	0
3D7_1E4_Seq_1	1	2021-04-20	2	L2	9	allLeaf	0	0
3D7_1E4_Seq_1	1	2021-04-20	2	L2	10	allLeaf	0	0
3D7_1E4_Seq_1	1	2021-04-20	2	L2	11	middle	1	3
3D7_1E4_Seq_1	1	2021-04-20	2	L2	11	middle	2	1
3D7_1E4_Seq_1	1	2021-04-20	2	L2	11	middle	3	0
3D7_1E4_Seq_1	1	2021-04-20	2	L2	12	allLeaf	0	0
3D7_1E4_Seq_2	2	2021-04-20	2	L2	1	start	1	3
3D7_1E4_Seq_2	2	2021-04-20	2	L2	1	start	2	1
3D7_1E4_Seq_2	2	2021-04-20	2	L2	2	allLeaf	0	0
3D7_1E4_Seq_2	2	2021-04-20	2	L2	3	middle	1	1
3D7_1E4_Seq_2	2	2021-04-20	2	L2	4	allLeaf	0	0
3D7_1E4_Seq_2	2	2021-04-20	2	L2	5	allLeaf	0	0
3D7_1E4_Seq_2	2	2021-04-20	2	L2	6	allLeaf	0	0
3D7_1E4_Seq_2	2	2021-04-20	2	L2	7	allLeaf	0	0
3D7_1E4_Seq_2	2	2021-04-20	2	L2	8	middle	2	1
3D7_1E4_Seq_2	2	2021-04-20	2	L2	9	allLeaf	0	0
3D7_1E4_Seq_2	2	2021-04-20	2	L2	10	end	1	1
3D7_1E4_Seq_2	2	2021-04-20	2	L2	11	allLeaf	0	0
3D7_1E4_Seq_2	2	2021-04-20	2	L2	12	allLeaf	0	0
3D7_1E4_Seq_3	3	2021-04-20	2	L2	1	allLeaf	0	0
3D7_1E4_Seq_3	3	2021-04-20	2	L2	2	allLeaf	0	0
3D7_1E4_Seq_3	3	2021-04-20	2	L2	3	middle	1	2
3D7_1E4_Seq_3	3	2021-04-20	2	L2	3	middle	2	2
3D7_1E4_Seq_3	3	2021-04-20	2	L2	4	allLeaf	0	0
3D7_1E4_Seq_3	3	2021-04-20	2	L2	5	allLeaf	0	0
3D7_1E4_Seq_3	3	2021-04-20	2	L2	6	allLeaf	0	0
3D7_1E4_Seq_3	3	2021-04-20	2	L2	7	allLeaf	0	0
3D7_1E4_Seq_3	3	2021-04-20	2	L2	8	allLeaf	0	0
3D7_1E4_Seq_3	3	2021-04-20	2	L2	9	allLeaf	0	0
3D7_1E4_Seq_3	3	2021-04-20	2	L2	10	allLeaf	0	0
3D7_1E4_Seq_3	3	2021-04-20	2	L2	11	allLeaf	0	0
3D7_1E4_Seq_3	3	2021-04-20	2	L2	12	allLeaf	0	0
Mix1	1	2021-04-20	2	L2	1	middle	1	1
Mix1	1	2021-04-20	2	L2	2	allLeaf	0	0
Mix1	1	2021-04-20	2	L2	3	middle	1	1
Mix1	1	2021-04-20	2	L2	3	middle	2	0
Mix1	1	2021-04-20	2	L2	3	end	1	2
Mix1	1	2021-04-20	2	L2	4	allLeaf	0	0
Mix1	1	2021-04-20	2	L2	5	middle	1	3
Mix1	1	2021-04-20	2	L2	6	allLeaf	0	0
Mix1	1	2021-04-20	2	L2	7	middle	1	1
Mix1	1	2021-04-20	2	L2	8	allLeaf	0	0
Mix1	1	2021-04-20	2	L2	9	allLeaf	0	0
Mix1	1	2021-04-20	2	L2	10	start	1	16
Mix1	1	2021-04-20	2	L2	10	start	2	6
Mix1	1	2021-04-20	2	L2	10	middle	1	2
Mix1	1	2021-04-20	2	L2	10	end	1	0
Mix1	1	2021-04-20	2	L2	10	end	2	1
Mix1	1	2021-04-20	2	L2	11	allLeaf	0	0
Mix1	1	2021-04-20	2	L2	12	allLeaf	0	0
Mix2	2	2021-04-20	2	L2	1	allLeaf	0	0
Mix2	2	2021-04-20	2	L2	2	allLeaf	0	0
Mix2	2	2021-04-20	2	L2	3	allLeaf	0	0
Mix2	2	2021-04-20	2	L2	4	allLeaf	0	0
Mix2	2	2021-04-20	2	L2	5	start	1	0
Mix2	2	2021-04-20	2	L2	6	allLeaf	0	0
Mix2	2	2021-04-20	2	L2	7	middle	1	1
Mix2	2	2021-04-20	2	L2	7	middle	2	3
Mix2	2	2021-04-20	2	L2	8	allLeaf	0	0
Mix2	2	2021-04-20	2	L2	9	allLeaf	0	0
Mix2	2	2021-04-20	2	L2	10	allLeaf	0	0
Mix2	2	2021-04-20	2	L2	11	allLeaf	0	0
Mix2	2	2021-04-20	2	L2	12	allLeaf	0	0
Mix3	3	2021-04-20	2	L2	1	allLeaf	0	0
Mix3	3	2021-04-20	2	L2	2	start	1	2
Mix3	3	2021-04-20	2	L2	2	start	2	3
Mix3	3	2021-04-20	2	L2	2	start	3	3
Mix3	3	2021-04-20	2	L2	2	start	4	5
Mix3	3	2021-04-20	2	L2	3	allLeaf	0	0
Mix3	3	2021-04-20	2	L2	4	allLeaf	0	0
Mix3	3	2021-04-20	2	L2	5	allLeaf	0	0
Mix3	3	2021-04-20	2	L2	6	allLeaf	0	0
Mix3	3	2021-04-20	2	L2	7	allLeaf	0	0
Mix3	3	2021-04-20	2	L2	8	allLeaf	0	0
Mix3	3	2021-04-20	2	L2	9	allLeaf	0	0
Mix3	3	2021-04-20	2	L2	10	allLeaf	0	0
Mix3	3	2021-04-20	2	L2	11	allLeaf	0	0
Mix3	3	2021-04-20	2	L2	12	allLeaf	0	0
3D7_1E4_Seq_1	1	2021-04-20	2	L3	1	allLeaf	0	0
3D7_1E4_Seq_1	1	2021-04-20	2	L3	2	allLeaf	0	0
3D7_1E4_Seq_1	1	2021-04-20	2	L3	3	start	1	0
3D7_1E4_Seq_1	1	2021-04-20	2	L3	4	allLeaf	0	0
3D7_1E4_Seq_1	1	2021-04-20	2	L3	5	middle	1	0
3D7_1E4_Seq_1	1	2021-04-20	2	L3	6	middle	1	0
3D7_1E4_Seq_1	1	2021-04-20	2	L3	7	middle	1	1
3D7_1E4_Seq_1	1	2021-04-20	2	L3	7	end	1	0
3D7_1E4_Seq_1	1	2021-04-20	2	L3	8	allLeaf	0	0
3D7_1E4_Seq_1	1	2021-04-20	2	L3	9	allLeaf	0	0
3D7_1E4_Seq_1	1	2021-04-20	2	L3	10	allLeaf	0	0
3D7_1E4_Seq_1	1	2021-04-20	2	L3	11	allLeaf	0	0
3D7_1E4_Seq_1	1	2021-04-20	2	L3	12	allLeaf	0	0
3D7_1E4_Seq_2	2	2021-04-20	2	L3	1	allLeaf	0	0
3D7_1E4_Seq_2	2	2021-04-20	2	L3	2	start	1	0
3D7_1E4_Seq_2	2	2021-04-20	2	L3	2	start	2	0
3D7_1E4_Seq_2	2	2021-04-20	2	L3	2	start	3	1
3D7_1E4_Seq_2	2	2021-04-20	2	L3	3	start	1	1
3D7_1E4_Seq_2	2	2021-04-20	2	L3	4	allLeaf	0	0
3D7_1E4_Seq_2	2	2021-04-20	2	L3	5	start	1	1
3D7_1E4_Seq_2	2	2021-04-20	2	L3	5	end	1	1
3D7_1E4_Seq_2	2	2021-04-20	2	L3	6	start	1	0
3D7_1E4_Seq_2	2	2021-04-20	2	L3	7	allLeaf	0	0
3D7_1E4_Seq_2	2	2021-04-20	2	L3	8	allLeaf	0	0
3D7_1E4_Seq_2	2	2021-04-20	2	L3	9	start	1	1
3D7_1E4_Seq_2	2	2021-04-20	2	L3	9	start	2	3
3D7_1E4_Seq_2	2	2021-04-20	2	L3	10	start	1	0
3D7_1E4_Seq_2	2	2021-04-20	2	L3	10	start	2	1
3D7_1E4_Seq_2	2	2021-04-20	2	L3	10	start	3	9
3D7_1E4_Seq_2	2	2021-04-20	2	L3	10	end	1	3
3D7_1E4_Seq_2	2	2021-04-20	2	L3	10	end	2	1
3D7_1E4_Seq_2	2	2021-04-20	2	L3	11	allLeaf	0	0
3D7_1E4_Seq_2	2	2021-04-20	2	L3	12	allLeaf	0	0
3D7_1E4_Seq_3	3	2021-04-20	2	L3	1	allLeaf	0	0
3D7_1E4_Seq_3	3	2021-04-20	2	L3	2	allLeaf	0	0
3D7_1E4_Seq_3	3	2021-04-20	2	L3	3	allLeaf	0	0
3D7_1E4_Seq_3	3	2021-04-20	2	L3	4	allLeaf	0	0
3D7_1E4_Seq_3	3	2021-04-20	2	L3	5	allLeaf	0	0
3D7_1E4_Seq_3	3	2021-04-20	2	L3	6	allLeaf	0	0
3D7_1E4_Seq_3	3	2021-04-20	2	L3	7	allLeaf	0	0
3D7_1E4_Seq_3	3	2021-04-20	2	L3	8	allLeaf	0	0
3D7_1E4_Seq_3	3	2021-04-20	2	L3	9	middle	1	1
3D7_1E4_Seq_3	3	2021-04-20	2	L3	10	allLeaf	0	0
3D7_1E4_Seq_3	3	2021-04-20	2	L3	11	allLeaf	0	0
3D7_1E4_Seq_3	3	2021-04-20	2	L3	12	allLeaf	0	0
Mix1	1	2021-04-20	2	L3	1	allLeaf	0	0
Mix1	1	2021-04-20	2	L3	2	allLeaf	0	0
Mix1	1	2021-04-20	2	L3	3	allLeaf	0	0
Mix1	1	2021-04-20	2	L3	4	allLeaf	0	0
Mix1	1	2021-04-20	2	L3	5	allLeaf	0	0
Mix1	1	2021-04-20	2	L3	6	allLeaf	0	0
Mix1	1	2021-04-20	2	L3	7	start	1	0
Mix1	1	2021-04-20	2	L3	8	allLeaf	0	0
Mix1	1	2021-04-20	2	L3	9	allLeaf	0	0
Mix1	1	2021-04-20	2	L3	10	start	1	0
Mix1	1	2021-04-20	2	L3	11	allLeaf	0	0
Mix1	1	2021-04-20	2	L3	12	allLeaf	0	0
Mix2	2	2021-04-20	2	L3	1	start	1	1
Mix2	2	2021-04-20	2	L3	1	middle	1	1
Mix2	2	2021-04-20	2	L3	1	middle	2	3
Mix2	2	2021-04-20	2	L3	1	end	1	1
Mix2	2	2021-04-20	2	L3	1	end	2	1
Mix2	2	2021-04-20	2	L3	2	middle	1	2
Mix2	2	2021-04-20	2	L3	2	middle	2	4
Mix2	2	2021-04-20	2	L3	2	end	1	1
Mix2	2	2021-04-20	2	L3	3	allLeaf	0	0
Mix2	2	2021-04-20	2	L3	4	start	1	2
Mix2	2	2021-04-20	2	L3	5	end	1	1
Mix2	2	2021-04-20	2	L3	6	allLeaf	0	0
Mix2	2	2021-04-20	2	L3	7	end	2	1
Mix2	2	2021-04-20	2	L3	8	start	1	1
Mix2	2	2021-04-20	2	L3	9	allLeaf	0	0
Mix2	2	2021-04-20	2	L3	10	allLeaf	0	0
Mix2	2	2021-04-20	2	L3	11	end	1	1
Mix2	2	2021-04-20	2	L3	12	allLeaf	0	0
Mix3	3	2021-04-20	2	L3	1	middle	1	6
Mix3	3	2021-04-20	2	L3	1	middle	2	1
Mix3	3	2021-04-20	2	L3	1	end	1	21
Mix3	3	2021-04-20	2	L3	2	allLeaf	0	0
Mix3	3	2021-04-20	2	L3	3	allLeaf	0	0
Mix3	3	2021-04-20	2	L3	4	allLeaf	0	0
Mix3	3	2021-04-20	2	L3	5	allLeaf	0	0
Mix3	3	2021-04-20	2	L3	6	allLeaf	0	0
Mix3	3	2021-04-20	2	L3	7	allLeaf	0	0
Mix3	3	2021-04-20	2	L3	8	allLeaf	0	0
Mix3	3	2021-04-20	2	L3	9	allLeaf	0	0
Mix3	3	2021-04-20	2	L3	10	allLeaf	0	0
Mix3	3	2021-04-20	2	L3	11	start	1	2
Mix3	3	2021-04-20	2	L3	12	allLeaf	0	0
1E4_Single_1	1	2021-04-23	2	L2	1	start	1	4
1E4_Single_1	1	2021-04-23	2	L2	1	start	2	3
1E4_Single_1	1	2021-04-23	2	L2	1	start	3	6
1E4_Single_1	1	2021-04-23	2	L2	1	start	4	7
1E4_Single_1	1	2021-04-23	2	L2	1	start	5	8
1E4_Single_1	1	2021-04-23	2	L2	1	start	6	11
1E4_Single_1	1	2021-04-23	2	L2	1	start	7	4
1E4_Single_1	1	2021-04-23	2	L2	1	start	8	6
1E4_Single_1	1	2021-04-23	2	L2	1	start	9	16
1E4_Single_1	1	2021-04-23	2	L2	1	start	10	12
1E4_Single_1	1	2021-04-23	2	L2	2	allLeaf	0	0
1E4_Single_1	1	2021-04-23	2	L2	3	allLeaf	0	0
1E4_Single_1	1	2021-04-23	2	L2	4	allLeaf	0	0
1E4_Single_1	1	2021-04-23	2	L2	5	allLeaf	0	0
1E4_Single_1	1	2021-04-23	2	L2	6	allLeaf	0	0
1E4_Single_1	1	2021-04-23	2	L2	7	start	1	0
1E4_Single_1	1	2021-04-23	2	L2	7	start	2	15
1E4_Single_1	1	2021-04-23	2	L2	7	start	3	17
1E4_Single_1	1	2021-04-23	2	L2	7	start	4	33
1E4_Single_1	1	2021-04-23	2	L2	7	start	5	13
1E4_Single_1	1	2021-04-23	2	L2	8	allLeaf	0	0
1E4_Single_1	1	2021-04-23	2	L2	9	allLeaf	0	0
1E4_Single_1	1	2021-04-23	2	L2	10	start	1	5
1E4_Single_1	1	2021-04-23	2	L2	10	start	2	7
1E4_Single_1	1	2021-04-23	2	L2	10	start	3	21
1E4_Single_1	1	2021-04-23	2	L2	10	start	4	5
1E4_Single_1	1	2021-04-23	2	L2	10	start	5	14
1E4_Single_1	1	2021-04-23	2	L2	11	allLeaf	0	0
1E4_Single_1	1	2021-04-23	2	L2	12	allLeaf	0	0
1E4_Single_2	2	2021-04-23	2	L2	1	allLeaf	0	0
1E4_Single_2	2	2021-04-23	2	L2	2	allLeaf	0	0
1E4_Single_2	2	2021-04-23	2	L2	3	start	1	9
1E4_Single_2	2	2021-04-23	2	L2	4	start	1	3
1E4_Single_2	2	2021-04-23	2	L2	5	start	1	25
1E4_Single_2	2	2021-04-23	2	L2	6	start	1	44
1E4_Single_2	2	2021-04-23	2	L2	6	start	2	29
1E4_Single_2	2	2021-04-23	2	L2	7	allLeaf	0	0
1E4_Single_2	2	2021-04-23	2	L2	8	allLeaf	0	0
1E4_Single_2	2	2021-04-23	2	L2	9	allLeaf	0	0
1E4_Single_2	2	2021-04-23	2	L2	10	start	1	64
1E4_Single_2	2	2021-04-23	2	L2	10	start	2	66
1E4_Single_2	2	2021-04-23	2	L2	10	start	3	67
1E4_Single_2	2	2021-04-23	2	L2	10	start	4	30
1E4_Single_2	2	2021-04-23	2	L2	10	start	5	61
1E4_Single_2	2	2021-04-23	2	L2	11	allLeaf	0	0
1E4_Single_2	2	2021-04-23	2	L2	12	allLeaf	0	0
1E4_Single_3	3	2021-04-23	2	L2	1	allLeaf	0	0
1E4_Single_3	3	2021-04-23	2	L2	2	allLeaf	0	0
1E4_Single_3	3	2021-04-23	2	L2	3	allLeaf	0	0
1E4_Single_3	3	2021-04-23	2	L2	4	allLeaf	0	0
1E4_Single_3	3	2021-04-23	2	L2	5	allLeaf	0	0
1E4_Single_3	3	2021-04-23	2	L2	6	middle	1	1
1E4_Single_3	3	2021-04-23	2	L2	7	allLeaf	0	0
1E4_Single_3	3	2021-04-23	2	L2	8	allLeaf	0	0
1E4_Single_3	3	2021-04-23	2	L2	9	allLeaf	0	0
1E4_Single_3	3	2021-04-23	2	L2	10	allLeaf	0	0
1E4_Single_3	3	2021-04-23	2	L2	11	start	1	2
1E4_Single_3	3	2021-04-23	2	L2	12	allLeaf	0	0
3D7_1E4_Seq_1	1	2021-04-23	2	L2	1	start	1	4
3D7_1E4_Seq_1	1	2021-04-23	2	L2	2	middle	1	4
3D7_1E4_Seq_1	1	2021-04-23	2	L2	3	start	1	3
3D7_1E4_Seq_1	1	2021-04-23	2	L2	3	start	2	6
3D7_1E4_Seq_1	1	2021-04-23	2	L2	3	start	3	6
3D7_1E4_Seq_1	1	2021-04-23	2	L2	3	middle	1	6
3D7_1E4_Seq_1	1	2021-04-23	2	L2	3	middle	2	3
3D7_1E4_Seq_1	1	2021-04-23	2	L2	4	start	1	2
3D7_1E4_Seq_1	1	2021-04-23	2	L2	4	start	2	1
3D7_1E4_Seq_1	1	2021-04-23	2	L2	4	middle	1	3
3D7_1E4_Seq_1	1	2021-04-23	2	L2	5	allLeaf	0	0
3D7_1E4_Seq_1	1	2021-04-23	2	L2	6	end	1	2
3D7_1E4_Seq_1	1	2021-04-23	2	L2	7	allLeaf	0	0
3D7_1E4_Seq_1	1	2021-04-23	2	L2	8	allLeaf	0	0
3D7_1E4_Seq_1	1	2021-04-23	2	L2	9	allLeaf	0	0
3D7_1E4_Seq_1	1	2021-04-23	2	L2	10	allLeaf	0	0
3D7_1E4_Seq_1	1	2021-04-23	2	L2	11	start	1	1
3D7_1E4_Seq_1	1	2021-04-23	2	L2	11	middle	1	1
3D7_1E4_Seq_1	1	2021-04-23	2	L2	11	middle	2	4
3D7_1E4_Seq_1	1	2021-04-23	2	L2	12	allLeaf	0	0
3D7_1E4_Seq_2	2	2021-04-23	2	L2	1	start	1	13
3D7_1E4_Seq_2	2	2021-04-23	2	L2	1	start	2	2
3D7_1E4_Seq_2	2	2021-04-23	2	L2	1	start	3	6
3D7_1E4_Seq_2	2	2021-04-23	2	L2	2	middle	1	1
3D7_1E4_Seq_2	2	2021-04-23	2	L2	3	start	1	1
3D7_1E4_Seq_2	2	2021-04-23	2	L2	3	middle	1	1
3D7_1E4_Seq_2	2	2021-04-23	2	L2	3	middle	2	2
3D7_1E4_Seq_2	2	2021-04-23	2	L2	3	end	1	3
3D7_1E4_Seq_2	2	2021-04-23	2	L2	4	start	1	3
3D7_1E4_Seq_2	2	2021-04-23	2	L2	4	start	2	3
3D7_1E4_Seq_2	2	2021-04-23	2	L2	5	allLeaf	0	0
3D7_1E4_Seq_2	2	2021-04-23	2	L2	6	start	1	1
3D7_1E4_Seq_2	2	2021-04-23	2	L2	6	start	2	1
3D7_1E4_Seq_2	2	2021-04-23	2	L2	6	start	3	3
3D7_1E4_Seq_2	2	2021-04-23	2	L2	7	start	1	1
3D7_1E4_Seq_2	2	2021-04-23	2	L2	7	middle	1	2
3D7_1E4_Seq_2	2	2021-04-23	2	L2	7	middle	2	0
3D7_1E4_Seq_2	2	2021-04-23	2	L2	8	middle	1	1
3D7_1E4_Seq_2	2	2021-04-23	2	L2	8	middle	2	1
3D7_1E4_Seq_2	2	2021-04-23	2	L2	8	end	1	1
3D7_1E4_Seq_2	2	2021-04-23	2	L2	9	allLeaf	0	0
3D7_1E4_Seq_2	2	2021-04-23	2	L2	10	middle	1	2
3D7_1E4_Seq_2	2	2021-04-23	2	L2	10	middle	2	3
3D7_1E4_Seq_2	2	2021-04-23	2	L2	10	end	1	5
3D7_1E4_Seq_2	2	2021-04-23	2	L2	10	end	2	1
3D7_1E4_Seq_2	2	2021-04-23	2	L2	11	middle	1	1
3D7_1E4_Seq_2	2	2021-04-23	2	L2	11	middle	2	2
3D7_1E4_Seq_2	2	2021-04-23	2	L2	12	allLeaf	0	0
3D7_1E4_Seq_3	3	2021-04-23	2	L2	1	allLeaf	0	0
3D7_1E4_Seq_3	3	2021-04-23	2	L2	2	allLeaf	0	0
3D7_1E4_Seq_3	3	2021-04-23	2	L2	3	middle	1	5
3D7_1E4_Seq_3	3	2021-04-23	2	L2	3	middle	2	1
3D7_1E4_Seq_3	3	2021-04-23	2	L2	3	middle	3	2
3D7_1E4_Seq_3	3	2021-04-23	2	L2	3	middle	4	1
3D7_1E4_Seq_3	3	2021-04-23	2	L2	3	middle	5	1
3D7_1E4_Seq_3	3	2021-04-23	2	L2	3	end	1	4
3D7_1E4_Seq_3	3	2021-04-23	2	L2	4	allLeaf	0	0
3D7_1E4_Seq_3	3	2021-04-23	2	L2	5	allLeaf	0	0
3D7_1E4_Seq_3	3	2021-04-23	2	L2	6	allLeaf	0	0
3D7_1E4_Seq_3	3	2021-04-23	2	L2	7	allLeaf	0	0
3D7_1E4_Seq_3	3	2021-04-23	2	L2	8	allLeaf	0	0
3D7_1E4_Seq_3	3	2021-04-23	2	L2	9	allLeaf	0	0
3D7_1E4_Seq_3	3	2021-04-23	2	L2	10	allLeaf	0	0
3D7_1E4_Seq_3	3	2021-04-23	2	L2	11	end	1	4
3D7_1E4_Seq_3	3	2021-04-23	2	L2	12	allLeaf	0	0
Mix_1	1	2021-04-23	2	L2	1	middle	1	7
Mix_1	1	2021-04-23	2	L2	1	end	1	2
Mix_1	1	2021-04-23	2	L2	2	middle	1	11
Mix_1	1	2021-04-23	2	L2	3	start	1	3
Mix_1	1	2021-04-23	2	L2	3	start	2	4
Mix_1	1	2021-04-23	2	L2	3	start	3	3
Mix_1	1	2021-04-23	2	L2	3	end	1	1
Mix_1	1	2021-04-23	2	L2	3	end	1	2
Mix_1	1	2021-04-23	2	L2	4	allLeaf	0	0
Mix_1	1	2021-04-23	2	L2	5	middle	1	6
Mix_1	1	2021-04-23	2	L2	6	start	1	3
Mix_1	1	2021-04-23	2	L2	6	start	2	8
Mix_1	1	2021-04-23	2	L2	6	middle	1	4
Mix_1	1	2021-04-23	2	L2	7	middle	1	3
Mix_1	1	2021-04-23	2	L2	8	allLeaf	0	0
Mix_1	1	2021-04-23	2	L2	9	start	1	1
Mix_1	1	2021-04-23	2	L2	10	allLeaf	0	0
Mix_1	1	2021-04-23	2	L2	11	start	1	4
Mix_1	1	2021-04-23	2	L2	11	start	2	19
Mix_1	1	2021-04-23	2	L2	11	start	3	21
Mix_1	1	2021-04-23	2	L2	11	start	4	2
Mix_1	1	2021-04-23	2	L2	11	middle	1	3
Mix_1	1	2021-04-23	2	L2	12	allLeaf	0	0
Mix_2	2	2021-04-23	2	L2	1	allLeaf	0	0
Mix_2	2	2021-04-23	2	L2	2	start	1	12
Mix_2	2	2021-04-23	2	L2	3	allLeaf	0	0
Mix_2	2	2021-04-23	2	L2	4	allLeaf	0	0
Mix_2	2	2021-04-23	2	L2	5	start	1	3
Mix_2	2	2021-04-23	2	L2	6	allLeaf	0	0
Mix_2	2	2021-04-23	2	L2	7	end	1	3
Mix_2	2	2021-04-23	2	L2	8	allLeaf	0	0
Mix_2	2	2021-04-23	2	L2	9	start	1	2
Mix_2	2	2021-04-23	2	L2	10	start	1	2
Mix_2	2	2021-04-23	2	L2	10	start	2	0
Mix_2	2	2021-04-23	2	L2	10	start	3	1
Mix_2	2	2021-04-23	2	L2	10	start	4	3
Mix_2	2	2021-04-23	2	L2	10	start	5	1
Mix_2	2	2021-04-23	2	L2	10	start	6	2
Mix_2	2	2021-04-23	2	L2	10	middle	1	1
Mix_2	2	2021-04-23	2	L2	10	middle	2	13
Mix_2	2	2021-04-23	2	L2	11	allLeaf	0	0
Mix_2	2	2021-04-23	2	L2	12	allLeaf	0	0
Mix_3	3	2021-04-23	2	L2	1	allLeaf	0	0
Mix_3	3	2021-04-23	2	L2	2	start	1	1
Mix_3	3	2021-04-23	2	L2	2	start	2	16
Mix_3	3	2021-04-23	2	L2	2	start	3	12
Mix_3	3	2021-04-23	2	L2	2	start	4	6
Mix_3	3	2021-04-23	2	L2	2	start	5	1
Mix_3	3	2021-04-23	2	L2	3	middle	1	1
Mix_3	3	2021-04-23	2	L2	4	end	1	4
Mix_3	3	2021-04-23	2	L2	5	start	1	3
Mix_3	3	2021-04-23	2	L2	5	start	2	2
Mix_3	3	2021-04-23	2	L2	6	allLeaf	0	0
Mix_3	3	2021-04-23	2	L2	7	allLeaf	0	0
Mix_3	3	2021-04-23	2	L2	8	allLeaf	0	0
Mix_3	3	2021-04-23	2	L2	9	allLeaf	0	0
Mix_3	3	2021-04-23	2	L2	10	allLeaf	0	0
Mix_3	3	2021-04-23	2	L2	11	allLeaf	0	0
Mix_3	3	2021-04-23	2	L2	12	allLeaf	0	0
1E4_Single_1	1	2021-04-23	2	L3	1	allLeaf	0	0
1E4_Single_1	1	2021-04-23	2	L3	2	start	1	5
1E4_Single_1	1	2021-04-23	2	L3	3	allLeaf	0	0
1E4_Single_1	1	2021-04-23	2	L3	4	allLeaf	0	0
1E4_Single_1	1	2021-04-23	2	L3	5	allLeaf	0	0
1E4_Single_1	1	2021-04-23	2	L3	6	allLeaf	0	0
1E4_Single_1	1	2021-04-23	2	L3	7	allLeaf	0	0
1E4_Single_1	1	2021-04-23	2	L3	8	allLeaf	0	0
1E4_Single_1	1	2021-04-23	2	L3	9	allLeaf	0	0
1E4_Single_1	1	2021-04-23	2	L3	10	allLeaf	0	0
1E4_Single_1	1	2021-04-23	2	L3	11	allLeaf	0	0
1E4_Single_1	1	2021-04-23	2	L3	12	allLeaf	0	0
3D7_1E4_Seq_1	1	2021-04-23	2	L3	1	allLeaf	0	0
3D7_1E4_Seq_1	1	2021-04-23	2	L3	2	start	1	1
3D7_1E4_Seq_1	1	2021-04-23	2	L3	3	start	1	1
3D7_1E4_Seq_1	1	2021-04-23	2	L3	3	start	2	1
3D7_1E4_Seq_1	1	2021-04-23	2	L3	3	middle	1	1
3D7_1E4_Seq_1	1	2021-04-23	2	L3	4	allLeaf	0	0
3D7_1E4_Seq_1	1	2021-04-23	2	L3	5	end	1	1
3D7_1E4_Seq_1	1	2021-04-23	2	L3	6	middle	1	1
3D7_1E4_Seq_1	1	2021-04-23	2	L3	6	middle	2	5
3D7_1E4_Seq_1	1	2021-04-23	2	L3	6	middle	3	0
3D7_1E4_Seq_1	1	2021-04-23	2	L3	6	end	1	1
3D7_1E4_Seq_1	1	2021-04-23	2	L3	7	middle	1	1
3D7_1E4_Seq_1	1	2021-04-23	2	L3	8	allLeaf	0	0
3D7_1E4_Seq_1	1	2021-04-23	2	L3	9	allLeaf	0	0
3D7_1E4_Seq_1	1	2021-04-23	2	L3	10	allLeaf	0	0
3D7_1E4_Seq_1	1	2021-04-23	2	L3	11	allLeaf	0	0
3D7_1E4_Seq_1	1	2021-04-23	2	L3	12	allLeaf	0	0
3D7_1E4_Seq_2	2	2021-04-23	2	L3	1	allLeaf	0	0
3D7_1E4_Seq_2	2	2021-04-23	2	L3	2	middle	1	1
3D7_1E4_Seq_2	2	2021-04-23	2	L3	2	middle	2	1
3D7_1E4_Seq_2	2	2021-04-23	2	L3	3	allLeaf	0	0
3D7_1E4_Seq_2	2	2021-04-23	2	L3	4	end	1	1
3D7_1E4_Seq_2	2	2021-04-23	2	L3	5	start	1	1
3D7_1E4_Seq_2	2	2021-04-23	2	L3	5	end	1	2
3D7_1E4_Seq_2	2	2021-04-23	2	L3	5	end	2	1
3D7_1E4_Seq_2	2	2021-04-23	2	L3	6	start	1	1
3D7_1E4_Seq_2	2	2021-04-23	2	L3	7	allLeaf	0	0
3D7_1E4_Seq_2	2	2021-04-23	2	L3	8	allLeaf	0	0
3D7_1E4_Seq_2	2	2021-04-23	2	L3	9	start	1	6
3D7_1E4_Seq_2	2	2021-04-23	2	L3	9	start	2	4
3D7_1E4_Seq_2	2	2021-04-23	2	L3	9	start	3	2
3D7_1E4_Seq_2	2	2021-04-23	2	L3	9	start	4	6
3D7_1E4_Seq_2	2	2021-04-23	2	L3	9	start	5	2
3D7_1E4_Seq_2	2	2021-04-23	2	L3	10	start	1	1
3D7_1E4_Seq_2	2	2021-04-23	2	L3	10	start	2	2
3D7_1E4_Seq_2	2	2021-04-23	2	L3	10	start	3	1
3D7_1E4_Seq_2	2	2021-04-23	2	L3	10	start	4	1
3D7_1E4_Seq_2	2	2021-04-23	2	L3	10	start	5	5
3D7_1E4_Seq_2	2	2021-04-23	2	L3	10	start	6	10
3D7_1E4_Seq_2	2	2021-04-23	2	L3	10	middle	1	2
3D7_1E4_Seq_2	2	2021-04-23	2	L3	10	end	1	2
3D7_1E4_Seq_2	2	2021-04-23	2	L3	10	end	2	2
3D7_1E4_Seq_2	2	2021-04-23	2	L3	11	middle	1	1
3D7_1E4_Seq_2	2	2021-04-23	2	L3	11	middle	2	3
3D7_1E4_Seq_2	2	2021-04-23	2	L3	11	middle	3	1
3D7_1E4_Seq_2	2	2021-04-23	2	L3	12	allLeaf	0	0
3D7_1E4_Seq_3	3	2021-04-23	2	L3	1	allLeaf	0	0
3D7_1E4_Seq_3	3	2021-04-23	2	L3	2	allLeaf	0	0
3D7_1E4_Seq_3	3	2021-04-23	2	L3	3	allLeaf	0	0
3D7_1E4_Seq_3	3	2021-04-23	2	L3	4	allLeaf	0	0
3D7_1E4_Seq_3	3	2021-04-23	2	L3	5	start	1	3
3D7_1E4_Seq_3	3	2021-04-23	2	L3	5	start	2	1
3D7_1E4_Seq_3	3	2021-04-23	2	L3	6	allLeaf	0	0
3D7_1E4_Seq_3	3	2021-04-23	2	L3	7	allLeaf	0	0
3D7_1E4_Seq_3	3	2021-04-23	2	L3	8	allLeaf	0	0
3D7_1E4_Seq_3	3	2021-04-23	2	L3	9	allLeaf	0	0
3D7_1E4_Seq_3	3	2021-04-23	2	L3	10	allLeaf	0	0
3D7_1E4_Seq_3	3	2021-04-23	2	L3	11	allLeaf	0	0
3D7_1E4_Seq_3	3	2021-04-23	2	L3	12	allLeaf	0	0
3D7_1E4_Seq_3	3	2021-04-23	2	L3	1	allLeaf	0	0
3D7_1E4_Seq_3	3	2021-04-23	2	L3	2	allLeaf	0	0
3D7_1E4_Seq_3	3	2021-04-23	2	L3	3	allLeaf	0	0
3D7_1E4_Seq_3	3	2021-04-23	2	L3	4	allLeaf	0	0
3D7_1E4_Seq_3	3	2021-04-23	2	L3	5	allLeaf	0	0
3D7_1E4_Seq_3	3	2021-04-23	2	L3	6	allLeaf	0	0
3D7_1E4_Seq_3	3	2021-04-23	2	L3	7	allLeaf	0	0
3D7_1E4_Seq_3	3	2021-04-23	2	L3	8	allLeaf	0	0
3D7_1E4_Seq_3	3	2021-04-23	2	L3	9	middle	1	1
3D7_1E4_Seq_3	3	2021-04-23	2	L3	10	allLeaf	0	0
3D7_1E4_Seq_3	3	2021-04-23	2	L3	11	allLeaf	0	0
3D7_1E4_Seq_3	3	2021-04-23	2	L3	12	allLeaf	0	0
Mix_1	1	2021-04-23	2	L3	1	allLeaf	0	0
Mix_1	1	2021-04-23	2	L3	2	allLeaf	0	0
Mix_1	1	2021-04-23	2	L3	3	allLeaf	0	0
Mix_1	1	2021-04-23	2	L3	4	allLeaf	0	0
Mix_1	1	2021-04-23	2	L3	5	allLeaf	0	0
Mix_1	1	2021-04-23	2	L3	6	allLeaf	0	0
Mix_1	1	2021-04-23	2	L3	7	allLeaf	0	0
Mix_1	1	2021-04-23	2	L3	8	allLeaf	0	0
Mix_1	1	2021-04-23	2	L3	9	start	1	1
Mix_1	1	2021-04-23	2	L3	9	start	2	1
Mix_1	1	2021-04-23	2	L3	10	middle	1	0
Mix_1	1	2021-04-23	2	L3	11	middle	1	1
Mix_1	1	2021-04-23	2	L3	12	allLeaf	0	0
Mix_2	2	2021-04-23	2	L3	1	middle	1	2
Mix_2	2	2021-04-23	2	L3	1	middle	2	2
Mix_2	2	2021-04-23	2	L3	1	middle	3	1
Mix_2	2	2021-04-23	2	L3	1	middle	4	1
Mix_2	2	2021-04-23	2	L3	1	middle	5	4
Mix_2	2	2021-04-23	2	L3	1	middle	6	3
Mix_2	2	2021-04-23	2	L3	1	end	1	1
Mix_2	2	2021-04-23	2	L3	2	start	1	1
Mix_2	2	2021-04-23	2	L3	2	start	2	1
Mix_2	2	2021-04-23	2	L3	2	middle	1	3
Mix_2	2	2021-04-23	2	L3	2	middle	2	2
Mix_2	2	2021-04-23	2	L3	2	middle	3	2
Mix_2	2	2021-04-23	2	L3	2	middle	4	1
Mix_2	2	2021-04-23	2	L3	2	end	1	6
Mix_2	2	2021-04-23	2	L3	3	allLeaf	0	0
Mix_2	2	2021-04-23	2	L3	4	start	1	2
Mix_2	2	2021-04-23	2	L3	5	allLeaf	0	0
Mix_2	2	2021-04-23	2	L3	6	allLeaf	0	0
Mix_2	2	2021-04-23	2	L3	7	end	1	1
Mix_2	2	2021-04-23	2	L3	8	start	1	1
Mix_2	2	2021-04-23	2	L3	9	allLeaf	0	0
Mix_2	2	2021-04-23	2	L3	10	allLeaf	0	0
Mix_2	2	2021-04-23	2	L3	11	allLeaf	0	0
Mix_2	2	2021-04-23	2	L3	12	allLeaf	0	0
Mix_3	3	2021-04-23	2	L3	1	middle	1	1
Mix_3	3	2021-04-23	2	L3	1	middle	2	1
Mix_3	3	2021-04-23	2	L3	1	middle	3	3
Mix_3	3	2021-04-23	2	L3	1	end	1	3
Mix_3	3	2021-04-23	2	L3	1	end	2	27
Mix_3	3	2021-04-23	2	L3	2	allLeaf	0	0
Mix_3	3	2021-04-23	2	L3	3	allLeaf	0	0
Mix_3	3	2021-04-23	2	L3	4	allLeaf	0	0
Mix_3	3	2021-04-23	2	L3	5	allLeaf	0	0
Mix_3	3	2021-04-23	2	L3	6	allLeaf	0	0
Mix_3	3	2021-04-23	2	L3	7	allLeaf	0	0
Mix_3	3	2021-04-23	2	L3	8	allLeaf	0	0
Mix_3	3	2021-04-23	2	L3	9	allLeaf	0	0
Mix_3	3	2021-04-23	2	L3	10	allLeaf	0	0
Mix_3	3	2021-04-23	2	L3	11	start	1	3
Mix_3	3	2021-04-23	2	L3	12	allLeaf	0	0
1E4_Single_2	2	2021-04-16	1	L2	1	allLeaf	0	0
1E4_Single_2	2	2021-04-16	1	L2	2	allLeaf	0	0
1E4_Single_2	2	2021-04-16	1	L2	3	allLeaf	0	0
1E4_Single_2	2	2021-04-16	1	L2	4	allLeaf	0	0
1E4_Single_2	2	2021-04-16	1	L2	5	allLeaf	0	0
1E4_Single_2	2	2021-04-16	1	L2	6	allLeaf	0	0
1E4_Single_2	2	2021-04-16	1	L2	7	allLeaf	0	0
1E4_Single_2	2	2021-04-16	1	L2	8	allLeaf	0	0
1E4_Single_2	2	2021-04-16	1	L2	9	allLeaf	0	0
1E4_Single_2	2	2021-04-16	1	L2	10	allLeaf	0	0
1E4_Single_2	2	2021-04-16	1	L2	11	allLeaf	0	0
1E4_Single_2	2	2021-04-16	1	L2	12	allLeaf	0	0
1E4_Single_1	1	2021-04-16	1	L3	1	allLeaf	0	0
1E4_Single_1	1	2021-04-16	1	L3	2	allLeaf	0	0
1E4_Single_1	1	2021-04-16	1	L3	3	allLeaf	0	0
1E4_Single_1	1	2021-04-16	1	L3	4	allLeaf	0	0
1E4_Single_1	1	2021-04-16	1	L3	5	allLeaf	0	0
1E4_Single_1	1	2021-04-16	1	L3	6	allLeaf	0	0
1E4_Single_1	1	2021-04-16	1	L3	7	allLeaf	0	0
1E4_Single_1	1	2021-04-16	1	L3	8	allLeaf	0	0
1E4_Single_1	1	2021-04-16	1	L3	9	allLeaf	0	0
1E4_Single_1	1	2021-04-16	1	L3	10	allLeaf	0	0
1E4_Single_1	1	2021-04-16	1	L3	11	allLeaf	0	0
1E4_Single_1	1	2021-04-16	1	L3	12	allLeaf	0	0
1E4_Single_3	3	2021-04-16	1	L3	1	allLeaf	0	0
1E4_Single_3	3	2021-04-16	1	L3	2	allLeaf	0	0
1E4_Single_3	3	2021-04-16	1	L3	3	allLeaf	0	0
1E4_Single_3	3	2021-04-16	1	L3	4	allLeaf	0	0
1E4_Single_3	3	2021-04-16	1	L3	5	allLeaf	0	0
1E4_Single_3	3	2021-04-16	1	L3	6	allLeaf	0	0
1E4_Single_3	3	2021-04-16	1	L3	7	allLeaf	0	0
1E4_Single_3	3	2021-04-16	1	L3	8	allLeaf	0	0
1E4_Single_3	3	2021-04-16	1	L3	9	allLeaf	0	0
1E4_Single_3	3	2021-04-16	1	L3	10	allLeaf	0	0
1E4_Single_3	3	2021-04-16	1	L3	11	allLeaf	0	0
1E4_Single_3	3	2021-04-16	1	L3	12	allLeaf	0	0
Mix_2	2	2021-04-16	1	L3	1	allLeaf	0	0
Mix_2	2	2021-04-16	1	L3	2	allLeaf	0	0
Mix_2	2	2021-04-16	1	L3	3	allLeaf	0	0
Mix_2	2	2021-04-16	1	L3	4	allLeaf	0	0
Mix_2	2	2021-04-16	1	L3	5	allLeaf	0	0
Mix_2	2	2021-04-16	1	L3	6	allLeaf	0	0
Mix_2	2	2021-04-16	1	L3	7	allLeaf	0	0
Mix_2	2	2021-04-16	1	L3	8	allLeaf	0	0
Mix_2	2	2021-04-16	1	L3	9	allLeaf	0	0
Mix_2	2	2021-04-16	1	L3	10	allLeaf	0	0
Mix_2	2	2021-04-16	1	L3	11	allLeaf	0	0
Mix_2	2	2021-04-16	1	L3	12	allLeaf	0	0
1E4_Single_1	1	20_21.04.21	1	L3	1	allLeaf	0	0
1E4_Single_1	1	20_21.04.21	1	L3	2	allLeaf	0	0
1E4_Single_1	1	20_21.04.21	1	L3	3	allLeaf	0	0
1E4_Single_1	1	20_21.04.21	1	L3	4	allLeaf	0	0
1E4_Single_1	1	20_21.04.21	1	L3	5	allLeaf	0	0
1E4_Single_1	1	20_21.04.21	1	L3	6	allLeaf	0	0
1E4_Single_1	1	20_21.04.21	1	L3	7	allLeaf	0	0
1E4_Single_1	1	20_21.04.21	1	L3	8	allLeaf	0	0
1E4_Single_1	1	20_21.04.21	1	L3	9	allLeaf	0	0
1E4_Single_1	1	20_21.04.21	1	L3	10	allLeaf	0	0
1E4_Single_1	1	20_21.04.21	1	L3	11	allLeaf	0	0
1E4_Single_1	1	20_21.04.21	1	L3	12	allLeaf	0	0
1E4_Single_3	3	20_21.04.21	1	L3	1	allLeaf	0	0
1E4_Single_3	3	20_21.04.21	1	L3	2	allLeaf	0	0
1E4_Single_3	3	20_21.04.21	1	L3	3	allLeaf	0	0
1E4_Single_3	3	20_21.04.21	1	L3	4	allLeaf	0	0
1E4_Single_3	3	20_21.04.21	1	L3	5	allLeaf	0	0
1E4_Single_3	3	20_21.04.21	1	L3	6	allLeaf	0	0
1E4_Single_3	3	20_21.04.21	1	L3	7	allLeaf	0	0
1E4_Single_3	3	20_21.04.21	1	L3	8	allLeaf	0	0
1E4_Single_3	3	20_21.04.21	1	L3	9	allLeaf	0	0
1E4_Single_3	3	20_21.04.21	1	L3	10	allLeaf	0	0
1E4_Single_3	3	20_21.04.21	1	L3	11	allLeaf	0	0
1E4_Single_3	3	20_21.04.21	1	L3	12	allLeaf	0	0
1E4_Single_3	3	2021-04-20	2	L2	1	allLeaf	0	0
1E4_Single_3	3	2021-04-20	2	L2	2	allLeaf	0	0
1E4_Single_3	3	2021-04-20	2	L2	3	allLeaf	0	0
1E4_Single_3	3	2021-04-20	2	L2	4	allLeaf	0	0
1E4_Single_3	3	2021-04-20	2	L2	5	allLeaf	0	0
1E4_Single_3	3	2021-04-20	2	L2	6	allLeaf	0	0
1E4_Single_3	3	2021-04-20	2	L2	7	allLeaf	0	0
1E4_Single_3	3	2021-04-20	2	L2	8	allLeaf	0	0
1E4_Single_3	3	2021-04-20	2	L2	9	allLeaf	0	0
1E4_Single_3	3	2021-04-20	2	L2	10	allLeaf	0	0
1E4_Single_3	3	2021-04-20	2	L2	11	allLeaf	0	0
1E4_Single_3	3	2021-04-20	2	L2	12	allLeaf	0	0
1E4_Single_1	1	2021-04-20	2	L3	1	allLeaf	0	0
1E4_Single_1	1	2021-04-20	2	L3	2	allLeaf	0	0
1E4_Single_1	1	2021-04-20	2	L3	3	allLeaf	0	0
1E4_Single_1	1	2021-04-20	2	L3	4	allLeaf	0	0
1E4_Single_1	1	2021-04-20	2	L3	5	allLeaf	0	0
1E4_Single_1	1	2021-04-20	2	L3	6	allLeaf	0	0
1E4_Single_1	1	2021-04-20	2	L3	7	allLeaf	0	0
1E4_Single_1	1	2021-04-20	2	L3	8	allLeaf	0	0
1E4_Single_1	1	2021-04-20	2	L3	9	allLeaf	0	0
1E4_Single_1	1	2021-04-20	2	L3	10	allLeaf	0	0
1E4_Single_1	1	2021-04-20	2	L3	11	allLeaf	0	0
1E4_Single_1	1	2021-04-20	2	L3	12	allLeaf	0	0
1E4_Single_2	2	2021-04-20	2	L3	1	allLeaf	0	0
1E4_Single_2	2	2021-04-20	2	L3	2	allLeaf	0	0
1E4_Single_2	2	2021-04-20	2	L3	3	allLeaf	0	0
1E4_Single_2	2	2021-04-20	2	L3	4	allLeaf	0	0
1E4_Single_2	2	2021-04-20	2	L3	5	allLeaf	0	0
1E4_Single_2	2	2021-04-20	2	L3	6	allLeaf	0	0
1E4_Single_2	2	2021-04-20	2	L3	7	allLeaf	0	0
1E4_Single_2	2	2021-04-20	2	L3	8	allLeaf	0	0
1E4_Single_2	2	2021-04-20	2	L3	9	allLeaf	0	0
1E4_Single_2	2	2021-04-20	2	L3	10	allLeaf	0	0
1E4_Single_2	2	2021-04-20	2	L3	11	allLeaf	0	0
1E4_Single_2	2	2021-04-20	2	L3	12	allLeaf	0	0
1E4_Single_3	3	2021-04-20	2	L3	1	allLeaf	0	0
1E4_Single_3	3	2021-04-20	2	L3	2	allLeaf	0	0
1E4_Single_3	3	2021-04-20	2	L3	3	allLeaf	0	0
1E4_Single_3	3	2021-04-20	2	L3	4	allLeaf	0	0
1E4_Single_3	3	2021-04-20	2	L3	5	allLeaf	0	0
1E4_Single_3	3	2021-04-20	2	L3	6	allLeaf	0	0
1E4_Single_3	3	2021-04-20	2	L3	7	allLeaf	0	0
1E4_Single_3	3	2021-04-20	2	L3	8	allLeaf	0	0
1E4_Single_3	3	2021-04-20	2	L3	9	allLeaf	0	0
1E4_Single_3	3	2021-04-20	2	L3	10	allLeaf	0	0
1E4_Single_3	3	2021-04-20	2	L3	11	allLeaf	0	0
1E4_Single_3	3	2021-04-20	2	L3	12	allLeaf	0	0
1E4_Single_2	2	2021-04-23	2	L3	1	allLeaf	0	0
1E4_Single_2	2	2021-04-23	2	L3	2	allLeaf	0	0
1E4_Single_2	2	2021-04-23	2	L3	3	allLeaf	0	0
1E4_Single_2	2	2021-04-23	2	L3	4	allLeaf	0	0
1E4_Single_2	2	2021-04-23	2	L3	5	allLeaf	0	0
1E4_Single_2	2	2021-04-23	2	L3	6	allLeaf	0	0
1E4_Single_2	2	2021-04-23	2	L3	7	allLeaf	0	0
1E4_Single_2	2	2021-04-23	2	L3	8	allLeaf	0	0
1E4_Single_2	2	2021-04-23	2	L3	9	allLeaf	0	0
1E4_Single_2	2	2021-04-23	2	L3	10	allLeaf	0	0
1E4_Single_2	2	2021-04-23	2	L3	11	allLeaf	0	0
1E4_Single_2	2	2021-04-23	2	L3	12	allLeaf	0	0
1E4_Single_3	3	2021-04-23	2	L3	1	allLeaf	0	0
1E4_Single_3	3	2021-04-23	2	L3	2	allLeaf	0	0
1E4_Single_3	3	2021-04-23	2	L3	3	allLeaf	0	0
1E4_Single_3	3	2021-04-23	2	L3	4	allLeaf	0	0
1E4_Single_3	3	2021-04-23	2	L3	5	allLeaf	0	0
1E4_Single_3	3	2021-04-23	2	L3	6	allLeaf	0	0
1E4_Single_3	3	2021-04-23	2	L3	7	allLeaf	0	0
1E4_Single_3	3	2021-04-23	2	L3	8	allLeaf	0	0
1E4_Single_3	3	2021-04-23	2	L3	9	allLeaf	0	0
1E4_Single_3	3	2021-04-23	2	L3	10	allLeaf	0	0
1E4_Single_3	3	2021-04-23	2	L3	11	allLeaf	0	0
1E4_Single_3	3	2021-04-23	2	L3	12	allLeaf	0	0

## Sheet: Table E
Table E in S1 Text: Raw data of figure 2
Date	Magnification	Treatment	Infection	Replicate	Dpi	Leaf_Nr.	Image_Nr	Stage 1	Stage 2	Stage 3	Stage 4	No attempt
211019	20x	1E4.1	1E4	1	11dpi	plant2	im1	1	0	0	0	0
211019	40x	1E4.3	1E4	3	11dpi	plant3	im10	0	1	0	0	0
211019	40x	Mix.3	Mix	3	11dpi	plant2	im3	0	0	1	0	0
211019	40x	1E4.3	1E4	3	11dpi	plant1	im6	0	1	0	0	0
211019	20x	1E4.1	1E4	1	11dpi	plant2	im2	1	0	0	0	0
211019	40x	Mix.3	Mix	3	11dpi	plant1	im1	0	1	0	0	0
211019	40x	1E4.3	1E4	3	11dpi	plant2	im3	0	1	0	0	0
211019	40x	1E4.3	1E4	3	11dpi	plant2	im5	0	1	0	0	0
211019	20x	1E4.1	1E4	1	11dpi	plant1	im4	1	0	0	0	0
211019	40x	Mix.2	Mix	2	11dpi	plant1	im2	1	0	0	0	0
211019	40x	1E4.3	1E4	3	11dpi	plant2	im7	0	0	1	0	0
211019	20x	1E4.1	1E4	1	11dpi	plant2	im5	0	1	0	0	0
211019	40x	Mix.3	Mix	3	11dpi	plant3	im4	0	0	0	0	1
211019	40x	1E4.1	1E4	1	11dpi	plant3	im5	0	1	0	0	0
211019	20x	1E4.1	1E4	1	11dpi	plant1	im6	1	0	0	0	0
211019	40x	Mix.3	Mix	3	11dpi	plant1	im4	0	1	0	0	0
211019	40x	1E4.3	1E4	3	11dpi	plant2	im6	0	1	0	0	0
211019	40x	Mix.3	Mix	3	11dpi	plant3	im7.1	0	1	0	0	0
211019	40x	Mix.3	Mix	3	11dpi	plant3	im7.2	1	0	0	0	0
211019	40x	Mix.3	Mix	3	11dpi	plant3	im2	0	0	1	0	0
211019	40x	Mix.3	Mix	3	11dpi	plant4	im4	0	0	1	0	0
211019	40x	Mix.3	Mix	3	11dpi	plant2	im5	0	0	1	0	0
211019	40x	Mix.1	Mix	1	11dpi	plant5	im5	0	0	0	0	1
211019	40x	Mix.1	Mix	1	11dpi	plant4	im2	1	0	0	0	0
211019	40x	1E4.1	1E4	1	11dpi	plant3	im1	0	0	1	0	0
211019	40x	Mix.1	Mix	1	11dpi	plant4	im6	0	0	1	0	0
211019	20x	Mix.1	Mix	1	11dpi	plant2	im3	0	1	0	0	0
211019	40x	Mix.3	Mix	3	11dpi	plant1	im6	1	0	0	0	0
211019	40x	1E4.2	1E4	2	11dpi	plant1	im3.1	1	0	0	0	0
211019	40x	1E4.2	1E4	2	11dpi	plant1	im3.2	0	1	0	0	0
211019	40x	Mix.1	Mix	1	11dpi	plant3	im1	1	0	0	0	0
211019	40x	1E4.3	1E4	3	11dpi	plant3	im7	1	0	0	0	0
211019	40x	Mix.3	Mix	3	11dpi	plant4	im7	0	1	0	0	0
211019	20x	Mix.1	Mix	1	11dpi	plant2	im9	1	0	0	0	0
211019	40x	Mix.3	Mix	3	11dpi	plant4	im5	0	1	0	0	0
211019	40x	1E4.3	1E4	3	11dpi	plant4	im5.1	1	0	0	0	0
211019	40x	1E4.3	1E4	3	11dpi	plant4	im5.2	0	1	0	0	0
211019	40x	1E4.2	1E4	2	11dpi	plant1	im2	1	0	0	0	0
211019	20x	1E4.1	1E4	1	11dpi	plant1	im5	0	1	0	0	0
211019	40x	Mix.2	Mix	2	11dpi	plant2	im1	0	1	0	0	0
211019	40x	1E4.1	1E4	1	11dpi	plant3	im4	0	0	1	0	0
211019	20x	Mix.1	Mix	1	11dpi	plant2	im6	0	1	0	0	0
211019	20x	Mix.1	Mix	1	11dpi	plant2	im10	1	0	0	0	0
211019	40x	Mix.3	Mix	3	11dpi	plant4	im2	0	1	0	0	0
211019	40x	1E4.1	1E4	1	11dpi	plant4	im3	0	1	0	0	0
211019	40x	1E4.1	1E4	1	11dpi	plant4	im1	0	0	1	0	0
211019	40x	1E4.3	1E4	3	11dpi	plant3	im6	0	0	0	0	1
211019	20x	Mix.1	Mix	1	11dpi	plant2	im8	0	0	0	0	1
211019	20x	1E4.1	1E4	1	11dpi	plant1	im3	0	0	0	0	1
211019	40x	Mix.1	Mix	1	11dpi	plant5	im3	0	1	0	0	0
211019	40x	1E4.3	1E4	3	11dpi	plant1	im2	0	1	0	0	0
211019	40x	1E4.1	1E4	1	11dpi	plant4	im5	0	0	0	0	1
211019	40x	Mix.3	Mix	3	11dpi	plant3	im3	0	1	0	0	0
211019	40x	Mix.2	Mix	2	11dpi	plant2	im5	0	1	0	0	0
211019	40x	1E4.2	1E4	2	11dpi	plant1	im4	0	1	0	0	0
211019	40x	1E4.2	1E4	2	11dpi	plant1	im4	1	0	0	0	0
211019	20x	1E4.1	1E4	1	11dpi	plant1	im1	0	1	0	0	0
211019	20x	Mix.1	Mix	1	11dpi	plant2	im5	1	0	0	0	0
211019	40x	1E4.1	1E4	1	11dpi	plant4	im2	0	0	0	0	1
211019	40x	1E4.3	1E4	3	11dpi	plant3	im5	1	0	0	0	0
211019	40x	1E4.3	1E4	3	11dpi	plant2	im1	0	0	1	0	0
211019	40x	Mix.1	Mix	1	11dpi	plant5	im2	1	0	0	0	0
211019	40x	1E4.1	1E4	1	11dpi	plant3	im8	0	1	0	0	0
211019	40x	Mix.2	Mix	2	11dpi	plant2	im2	0	1	0	0	0
211019	20x	Mix.1	Mix	1	11dpi	plant2	im4	0	0	1	0	0
211019	40x	Mix.1	Mix	1	11dpi	plant4	im4	1	0	0	0	0
211019	40x	1E4.2	1E4	2	11dpi	plant2	im2	0	1	0	0	0
211019	40x	1E4.3	1E4	3	11dpi	plant3	im2	0	0	0	0	1
211019	20x	Mix.1	Mix	1	11dpi	plant2	im7	1	0	0	0	0
211019	40x	1E4.1	1E4	1	11dpi	plant4	im7	0	1	0	0	0
211019	40x	1E4.3	1E4	3	11dpi	plant4	im6	0	0	1	0	0
211019	40x	Mix.2	Mix	2	11dpi	plant2	im9	0	1	0	0	0
211019	40x	1E4.2	1E4	2	11dpi	plant1	im5	0	0	1	0	0
211019	40x	1E4.3	1E4	3	11dpi	plant3	im11	0	1	0	0	0
211019	40x	1E4.3	1E4	3	11dpi	plant3	im4	1	0	0	0	0
211019	40x	1E4.3	1E4	3	11dpi	plant4	im4	1	0	0	0	0
211019	40x	Mix.3	Mix	3	11dpi	plant1	im2	1	0	0	0	0
211019	20x	Mix.1	Mix	1	11dpi	plant2	im1	1	0	0	0	0
211019	40x	1E4.1	1E4	1	11dpi	plant3	im3	0	1	0	0	0
211019	20x	Mix.1	Mix	1	11dpi	plant1	im1	0	0	1	0	0
211019	40x	1E4.1	1E4	1	11dpi	plant3	im2	0	1	0	0	0
211019	40x	1E4.1	1E4	1	11dpi	plant3	im2	0	1	0	0	0
211019	40x	Mix.1	Mix	1	11dpi	plant4	im3	0	1	0	0	0
211019	40x	1E4.2	1E4	2	11dpi	plant1	im6	0	1	0	0	0
211019	40x	Mix.3	Mix	3	11dpi	plant3	im8	0	1	0	0	0
211019	40x	1E4.3	1E4	3	11dpi	plant3	im3	0	0	0	0	1
211019	40x	1E4.2	1E4	2	11dpi	plant2	im1	1	0	0	0	0
211019	40x	Mix.1	Mix	1	11dpi	plant5	im6	0	0	1	0	0
211019	20x	1E4.1	1E4	1	11dpi	plant2	im6	1	0	0	0	0
211019	40x	1E4.1	1E4	1	11dpi	plant4	im6	0	0	1	0	0
211019	40x	Mix.2	Mix	2	11dpi	plant2	im3	1	0	0	0	0
211019	20x	1E4.1	1E4	1	11dpi	plant2	im3	1	0	0	0	0
211019	20x	Mix.1	Mix	1	11dpi	plant2	im2	0	0	1	0	0
211019	20x	Mix.1	Mix	1	11dpi	plant2	im11	0	1	0	0	0
211019	40x	Mix.3	Mix	3	11dpi	plant3	im5	0	0	1	0	0
211019	20x	1E4.1	1E4	1	11dpi	plant1	im7	0	0	0	0	1
211019	40x	1E4.3	1E4	3	11dpi	plant2	im2	0	1	0	0	0
211019	20x	Mix.1	Mix	1	11dpi	plant1	im2	0	0	0	0	1
211019	40x	1E4.1	1E4	1	11dpi	plant3	im7	0	1	0	0	0
211019	40x	1E4.3	1E4	3	11dpi	plant4	im3	0	1	0	0	0
211019	20x	1E4.1	1E4	1	11dpi	plant1	im8	0	0	0	0	1
211019	40x	1E4.3	1E4	3	11dpi	plant1	im4	0	1	0	0	0
211019	40x	1E4.2	1E4	2	11dpi	plant1	im1	0	1	0	0	0
211019	40x	Mix.3	Mix	3	11dpi	plant1	im3	0	1	0	0	0
211019	40x	1E4.3	1E4	3	11dpi	plant4	im1	0	1	0	0	0
211019	40x	Mix.3	Mix	3	11dpi	plant3	im6	0	0	1	0	0
211019	40x	1E4.3	1E4	3	11dpi	plant1	im1	0	1	0	0	0
211019	40x	1E4.3	1E4	3	11dpi	plant2	im4	1	0	0	0	0
211019	40x	Mix.3	Mix	3	11dpi	plant2	im1	1	0	0	0	0
211019	40x	1E4.3	1E4	3	11dpi	plant1	im3	0	1	0	0	0
211019	40x	1E4.3	1E4	3	11dpi	plant1	im7	0	1	0	0	0
211019	40x	1E4.1	1E4	1	11dpi	plant3	im6	0	1	0	0	0
211019	20x	1E4.1	1E4	1	11dpi	plant2	im4	1	0	0	0	0
211019	40x	Mix.1	Mix	1	11dpi	plant4	im1	1	0	0	0	0
211019	40x	1E4.3	1E4	3	11dpi	plant1	im5	1	0	0	0	0
211019	40x	Mix.1	Mix	1	11dpi	plant5	im1	0	1	0	0	0
211019	40x	Mix.2	Mix	2	11dpi	plant2	im6	0	0	1	0	0
211019	40x	1E4.3	1E4	3	11dpi	plant4	im2	1	0	0	0	0
211019	40x	1E4.3	1E4	3	11dpi	plant3	im1	1	0	0	0	0
211019	40x	Mix.2	Mix	2	11dpi	plant2	im8	0	0	1	0	0
211019	40x	Mix.2	Mix	2	11dpi	plant2	im8	1	0	0	0	0
211019	40x	Mix.1	Mix	1	11dpi	plant5	im4	0	1	0	0	0
211019	40x	Mix.3	Mix	3	11dpi	plant1	im5	0	1	0	0	0
211019	40x	Mix.3	Mix	3	11dpi	plant3	im1	1	0	0	0	0
211019	40x	1E4.3	1E4	3	11dpi	plant3	im9	0	1	0	0	0
211019	40x	Mix.3	Mix	3	11dpi	plant4	im1	0	1	0	0	0
211019	40x	Mix.2	Mix	2	11dpi	plant2	im7	0	0	1	0	0
211019	40x	Mix.1	Mix	1	11dpi	plant4	im5	1	0	0	0	0
211019	40x	Mix.2	Mix	2	11dpi	plant1	im3	1	0	0	0	0
211019	40x	Mix.3	Mix	3	11dpi	plant4	im6	0	0	1	0	0
211019	20x	1E4.1	1E4	1	11dpi	plant1	im2	1	0	0	0	0
211019	40x	Mix.3	Mix	3	11dpi	plant2	im4	0	1	0	0	0
211019	40x	Mix.2	Mix	2	11dpi	plant2	im4	0	1	0	0	0
211019	40x	1E4.1	1E4	1	11dpi	plant4	im4	0	0	1	0	0
211019	40x	Mix.3	Mix	3	11dpi	plant4	im3	1	0	0	0	0
211019	40x	1E4.3	1E4	3	11dpi	plant3	im8	0	0	1	0	0
211019	40x	1E4.2	1E4	2	11dpi	plant2	im3	1	0	0	0	0
211019	20x	Mix.1	Mix	1	11dpi	plant1	im3	1	0	0	0	0
211019	40x	Mix.2	Mix	2	11dpi	plant1	im1	1	0	0	0	0
211019	40x	Mix.3	Mix	3	11dpi	plant2	im6	0	0	1	0	0
211019	40x	Mix.3	Mix	3	11dpi	plant2	im2	0	1	0	0	0

## Sheet: Table F
Table F in S1 Text: Raw data of S1 Figure
Date	Treatment	Replicate	Dpi	Leaf_Nr	Image_Nr	Stage 1	Stage 2	Stage 3	Stage 4	No attempt
210323	Mix1	1	11 dpi	plant1	im1	0	0	1	0	0
210323	Mix1	1	11 dpi	plant1	im2	0	1	0	0	0
210323	Mix1	1	11 dpi	plant1	im3	0	0	1	0	0
210323	Mix1	1	11 dpi	plant1	im4	1	0	0	0	0
210323	Mix1	1	11 dpi	plant1	im5	0	0	0	0	1
210323	Mix1	1	11 dpi	plant1	im6.1	0	1	0	0	0
210323	Mix1	1	11 dpi	plant1	im6.2	1	0	0	0	0
210323	Mix1	1	11 dpi	plant1	im7	1	0	0	0	0
210323	Mix1	1	11 dpi	plant1	im8	0	0	1	0	0
210323	Mix1	1	11 dpi	plant1	im9	0	1	0	0	0
210323	Mix1	1	11 dpi	plant1	im10	0	1	0	0	0
210323	Mix1	1	11 dpi	plant1	im11	1	0	0	0	0
210323	Mix1	1	11 dpi	plant1	im12	0	0	1	0	0
210323	Mix2	2	11 dpi	plant1	im1	1	0	0	0	0
210323	Mix2	2	11 dpi	plant1	im2	0	0	0	0	1
210323	Mix2	2	11 dpi	plant1	im3	1	0	0	0	0
210323	Mix2	2	11 dpi	plant1	im4	1	0	0	0	0
210323	Mix2	2	11 dpi	plant1	im5	1	0	0	0	0
210323	Mix2	2	11 dpi	plant1	im6	0	0	1	0	0
210323	Mix2	2	11 dpi	plant1	im7	1	0	0	0	0
210323	Mix2	2	11 dpi	plant1	im8	0	0	0	0	1
210323	Mix2	2	11 dpi	plant2	im1	0	0	1	0	0
210323	Mix2	2	11 dpi	plant2	im2	1	0	0	0	0
210323	Mix2	2	11 dpi	plant2	im3	0	0	1	0	0
210323	Mix2	2	11 dpi	plant2	im4	1	0	0	0	0
210323	Mix2	2	11 dpi	plant2	im5	0	1	0	0	0
210323	Mix2	2	11 dpi	plant2	im6	0	0	1	0	0
210323	Mix2	2	11 dpi	plant3	im1	0	0	1	0	0
210323	Mix2	2	11 dpi	plant3	im2	0	0	0	0	1
210323	Mix2	2	11 dpi	plant3	im3	1	0	0	0	0
210323	Mix3	3	11 dpi	plant1	im1	1	0	0	0	0
210323	Mix3	3	11 dpi	plant1	im2	1	0	0	0	0
210323	Mix3	3	11 dpi	plant1	im3	0	0	1	0	0
210323	Mix3	3	11 dpi	plant1	im4	0	1	0	0	0
210323	Mix3	3	11 dpi	plant1	im5	1	0	0	0	0
210323	Mix3	3	11 dpi	plant1	im6	0	1	0	0	0
210323	Mix3	3	11 dpi	plant1	im7	0	0	1	0	0
210323	Mix3	3	11 dpi	plant1	im8	0	0	1	0	0
210323	Mix3	3	11 dpi	plant1	im9	0	0	1	0	0
210323	Mix3	3	11 dpi	plant1	im10	0	1	0	0	0
210323	Mix3	3	11 dpi	plant1	im11	1	0	0	0	0
210323	1E4_1	1	11 dpi	plant1	im1	0	1	0	0	0
210323	1E4_1	1	11 dpi	plant1	im2	0	1	0	0	0
210323	1E4_1	1	11 dpi	plant1	im3	0	1	0	0	0
210323	1E4_1	1	11 dpi	plant1	im4	1	0	0	0	0
210323	1E4_1	1	11 dpi	plant1	im5	0	1	0	0	0
210323	1E4_1	1	11 dpi	plant1	im6	0	0	1	0	0
210323	1E4_1	1	11 dpi	plant1	im7	0	0	1	0	0
210323	1E4_1	1	11 dpi	plant1	im8	0	0	1	0	0
210323	1E4_1	1	11 dpi	plant1	im9	1	0	0	0	0
210323	1E4_1	1	11 dpi	plant1	im10	1	0	0	0	0
210323	1E4_1	1	11 dpi	plant1	im11	1	0	0	0	0
210323	1E4_2	2	11 dpi	plant1	im1	1	0	0	0	0
210323	1E4_2	2	11 dpi	plant1	im2	1	0	0	0	0
210323	1E4_2	2	11 dpi	plant1	im3	0	0	0	0	1
210323	1E4_2	2	11 dpi	plant1	im4	0	0	0	0	1
210323	1E4_2	2	11 dpi	plant1	im5.1	0	1	0	0	0
210323	1E4_2	2	11 dpi	plant1	im5.2	1	0	0	0	0
210323	1E4_2	2	11 dpi	plant1	im6	1	0	0	0	0
210323	1E4_2	2	11 dpi	plant1	im7	0	1	0	0	0
210323	1E4_2	2	11 dpi	plant1	im8	1	0	0	0	0
210323	1E4_2	2	11 dpi	plant1	im9	1	0	0	0	0
210323	1E4_2	2	11 dpi	plant1	im10	0	0	0	0	1
210323	1E4_2	2	11 dpi	plant1	im11	0	1	0	0	0
210323	1E4_2	2	11 dpi	plant1	im12	0	1	0	0	0
210323	1E4_2	2	11 dpi	plant1	im13	0	0	1	0	0
210323	1E4_2	2	11 dpi	plant1	im14	1	0	0	0	0
210323	1E4_3	3	11 dpi	plant1	im1	1	0	0	0	0
210323	1E4_3	3	11 dpi	plant1	im2	0	1	0	0	0
210323	1E4_3	3	11 dpi	plant1	im3	0	1	0	0	0
210323	1E4_3	3	11 dpi	plant1	im4	0	0	0	0	1
210323	1E4_3	3	11 dpi	plant1	im5	0	0	1	0	0
210323	1E4_3	3	11 dpi	plant1	im6	0	1	0	0	0
210323	1E4_3	3	11 dpi	plant1	im7	0	0	1	0	0
210323	1E4_3	3	11 dpi	plant1	im8	0	1	0	0	0
210323	1E4_3	3	11 dpi	plant1	im9	0	1	0	0	0
210323	1E4_3	3	11 dpi	plant1	im10	0	1	0	0	0
210323	1E4_3	3	11 dpi	plant1	im11	1	0	0	0	0

## Sheet: Table G
Table G in S1 Text: Differentially expressed genes in at least one condition in comparison to non-infected plants. Stb6 and Stb16q are highlighted in red and blue, respectively.
Stb6*
Stb16q*
ensembl_gene_id	baseMean	log2FC3D7_3dpi	padj3D7_3dpi	log2FC1E4_3dpi	padj1E4_3dpi	log2FCMix_3dpi	padjMix_3dpi	log2FC3D7_6dpi	padj3D7_6dpi	log2FC1E4_6dpi	padj1E4_6dpi	log2FCMix_6dpi	padjMix_6dpi	ensembl_gene_id2
TraesCS3A02G049500	29.4589	0.0195885	1	1.00748	0.84587	-0.16819	1	-3.8654	0.0155817	0.195573	1	-1.12043	0.885228	TraesCS3A02G049500.1
TraesCS3A02G049500	115.18	0.435104	0.703513	1.07353	0.0255421	0.463565	0.813747	1.38506	0.00331036	0.814553	0.451123	1.23161	0.0242029	TraesCS3A02G049500.2
TraesCS3D02G500800	109.487	0.406959	0.71257	1.47875	9.38444e-05	0.565818	0.667936	0.789469	0.153573	-0.31899	0.968407	0.609924	0.549827	TraesCS3D02G500800.1
TraesCS1A02G004126	5160.08	-0.112764	0.727673	-0.293538	0.0266633	-0.0692138	0.961681	0.0630986	0.86242	0.100393	0.940002	0.0534994	0.989966	TraesCS1A02G004126.1
TraesCS1A02G005200	21.7562	-1.23317	0.0932039	-1.46914	0.011338	-0.922216	0.427307	-0.201725	0.933325	0.139695	1	0.502347	0.888218	TraesCS1A02G005200.1
TraesCS1A02G006000	156.061	0.709853	0.425493	0.660511	0.466747	0.95069	0.28015	2.45316	1.14076e-08	0.608301	0.800398	2.093	5.16812e-06	TraesCS1A02G006000.1
TraesCS1A02G007900	77.5627	-0.424523	0.62801	-0.346531	0.78978	-0.274378	0.925508	-1.21817	0.00428505	-0.901334	0.192073	-1.05319	0.0333196	TraesCS1A02G007900.1
TraesCS1A02G015800	17.5716	1.00466	0.550906	1.28267	0.298367	1.55691	0.284423	2.31127	0.0104534	-0.167496	1	2.43343	0.00959177	TraesCS1A02G015800.1
TraesCS1A02G015900	632.584	0.562549	0.366088	0.854926	0.026766	-0.00540113	1	-0.336684	0.635476	-0.203367	0.998698	-0.203389	0.969332	TraesCS1A02G015900.1
TraesCS1A02G016100	73.1427	0.614504	0.567157	1.16117	0.0354673	0.9084	0.368847	2.1771	2.72509e-06	1.14574	0.217702	2.07194	1.77497e-05	TraesCS1A02G016100.1
TraesCS1A02G017900	1475.66	0.192316	0.91655	0.804599	0.165741	0.474315	0.785617	1.13347	0.0147769	0.0888104	1	1.09836	0.0351066	TraesCS1A02G017900.1
TraesCS1A02G018000	293.772	0.208118	0.923914	0.163206	0.986778	0.559106	0.766964	2.00941	1.0384e-05	0.859298	0.468993	2.03899	1.08061e-05	TraesCS1A02G018000.1
TraesCS1A02G018500	268.656	0.0188232	0.99742	-0.0691696	0.99837	0.0747459	1	0.709016	0.143936	0.382975	0.881299	1.05634	0.0117928	TraesCS1A02G018500.1
TraesCS1A02G020500	1822.07	0.280958	0.0495737	0.150802	0.501117	0.155451	0.649442	0.135846	0.478633	0.00831017	1	-0.0208859	1	TraesCS1A02G020500.1
TraesCS1A02G021000	32.0597	2.33957	0.115413	1.33559	0.57513	1.58389	0.582226	3.26253	0.0102166	1.56014	0.751585	3.17467	0.0238721	TraesCS1A02G021000.1
TraesCS1A02G024600	71.8267	-0.28882	0.789199	-0.139531	0.977459	-0.354478	0.839133	-1.76917	2.71676e-05	-0.459368	0.826375	-1.09052	0.0326565	TraesCS1A02G024600.1
TraesCS1A02G025500	1012.34	-0.460167	0.62801	1.24264	0.00168316	0.120412	1	0.318592	0.735265	-0.528158	0.747904	0.270877	0.94913	TraesCS1A02G025500.1
TraesCS1A02G026200	354.849	-1.03065	0.38829	2.04196	0.00120869	-0.310018	0.980845	-0.680393	0.584419	-0.943363	0.663342	-0.651972	0.840787	TraesCS1A02G026200.1
TraesCS1A02G029800	482.419	1.31316	0.000885423	2.19387	2.14024e-12	0.601271	0.517711	0.138677	0.92221	0.110445	1	-0.0968063	1	TraesCS1A02G029800.1
TraesCS1A02G033200	469.537	-0.365578	0.818695	1.87722	2.7695e-05	0.192069	0.99266	-0.885046	0.202017	-0.85215	0.490439	-0.442069	0.888601	TraesCS1A02G033200.1
TraesCS1A02G033600	52.8943	0.0155967	0.99967	-0.352628	0.923891	-0.632771	0.7879	-1.18531	0.022517	-0.473259	0.877124	-0.510636	0.769177	TraesCS1A02G033600.1
TraesCS1A02G035500	158.947	-0.222176	0.743191	-0.269149	0.683533	-0.337958	0.658127	-0.743562	0.00328396	-0.105219	1	-0.328093	0.614032	TraesCS1A02G035500.4
TraesCS1A02G036100	119.685	0.370405	0.937963	-0.802517	0.854777	-0.364466	0.996313	-2.594	0.0226832	-1.3019	0.743743	-0.859847	0.896354	TraesCS1A02G036100.1
TraesCS1A02G045800	635.807	0.561866	0.124757	0.0614616	0.994578	0.750048	0.0212956	0.480638	0.161611	0.443242	0.473839	0.417527	0.434042	TraesCS1A02G045800.1
TraesCS1A02G051700	5114.46	0.0193756	0.991426	0.512263	0.0246042	-0.0179186	1	0.0384071	0.972335	0.0179756	1	-0.0887136	0.993404	TraesCS1A02G051700.1
TraesCS1A02G055000	603.257	0.107255	0.875194	-0.0907253	0.958825	-0.27972	0.560804	-0.472775	0.0301241	-0.336617	0.449376	-0.170603	0.884553	TraesCS1A02G055000.1
TraesCS1A02G056600	303.524	0.0925248	0.96956	0.204351	0.95514	0.699563	0.410566	1.70631	2.52974e-06	0.631987	0.579949	1.26923	0.00291753	TraesCS1A02G056600.1
TraesCS1A02G056700	32.2946	0.939558	0.444092	2.76462	2.78856e-07	0.997778	0.534022	0.109787	0.980018	0.611719	0.942095	0.777875	0.800094	TraesCS1A02G056700.1
TraesCS1A02G056800	12.6706	0.751054	0.827307	3.31112	0.000585269	-0.364245	0.99834	1.62443	0.778587	3.21832	0.554433	0.68163	1	TraesCS1A02G056800.1
TraesCS1A02G057100	72.7066	-0.108522	0.930255	-0.545273	0.133572	-0.408223	0.578261	0.486018	0.285756	0.940138	0.0101359	0.74173	0.0600297	TraesCS1A02G057100.1
TraesCS1A02G058900	286.826	-0.0994143	0.948712	-0.154268	0.955253	-0.218478	0.926295	-0.806463	0.0164547	-0.0671473	1	-0.124531	0.995553	TraesCS1A02G058900.2
TraesCS1A02G061700	1744.04	-0.239911	0.529702	-0.217582	0.61826	-0.202692	0.7879	-0.474733	0.0193933	-0.284215	0.588171	-0.194977	0.80384	TraesCS1A02G061700.1
TraesCS1A02G064900	12.036	-6.33355	0.00942212	-0.565341	0.978092	-0.889141	0.955658	-0.572473	0.912598	0.188922	1	-1.2956	0.885202	TraesCS1A02G064900.1
TraesCS1A02G065400	222.423	0.415761	0.364334	0.149447	0.940156	0.700919	0.0395069	0.758467	0.00394818	0.357736	0.687672	0.417419	0.425329	TraesCS1A02G065400.1
TraesCS1A02G066400	1843.54	0.0212859	0.993464	-0.129498	0.965917	-0.481407	0.44848	-0.698324	0.0307391	-0.0891757	1	0.0455036	1	TraesCS1A02G066400.1
TraesCS1A02G068100	306.015	-0.22656	0.851398	-0.538789	0.354916	-0.189598	0.967018	-0.939086	0.0171462	-0.481198	0.709078	-0.207907	0.967	TraesCS1A02G068100.1
TraesCS1A02G069600	2422.05	0.327636	0.642703	0.876622	0.00289275	0.362824	0.733094	-0.0835326	0.94933	-0.13944	1	-0.149747	0.981388	TraesCS1A02G069600.1
TraesCS1A02G070400	229.485	-0.639235	0.649937	1.45071	0.0214187	0.560271	0.850577	-0.151654	0.95483	-0.177931	1	0.104887	1	TraesCS1A02G070400.2
TraesCS1A02G070400	470.983	-0.195715	0.936376	1.67713	0.000499335	0.501169	0.843126	0.327884	0.808456	-0.010758	1	-0.195397	0.999109	TraesCS1A02G070400.1
TraesCS1A02G070600	190.425	0.0643395	0.984311	1.73791	2.51132e-05	0.365387	0.904704	-0.175169	0.921192	-0.363726	0.957993	-0.104373	1	TraesCS1A02G070600.1
TraesCS1A02G071400	1316.58	0.280508	0.80756	-0.0156322	1	0.91739	0.0886641	0.842739	0.0499844	0.726071	0.322368	0.912581	0.0492702	TraesCS1A02G071400.1
TraesCS1A02G072000	22.4811	-4.18574	0.00461639	-0.467748	0.967324	-7.38926	0.000102493	0.583665	0.846183	0.0294167	1	0.606901	0.966187	TraesCS1A02G072000.2
TraesCS1A02G072200	1219.19	-0.00500608	1	0.929932	3.53273e-06	0.428872	0.344952	0.361975	0.27116	-0.310032	0.705647	0.262434	0.74756	TraesCS1A02G072200.1
TraesCS1A02G072600	1120.85	0.289689	0.685174	0.917665	0.000643328	0.231401	0.898338	0.379943	0.402009	0.0141082	1	-0.0429998	1	TraesCS1A02G072600.1
TraesCS1A02G073200	152.668	0.328854	0.729366	0.233857	0.911585	0.296534	0.891635	0.861043	0.0456061	0.78858	0.245995	1.1619	0.0028966	TraesCS1A02G073200.1
TraesCS1A02G077700	313.287	0.510987	0.0918218	0.511114	0.0486488	0.068446	1	-0.366143	0.260725	-0.316233	0.685207	-0.490607	0.136385	TraesCS1A02G077700.2
TraesCS1A02G079700	466.006	-0.27938	0.798563	1.2432	0.000134677	0.192205	0.968631	-0.16209	0.892037	-0.460692	0.74719	-0.229528	0.953708	TraesCS1A02G079700.2
TraesCS1A02G079700	486.383	-0.00519859	1	1.89628	3.20297e-05	0.0868643	1	-0.219495	0.899729	-0.705408	0.685949	-0.441133	0.891027	TraesCS1A02G079700.1
TraesCS1A02G080500	127.455	0.115565	0.943469	-0.139763	0.972041	-0.347467	0.814256	-1.0429	0.00191802	-0.614176	0.37715	-0.637746	0.227368	TraesCS1A02G080500.2
TraesCS1A02G082500	943.95	0.498802	0.574	1.36925	0.000320335	0.312581	0.914485	0.762629	0.1536	-0.230909	1	-0.0272343	1	TraesCS1A02G082500.2
TraesCS1A02G084000	20.5361	0.704862	0.751781	1.10465	0.459096	0.538338	0.941199	2.88733	0.00427902	2.57023	0.068129	3.36364	0.000557638	TraesCS1A02G084000.1
TraesCS1A02G086100	947.518	0.624029	0.0247704	0.301287	0.527159	0.396064	0.434568	0.556825	0.0390816	0.0740271	1	0.556276	0.0708289	TraesCS1A02G086100.2
TraesCS1A02G086900	231.464	0.159026	0.877944	-0.13389	0.961003	0.12482	0.984073	0.682926	0.0323039	0.308604	0.851246	0.243248	0.897056	TraesCS1A02G086900.1
TraesCS1A02G087500	668.49	0.185134	0.747151	-0.0128179	1	-0.199735	0.8501	0.722439	0.000612748	0.323327	0.627558	0.849337	2.96182e-05	TraesCS1A02G087500.2
TraesCS1A02G088600	120.45	0.583553	0.685288	1.15806	0.100105	2.00665	0.000596088	1.5166	0.00457999	0.340371	0.98406	1.58476	0.00442914	TraesCS1A02G088600.1
TraesCS1A02G089500	2870.96	-0.0543066	0.988049	1.12184	0.0307354	0.403436	0.884467	0.60352	0.428618	-0.35918	0.959823	0.522904	0.766502	TraesCS1A02G089500.1
TraesCS1A02G089600	3158.9	-0.065011	0.983374	1.34862	0.00185529	0.270404	0.955189	0.662077	0.320561	-0.405126	0.920734	0.54864	0.692547	TraesCS1A02G089600.1
TraesCS1A02G093300	131.885	1.06945	0.00558013	0.554935	0.328488	1.00426	0.0199711	0.724542	0.0720963	0.1265	1	0.751604	0.102562	TraesCS1A02G093300.1
TraesCS1A02G093400	16.0538	-0.554646	0.745167	-0.200025	0.986259	-0.140471	1	-0.993748	0.255191	-0.044797	1	-1.62914	0.0475515	TraesCS1A02G093400.1
TraesCS1A02G093500	19.6656	0.348353	0.900876	0.31046	0.966555	0.722772	0.799935	2.64625	0.0055875	1.84003	0.328639	2.7291	0.00640786	TraesCS1A02G093500.1
TraesCS1A02G094900	8.43641	1.67474	0.55926	4.11575	0.000585269	2.07302	0.524968	1.88766	0.228654	-0.0135265	1	0.507054	0.993404	TraesCS1A02G094900.1
TraesCS1A02G095500	12.8693	-1.27783	0.835288	1.35659	0.877823	-6.54126	0.0436082	0.262703	0.981388	0.675163	1	0.587258	1	TraesCS1A02G095500.2
TraesCS1A02G095500	407.713	-0.0427279	0.983081	0.695196	0.0224103	0.0849179	1	0.0331583	0.985886	0.0294782	1	-0.157882	0.973445	TraesCS1A02G095500.1
TraesCS1A02G095800	114.575	1.6814	0.0488352	0.962274	0.439507	1.64067	0.0973759	1.45725	0.0649511	1.5636	0.136977	1.16369	0.334677	TraesCS1A02G095800.3
TraesCS1A02G099000	2012.53	-0.493951	0.0234443	-0.428736	0.0347393	-0.249565	0.650058	-0.0169339	0.99024	0.076432	1	-0.240782	0.633686	TraesCS1A02G099000.1
TraesCS1A02G099300	1155.16	-0.361116	0.573025	-0.331903	0.659066	0.117653	0.991755	0.883017	0.00409787	-0.132661	1	0.694967	0.0813372	TraesCS1A02G099300.1
TraesCS1A02G101600	27.1751	-1.71784	0.020522	-0.47554	0.830946	-0.676299	0.746192	-0.161325	0.945593	0.00733714	1	-0.144722	1	TraesCS1A02G101600.1
TraesCS1A02G105900	1203.37	0.113713	0.88096	0.4859	0.0271687	0.124765	0.951699	0.21776	0.551034	-0.00168034	1	0.0565991	1	TraesCS1A02G105900.1
TraesCS1A02G107300	29.0414	2.25331	0.907347	-17.3254	0.000134169	0.583287	1	1.13507	0.95844	-0.546491	1	0.603755	1	TraesCS1A02G107300.2
TraesCS1A02G107600	88.3667	-7.74688	0.00106983	-0.682139	0.971737	-1.67272	0.819239	0.259978	0.976715	0.238154	1	-0.0246799	1	TraesCS1A02G107600.1
TraesCS1A02G108100	95.6773	0.075489	0.975343	1.06896	0.00329519	-0.223055	0.960611	-0.108497	0.945771	-0.262155	0.974946	-0.373046	0.836965	TraesCS1A02G108100.1
TraesCS1A02G110000	92.9508	0.787158	0.6922	3.72925	1.17929e-08	0.772587	0.839125	-0.321966	0.905848	-0.052127	1	-0.47837	0.960243	TraesCS1A02G110000.1
TraesCS1A02G112500	4018.22	0.214286	0.221836	0.270343	0.0323024	0.210006	0.359789	0.150322	0.410943	-0.124118	0.849088	0.0959076	0.900578	TraesCS1A02G112500.1
TraesCS1A02G113100	20.646	-0.597146	0.876733	2.24158	0.0491022	0.474691	0.980057	-2.18947	0.226924	-0.120812	1	-0.152063	1	TraesCS1A02G113100.1
TraesCS1A02G113300	606.483	0.149282	0.858644	0.323273	0.482464	0.458837	0.313642	0.82499	0.000396692	-0.0364088	1	0.788563	0.00147403	TraesCS1A02G113300.1
TraesCS1A02G116200	17.8764	-0.299425	0.993469	0.385771	1	0.711995	1	0.361974	0.99099	1.39497	1	-20.6044	5.93484e-08	TraesCS1A02G116200.2
TraesCS1A02G116700	86.3773	1.15133	0.132028	1.9021	0.000109959	0.112444	1	0.299459	0.848332	-0.32357	0.993805	0.0621977	1	TraesCS1A02G116700.1
TraesCS1A02G116900	230.147	0.962451	0.220014	2.3708	3.78697e-08	-0.192163	0.994332	-0.750333	0.340379	-0.161489	1	-0.392338	0.924861	TraesCS1A02G116900.1
TraesCS1A02G119600	542.825	0.0147932	0.999164	-0.0411686	1	-0.23	0.964038	-1.01775	0.0354672	-0.561706	0.721186	-0.366254	0.889739	TraesCS1A02G119600.1
TraesCS1A02G121500	21.0804	-0.446698	0.906222	1.07829	0.569478	1.58854	0.359926	5.64507	0.000228032	3.60894	0.200151	5.30409	0.00124514	TraesCS1A02G121500.1
TraesCS1A02G121700	158.3	-0.457244	0.583013	-1.04024	0.00911272	-0.270135	0.929641	0.0777697	0.96792	0.147377	1	0.106788	1	TraesCS1A02G121700.3
TraesCS1A02G121800	160.363	1.97373	0.0883836	4.86716	8.13473e-12	0.00381353	1	-2.132	0.0376253	-0.138308	1	-1.43699	0.41272	TraesCS1A02G121800.1
TraesCS1A02G122100	612.874	-0.661968	0.000340796	-0.396844	0.0632955	-0.424541	0.130129	0.267609	0.336127	-0.0410475	1	-0.0659884	1	TraesCS1A02G122100.1
TraesCS1A02G122500	1424.07	0.114408	0.973884	1.34508	0.0271349	0.597738	0.796666	1.10749	0.112026	-0.305932	1	0.77836	0.577128	TraesCS1A02G122500.1
TraesCS1A02G127900	118.718	-0.027929	0.993028	1.34196	1.28533e-05	-0.165769	0.983329	0.118471	0.931605	0.085273	1	-0.215374	0.960812	TraesCS1A02G127900.1
TraesCS1A02G134000	1209.26	0.0180844	0.996485	1.31575	2.65935e-06	-0.063754	1	-0.951123	0.00411315	-0.241547	0.96311	-0.638346	0.204973	TraesCS1A02G134000.1
TraesCS1A02G135600	763.959	0.207011	0.814887	-0.141137	0.956458	-0.38065	0.664769	-0.663359	0.0404394	-0.0746153	1	-0.27346	0.849969	TraesCS1A02G135600.1
TraesCS1A02G135700	29.4892	0.632762	0.988049	2.14968	0.976057	-0.440317	1	21.9428	2.7623e-05	16.564	0.0252198	21.3872	8.16058e-05	TraesCS1A02G135700.2
TraesCS1A02G136900	237.225	-0.546942	0.0387609	-0.254489	0.591111	-0.289904	0.647528	-0.252791	0.49096	-0.0394285	1	-0.168067	0.916753	TraesCS1A02G136900.1
TraesCS1A02G137900	49.7356	0.49393	0.985969	1.23982	0.988205	-22.0653	2.21878e-09	-0.695366	0.973327	-2.13862	1	-3.12349	0.914348	TraesCS1A02G137900.3
TraesCS1A02G141400	9.07855	3.1162	0.931815	-16.5082	0.0999687	2.05546	1	0	1	29.5357	0.000500952	0	1	TraesCS1A02G141400.2
TraesCS1A02G149700	83.1906	-0.060195	0.988578	1.57248	0.00219559	0.227607	0.989506	1.54581	0.0166351	0.406115	0.983304	1.31939	0.11019	TraesCS1A02G149700.1
TraesCS1A02G150100	2247.3	0.166497	0.919519	0.646933	0.253963	0.24837	0.945073	0.901127	0.0396356	0.272209	0.97327	0.764524	0.196424	TraesCS1A02G150100.1
TraesCS1A02G150200	90.7246	0.0812356	0.974407	0.602876	0.360198	0.47235	0.744728	1.42924	0.000359359	0.306393	0.973033	0.805898	0.241242	TraesCS1A02G150200.1
TraesCS1A02G150400	660.481	0.20689	0.901189	0.389027	0.766354	0.479123	0.752714	0.968637	0.0377458	0.85404	0.25392	0.838227	0.174061	TraesCS1A02G150400.1
TraesCS1A02G151400	229.441	0.0687591	0.966566	-0.675747	0.0288805	-0.162205	0.959649	-0.181929	0.813707	-0.10438	1	-0.401757	0.589908	TraesCS1A02G151400.2
TraesCS1A02G152000	29.272	-2.49313	0.0301672	-0.0785073	1	-1.57428	0.414275	-0.572178	0.799894	-0.690911	0.952234	-0.687532	0.916753	TraesCS1A02G152000.5
TraesCS1A02G156200	421.729	0.162708	0.749395	0.0933007	0.955574	-0.241076	0.687717	-0.481449	0.0151932	-0.195562	0.854074	-0.436102	0.0642799	TraesCS1A02G156200.1
TraesCS1A02G157700	69.6403	0.782808	0.621156	1.74943	0.0157699	0.50203	0.925781	0.0513231	0.993665	-0.303019	1	0.0518436	1	TraesCS1A02G157700.3
TraesCS1A02G157900	175.534	1.65114	0.0224782	2.27748	2.62633e-05	0.0890542	1	-0.760172	0.453495	-0.0127081	1	0.0950305	1	TraesCS1A02G157900.1
TraesCS1A02G160700	400.37	0.194709	0.744293	0.201935	0.780923	-0.71466	0.00438969	-0.164508	0.758438	0.0709164	1	-0.0192525	1	TraesCS1A02G160700.3
TraesCS1A02G164600	305.898	0.430771	0.538908	0.715838	0.0730834	0.69592	0.237966	1.05298	0.000712096	0.620075	0.33113	0.665554	0.158935	TraesCS1A02G164600.1
TraesCS1A02G166100	4278.74	-0.377293	0.793798	-0.310523	0.916074	0.231666	0.978567	1.21826	0.020894	0.0141981	1	1.2116	0.0385851	TraesCS1A02G166100.1
TraesCS1A02G166600	125.718	1.60802	0.125686	1.45826	0.135209	1.79293	0.112182	1.69154	0.0534021	1.84827	0.100097	2.26929	0.00480856	TraesCS1A02G166600.1
TraesCS1A02G167100	11.4568	2.50902	0.203049	4.84398	1.8069e-05	1.70057	0.699706	-2.25842	0.286971	0.212022	1	-0.956834	0.921623	TraesCS1A02G167100.1
TraesCS1A02G168100	1099.87	0.384152	0.0337229	0.479735	0.000506717	0.255347	0.426265	0.506643	0.000444601	0.219606	0.639087	0.403638	0.0202102	TraesCS1A02G168100.1
TraesCS1A02G170000	241.552	-0.349176	0.524344	0.65704	0.0200902	-0.203255	0.914457	-0.599751	0.0920248	-0.738293	0.0847342	-0.523063	0.296512	TraesCS1A02G170000.1
TraesCS1A02G173200	1001.08	-0.135383	0.787404	-0.280362	0.274226	0.0898689	0.969275	0.399664	0.043196	0.241559	0.67672	0.590162	0.000555298	TraesCS1A02G173200.3
TraesCS1A02G176700	73.4478	0.679279	0.205936	0.813994	0.041522	0.119975	0.998113	-0.235618	0.813285	0.156586	1	0.121035	1	TraesCS1A02G176700.2
TraesCS1A02G177000	114.271	-0.659918	0.637808	0.368805	0.92489	-0.369461	0.952164	-1.95398	0.00291916	-1.46186	0.153931	-1.56493	0.0498521	TraesCS1A02G177000.1
TraesCS1A02G179600	1844.79	0.197336	0.740134	0.393281	0.195196	0.360118	0.474514	0.511077	0.0385409	0.162431	0.963149	0.395352	0.28713	TraesCS1A02G179600.1
TraesCS1A02G180500	36.5802	0.622368	0.966795	3.11686	0.565888	-1.00374	0.991975	-0.76049	0.941184	0.290227	1	-8.55549	0.00874482	TraesCS1A02G180500.2
TraesCS1A02G186300	387.907	-0.332468	0.6913	0.340804	0.717295	0.075554	1	0.858902	0.0191823	0.297614	0.927242	0.641641	0.238634	TraesCS1A02G186300.1
TraesCS1A02G188700	255.924	-0.0262202	0.993739	1.40291	1.19641e-05	0.518776	0.618288	0.443898	0.445481	0.233247	0.983304	0.167585	0.985401	TraesCS1A02G188700.1
TraesCS1A02G188900	184.314	-1.35257	0.00476328	0.978859	0.0407373	-0.658752	0.540752	-1.08728	0.0310127	-0.976404	0.207415	-1.12381	0.0421613	TraesCS1A02G188900.1
TraesCS1A02G193200	459.433	-0.00300834	1	0.751497	0.0114705	0.129131	0.984073	-0.237793	0.709935	-0.153614	1	-0.353412	0.699591	TraesCS1A02G193200.1
TraesCS1A02G194900	273.714	0.0424051	0.983167	0.660299	0.0421303	-0.356599	0.724596	-0.777684	0.0162466	-0.65306	0.200762	-0.905185	0.00494624	TraesCS1A02G194900.1
TraesCS1A02G195000	2397.47	-0.0366884	0.938215	-0.340281	0.000229673	-0.253565	0.0716128	-0.104746	0.569135	0.0980821	0.891824	-0.0594038	0.963455	TraesCS1A02G195000.1
TraesCS1A02G195100	349.214	0.395707	0.0633801	0.19693	0.609837	0.202129	0.729281	0.345053	0.0907785	0.481113	0.0225511	0.1979	0.7243	TraesCS1A02G195100.1
TraesCS1A02G195700	353.927	-0.875044	0.554194	2.06664	0.00227404	0.0949319	1	-0.138445	0.969042	-1.13596	0.52906	-0.202546	1	TraesCS1A02G195700.1
TraesCS1A02G197600	1418.49	0.167305	0.563095	0.0233597	0.999387	0.230042	0.443298	0.376892	0.00698241	0.148117	0.840127	0.236497	0.321354	TraesCS1A02G197600.1
TraesCS1A02G198300	741.476	-0.284948	0.65931	0.0458744	0.999466	0.463336	0.422364	0.70063	0.0163114	0.290532	0.853163	0.450726	0.382264	TraesCS1A02G198300.1
TraesCS1A02G198500	244.957	0.0786061	0.983365	1.41457	0.0114147	0.520616	0.846905	0.0429699	0.992548	-0.787298	0.647648	-0.35415	0.949917	TraesCS1A02G198500.1
TraesCS1A02G199200	289.314	-0.185665	0.852593	-0.20794	0.884973	0.0101197	1	1.11003	7.84259e-05	0.648651	0.231737	0.854968	0.0114734	TraesCS1A02G199200.2
TraesCS1A02G199900	22.6439	-0.662092	0.59141	-1.41832	0.0341546	-0.55156	0.83292	-0.10098	0.972231	-0.100841	1	-0.395005	0.938643	TraesCS1A02G199900.1
TraesCS1A02G201400	566.581	0.114262	0.930642	0.849243	0.00221712	-0.169535	0.959513	-0.55957	0.128399	-0.342838	0.79819	-0.426591	0.518963	TraesCS1A02G201400.1
TraesCS1A02G201600	3769.54	0.232856	0.528728	0.177025	0.746201	-0.0793731	0.985154	-0.572611	0.00141402	-0.406623	0.174776	-0.443166	0.0502877	TraesCS1A02G201600.2
TraesCS1A02G202300	317.094	0.117269	0.921848	0.999537	3.56815e-05	0.325095	0.742301	0.0402011	0.979714	-0.148035	1	-0.149114	0.974915	TraesCS1A02G202300.1
TraesCS1A02G203100	52.9952	0.550986	0.791972	0.664104	0.763367	0.320488	0.982892	-3.00763	0.000107935	-0.345321	1	-0.0522879	1	TraesCS1A02G203100.1
TraesCS1A02G203200	81.596	0.0926238	0.983116	1.84322	0.00191765	0.234913	0.993931	0.142253	0.960485	0.220882	1	0.151118	1	TraesCS1A02G203200.1
TraesCS1A02G203600	2054.04	1.04572	0.423403	1.12583	0.30892	1.70431	0.0989033	3.84854	9.85356e-11	0.964446	0.696585	3.36597	5.73247e-08	TraesCS1A02G203600.1
TraesCS1A02G203700	2455.6	2.43067	0.00442893	1.51606	0.130428	3.03232	8.47028e-05	4.46904	7.12644e-12	1.43929	0.384372	3.76472	3.61109e-08	TraesCS1A02G203700.1
TraesCS1A02G206800	37.9651	0.519957	0.815964	2.35215	0.000232402	0.075517	1	-0.854765	0.500323	-0.528498	0.96793	-0.723248	0.838324	TraesCS1A02G206800.1
TraesCS1A02G207000	72.6477	0.214559	0.901027	1.01353	0.0227936	-0.0200032	1	-0.625836	0.278932	-0.251507	0.985069	-0.526537	0.633744	TraesCS1A02G207000.1
TraesCS1A02G209100	37.9032	-1.35996	0.0457521	1.12686	0.0422289	-0.889424	0.443298	-0.706162	0.463665	0.203273	1	-0.246004	0.99038	TraesCS1A02G209100.2
TraesCS1A02G211500	146.339	-0.718816	0.732106	3.02608	6.94837e-06	0.285008	0.995127	-1.38344	0.17942	-1.61119	0.254429	-1.35641	0.325136	TraesCS1A02G211500.1
TraesCS1A02G217100	89.7969	-1.01712	0.336628	1.89418	0.000737783	-0.188063	0.99954	-1.10498	0.172893	-1.04185	0.467494	-0.528072	0.887538	TraesCS1A02G217100.1
TraesCS1A02G218100	242.006	2.15954	0.00262531	2.38083	8.29123e-05	1.21768	0.37273	0.532684	0.719533	0.296901	1	0.200909	1	TraesCS1A02G218100.1
TraesCS1A02G221700	123.592	-0.0398774	0.991337	2.21919	5.22036e-11	0.337803	0.898544	-0.184007	0.896973	0.211519	1	0.0836203	1	TraesCS1A02G221700.1
TraesCS1A02G225000	23.1968	2.93674	0.914881	-17.4986	0.0125841	-2.58926	0.991755	3.02241	0.887501	1.92545	1	2.06989	1	TraesCS1A02G225000.1
TraesCS1A02G227300	394.486	-0.16013	0.955292	1.099	0.0900335	-0.285581	0.968575	-1.39343	0.0210489	-1.29478	0.133362	-0.864093	0.440709	TraesCS1A02G227300.1
TraesCS1A02G229500	25.4671	-0.717629	0.579124	-1.96791	0.001145	-0.834122	0.634292	0.229735	0.932864	-0.245451	1	-0.192909	1	TraesCS1A02G229500.1
TraesCS1A02G232800	14.3407	-0.589734	0.829806	1.37818	0.109115	1.02913	0.581756	1.55237	0.0163974	0.498421	0.953802	1.10836	0.288546	TraesCS1A02G232800.1
TraesCS1A02G233200	511.266	-0.236822	0.59138	-0.335644	0.266407	-0.0795241	0.991755	0.486475	0.0390816	-0.00822048	1	0.330123	0.437045	TraesCS1A02G233200.1
TraesCS1A02G234600	1077.89	0.0444013	0.994843	-1.86135	0.0104404	0.230183	0.998038	0.282651	0.905848	0.712943	0.867825	0.205269	1	TraesCS1A02G234600.1
TraesCS1A02G235200	248.226	0.15495	0.815612	0.0266558	1	0.211406	0.830219	0.476368	0.0676217	0.484625	0.195296	0.600209	0.0163481	TraesCS1A02G235200.1
TraesCS1A02G235500	409.823	-0.188794	0.586484	-0.685006	1.24922e-06	-0.174713	0.783588	0.123082	0.735265	0.295564	0.370249	0.0634579	0.997569	TraesCS1A02G235500.1
TraesCS1A02G236100	101.094	-0.689322	0.283555	0.930867	0.022041	-0.0126092	1	0.393789	0.593492	0.167301	1	-0.176888	0.989498	TraesCS1A02G236100.4
TraesCS1A02G239100	625.559	0.515666	0.0276898	-0.0962379	0.958427	0.341202	0.410566	0.184032	0.625262	0.206266	0.851986	-0.101032	0.977527	TraesCS1A02G239100.1
TraesCS1A02G239400	180.978	0.108549	0.977142	0.532301	0.776085	0.841979	0.571454	2.21009	4.89156e-05	0.705795	0.800398	2.1544	0.000140378	TraesCS1A02G239400.1
TraesCS1A02G241100	9.51513	-1.58485	0.455851	0.0534215	1	0.0834965	1	-2.65598	0.0328182	-0.487809	1	-0.260509	1	TraesCS1A02G241100.1
TraesCS1A02G242100	174.048	0.359319	0.732133	0.138746	0.982699	0.796595	0.248097	1.29664	0.000529866	0.482838	0.776878	1.05771	0.0177346	TraesCS1A02G242100.1
TraesCS1A02G242600	1002.58	-0.0301392	0.979089	0.0770639	0.965891	0.306855	0.37298	0.518714	0.00243148	-0.108227	0.98636	0.364661	0.133058	TraesCS1A02G242600.1
TraesCS1A02G246600	1005.83	0.274233	0.557316	0.0959321	0.970735	0.514747	0.127622	0.498969	0.0499056	-0.118003	1	0.282106	0.660044	TraesCS1A02G246600.1
TraesCS1A02G248700	55.2647	1.94537	0.0142546	0.37063	0.949692	1.47257	0.207141	0.496019	0.790859	1.08956	0.610429	0.402683	0.973966	TraesCS1A02G248700.1
TraesCS1A02G251100	140.523	0.629244	0.00482936	0.213365	0.717908	0.191845	0.86097	0.223225	0.61725	0.0954718	1	0.326481	0.544901	TraesCS1A02G251100.1
TraesCS1A02G254400	2243.46	0.0856134	0.889476	0.0960653	0.928206	-0.175438	0.783793	-0.504014	0.00180856	-0.118599	0.966238	-0.0987522	0.960699	TraesCS1A02G254400.1
TraesCS1A02G255100	558.499	-0.0605193	0.970335	0.880667	0.000412597	-0.120254	0.984386	-0.22747	0.705754	0.02773	1	-0.162235	0.964714	TraesCS1A02G255100.1
TraesCS1A02G255400	433.827	0.0309408	0.985969	1.57507	2.05782e-16	0.130888	0.96675	-0.235587	0.619227	-0.440237	0.406675	-0.333522	0.596295	TraesCS1A02G255400.1
TraesCS1A02G257300	387.037	0.013827	0.999164	0.876671	0.0495038	0.0179282	1	-0.134006	0.931807	-0.289282	0.967269	-0.0194245	1	TraesCS1A02G257300.1
TraesCS1A02G258400	400.627	0.0735841	0.947611	-0.309967	0.459987	0.207698	0.855187	0.550264	0.0306937	0.337362	0.627179	0.335082	0.522362	TraesCS1A02G258400.1
TraesCS1A02G258800	95.3725	0.574239	0.393896	0.54854	0.4002	0.406047	0.794457	-0.118823	0.939962	-0.861077	0.209499	-1.18597	0.00692353	TraesCS1A02G258800.1
TraesCS1A02G259200	408.605	-0.173901	0.82228	0.844623	9.55733e-05	-0.0782992	0.998452	-0.105664	0.896545	-0.0656251	1	-0.214237	0.882878	TraesCS1A02G259200.1
TraesCS1A02G261000	1732.21	0.446908	0.0147671	0.0783293	0.958202	0.216511	0.652819	0.113197	0.768359	0.182076	0.818338	0.197183	0.678282	TraesCS1A02G261000.1
TraesCS1A02G265600	4542.89	1.76382	0.0209763	0.434316	0.905066	1.22021	0.333073	3.04024	8.73415e-08	1.31527	0.290376	3.30234	4.66637e-09	TraesCS1A02G265600.1
TraesCS1A02G268800	177.612	0.745538	0.251507	1.13861	0.00563032	0.753717	0.364309	0.280529	0.79102	0.809749	0.319275	0.724643	0.327808	TraesCS1A02G268800.1
TraesCS1A02G269100	357.642	-0.16879	0.927556	-0.0819454	0.996871	0.0805833	1	0.983283	0.0394607	0.822076	0.318908	0.75802	0.295598	TraesCS1A02G269100.1
TraesCS1A02G272900	10.3208	-6.62075	0.0434053	-0.580642	0.992515	-1.10533	0.970911	-0.566027	0.952225	0.124037	1	-0.599803	1	TraesCS1A02G272900.1
TraesCS1A02G273900	493.404	0.187722	0.787166	0.108061	0.965227	0.293576	0.706742	0.352059	0.29643	0.603023	0.0629645	0.608506	0.0242469	TraesCS1A02G273900.1
TraesCS1A02G275200	557.194	0.115388	0.925357	0.656563	0.0308869	-0.012268	1	-0.0974736	0.925676	-0.0567186	1	-0.182657	0.947353	TraesCS1A02G275200.1
TraesCS1A02G277400	125.419	0.499307	0.648723	1.2042	0.0100996	1.06405	0.127622	0.0310097	0.993665	0.534849	0.753168	-0.0854328	1	TraesCS1A02G277400.1
TraesCS1A02G278800	369.609	0.600722	0.59998	1.57787	0.00122404	0.325329	0.950107	-0.16733	0.932416	-0.366213	0.966238	-0.353191	0.938643	TraesCS1A02G278800.1
TraesCS1A02G284900	126.541	1.43197	0.0255861	0.676959	0.556737	1.48782	0.0291494	1.62354	0.00190016	0.407558	0.957675	0.869931	0.395837	TraesCS1A02G284900.1
TraesCS1A02G287600	127.308	-0.370277	0.881088	-1.0616	0.309757	0.377948	0.961162	-0.0957888	0.979473	-0.312918	1	-1.71855	0.0290443	TraesCS1A02G287600.4
TraesCS1A02G290100	385.767	0.138181	0.96407	1.32363	0.0148857	-0.382035	0.931741	0.416889	0.667933	0.35646	0.960218	-0.319869	0.943116	TraesCS1A02G290100.1
TraesCS1A02G290400	29.2892	0.280717	0.980382	4.89675	0.00143215	0.793243	0.977517	-1.48813	0.68419	-1.46287	0.934471	-2.11435	0.7213	TraesCS1A02G290400.1
TraesCS1A02G295900	276.98	0.195719	0.88108	0.790289	0.0425434	0.794321	0.138772	1.09087	0.00124571	0.502184	0.639939	0.791255	0.0814925	TraesCS1A02G295900.1
TraesCS1A02G296300	214.938	-0.326429	0.910143	2.29212	0.000354791	0.775407	0.776215	-0.555057	0.722457	-0.932717	0.711682	-0.417994	0.962052	TraesCS1A02G296300.1
TraesCS1A02G297800	174.703	0.190038	0.818085	0.848082	0.00039693	-0.00540364	1	-0.132038	0.879802	-0.367438	0.718857	-0.250367	0.875586	TraesCS1A02G297800.1
TraesCS1A02G298600	318.735	-0.298161	0.829946	1.68134	6.80374e-06	0.545562	0.696633	0.0885455	0.966778	-0.383334	0.925241	-0.0176144	1	TraesCS1A02G298600.1
TraesCS1A02G299200	483.323	-0.912935	0.00100812	-0.398087	0.376085	-0.574134	0.19583	-0.42125	0.296004	-0.322172	0.809089	-0.162232	0.964674	TraesCS1A02G299200.1
TraesCS1A02G300000	141.256	0.496634	0.667667	1.79823	1.74987e-05	0.410519	0.881712	-0.137054	0.951204	0.109649	1	0.308543	0.959113	TraesCS1A02G300000.1
TraesCS1A02G301800	11.6569	-0.481129	0.957674	0.0220612	1	-0.159029	1	-6.44403	0.00741619	-0.989225	0.994682	-2.99628	0.402019	TraesCS1A02G301800.2
TraesCS1A02G303600	322.698	-0.249268	0.85669	0.224472	0.93998	-0.212616	0.968125	-1.17832	0.00577507	-0.584598	0.65378	-0.663865	0.410598	TraesCS1A02G303600.1
TraesCS1A02G304000	22.8773	-1.73424	0.273538	2.44464	0.00169288	0.802493	0.84592	0.36934	0.897695	1.29399	0.567842	-0.0943123	1	TraesCS1A02G304000.1
TraesCS1A02G304200	550.558	-0.238906	0.880864	1.19684	0.00411401	0.567469	0.662029	0.388822	0.643569	-0.0113786	1	0.182501	0.991284	TraesCS1A02G304200.1
TraesCS1A02G305400	238.066	-0.347549	0.78747	1.08304	0.0171454	-0.283571	0.943685	-0.0607126	0.980707	-0.563384	0.737872	-0.41406	0.857103	TraesCS1A02G305400.1
TraesCS1A02G305500	143.178	-1.13496	0.0119319	-0.834313	0.069931	-0.859702	0.175455	0.0700268	0.970179	-0.022665	1	-0.0848556	1	TraesCS1A02G305500.2
TraesCS1A02G310600	140.385	0.279378	0.907236	-0.225813	0.977569	0.116355	1	1.60477	0.0151828	1.48096	0.114094	1.55269	0.036489	TraesCS1A02G310600.1
TraesCS1A02G311100	129.696	0.868151	0.143611	0.742446	0.206982	1.13926	0.0357899	0.409674	0.63875	0.146143	1	0.400848	0.871927	TraesCS1A02G311100.1
TraesCS1A02G312300	132.741	0.710086	0.758678	-0.433899	0.950792	0.680565	0.894574	2.11349	0.0214319	0.954527	0.826186	1.86577	0.102309	TraesCS1A02G312300.1
TraesCS1A02G312400	20.1671	0.355683	0.936345	2.95612	0.00032096	0.308127	0.99834	-0.541503	0.819419	0.0325445	1	-0.574123	0.949786	TraesCS1A02G312400.1
TraesCS1A02G313900	5.44707	-1.71662	0.71038	3.2077	0.0392609	0.780889	0.967942	4.3905	0.0827757	1.69176	0.977973	0.767183	1	TraesCS1A02G313900.1
TraesCS1A02G314300	210.416	1.31143	0.0136009	2.05707	1.61254e-07	0.531586	0.763744	0.302951	0.801985	0.655294	0.669008	-0.248979	0.976424	TraesCS1A02G314300.1
TraesCS1A02G323400	1780.66	0.149988	0.8277	0.552163	0.0131641	-0.00644326	1	0.0589925	0.949298	-0.0821066	1	-0.191251	0.87928	TraesCS1A02G323400.1
TraesCS1A02G323600	583.808	-0.0562101	0.967975	-0.373905	0.328041	-0.355451	0.563465	-0.593645	0.0282409	-0.133789	1	-0.173457	0.936192	TraesCS1A02G323600.1
TraesCS1A02G323900	517.326	-0.532748	0.0166074	-0.499639	0.0117097	-0.585707	0.00878424	-0.410742	0.079279	-0.180229	0.912024	-0.403629	0.158906	TraesCS1A02G323900.1
TraesCS1A02G324000	173.71	-0.26764	0.910362	-0.0876966	0.999665	-0.328525	0.961278	1.15922	0.131039	1.94893	0.00414443	1.6232	0.0190407	TraesCS1A02G324000.1
TraesCS1A02G327800	376.861	0.160621	0.74036	0.185222	0.712087	0.475812	0.0406283	0.0429993	0.958654	-0.247855	0.685949	0.0198513	1	TraesCS1A02G327800.1
TraesCS1A02G328100	661.645	0.0327665	0.982819	0.07198	0.984091	0.445064	0.214614	0.689887	0.00070064	0.343636	0.514066	0.656987	0.0026412	TraesCS1A02G328100.1
TraesCS1A02G332600	198.814	0.17185	0.822738	0.0698759	0.990972	-0.118892	0.977118	-0.610011	0.0362429	-0.0385105	1	-0.0853895	1	TraesCS1A02G332600.1
TraesCS1A02G338700	176.594	-0.327573	0.573025	0.577881	0.0561262	0.697673	0.0428412	0.593822	0.0590477	0.0243144	1	-0.0291408	1	TraesCS1A02G338700.1
TraesCS1A02G339700	126.199	1.60342	0.00318411	1.11276	0.0626763	0.384111	0.92437	-0.127845	0.944699	0.191638	1	0.225464	0.978416	TraesCS1A02G339700.1
TraesCS1A02G342000	108.756	-0.456241	0.649353	1.5662	1.44778e-05	0.00474335	1	-1.10801	0.015214	-1.48838	0.00142925	-1.08465	0.032399	TraesCS1A02G342000.1
TraesCS1A02G347000	70.6352	0.466145	0.85511	0.262601	0.982379	0.932587	0.697948	2.42666	0.00151583	1.73938	0.179106	2.06668	0.0215582	TraesCS1A02G347000.1
TraesCS1A02G348800	11.4972	0.594006	0.892924	1.20566	0.676366	1.14668	0.816082	3.50275	0.0482792	2.33092	0.627179	4.2856	0.0121216	TraesCS1A02G348800.2
TraesCS1A02G349900	60.5834	0.188253	0.983081	-2.9933	0.0414692	-1.0166	0.898676	-1.52913	0.47015	-1.73067	0.692135	-1.14567	0.875855	TraesCS1A02G349900.1
TraesCS1A02G350400	914.276	-0.203975	0.935063	1.09207	0.0951762	0.594983	0.776263	1.21395	0.0487746	0.217743	1	0.9737	0.28384	TraesCS1A02G350400.2
TraesCS1A02G351300	246.99	0.313636	0.843238	2.47394	1.7246e-10	0.322451	0.937291	-0.84679	0.172317	-0.743097	0.552328	-0.578695	0.683077	TraesCS1A02G351300.1
TraesCS1A02G352200	46.9935	-0.274818	0.926806	3.43376	5.49431e-12	0.437108	0.937454	-0.6922	0.513996	-0.142004	1	-0.88395	0.53999	TraesCS1A02G352200.1
TraesCS1A02G354200	27.3728	0.211383	0.952413	0.973372	0.392007	0.682873	0.819239	1.41415	0.200219	1.47496	0.398483	2.58719	0.00123281	TraesCS1A02G354200.1
TraesCS1A02G355300	1570.04	-0.0925185	0.991118	-0.0825451	1	1.48788	0.540191	3.51922	0.000111563	0.643503	0.98305	3.07672	0.00233163	TraesCS1A02G355300.1
TraesCS1A02G356500	71.9799	0.160761	0.922065	-0.137961	0.982229	0.525958	0.615501	0.939223	0.0198523	0.633699	0.468913	0.705638	0.240846	TraesCS1A02G356500.1
TraesCS1A02G356900	722.355	0.12808	0.901189	-0.19449	0.870105	0.0846546	0.998038	0.923793	4.12012e-05	0.8978	0.00039868	0.404968	0.391696	TraesCS1A02G356900.1
TraesCS1A02G357200	406.336	0.432387	0.657153	0.75584	0.165599	0.513153	0.705286	-0.901729	0.0479306	-0.470834	0.795935	-0.453425	0.741701	TraesCS1A02G357200.1
TraesCS1A02G358100	160.513	0.0481081	0.993999	1.18206	0.246818	1.55207	0.162413	1.84028	0.0135636	0.236814	1	1.06742	0.47751	TraesCS1A02G358100.1
TraesCS1A02G358400	201.362	-0.390753	0.877568	0.834794	0.569997	1.16813	0.42115	2.13092	0.00143532	0.220676	1	1.29816	0.230945	TraesCS1A02G358400.1
TraesCS1A02G358600	90.7208	1.23966	0.004997	0.651775	0.306006	0.98713	0.0919768	0.414738	0.580805	0.341914	0.934126	0.241772	0.962139	TraesCS1A02G358600.1
TraesCS1A02G359100	50.192	0.403519	0.910012	2.42662	0.00404536	0.755185	0.875375	-1.33502	0.406051	-0.413541	1	-0.539787	0.971102	TraesCS1A02G359100.1
TraesCS1A02G360300	421.453	0.619062	1.17421e-05	0.28302	0.161247	0.26668	0.404264	0.0165949	0.988087	-0.16089	0.878971	0.0889427	0.968515	TraesCS1A02G360300.1
TraesCS1A02G361100	558.472	-0.31192	0.723995	1.21823	3.62748e-05	0.309937	0.85594	0.497795	0.30553	-0.188977	0.999477	0.280552	0.897424	TraesCS1A02G361100.1
TraesCS1A02G362100	135.757	-1.06872	0.00872634	-0.0701058	0.995912	-0.60111	0.433279	-0.286916	0.682669	-0.293625	0.925942	-0.524618	0.448546	TraesCS1A02G362100.1
TraesCS1A02G362900	10.6524	0.346498	0.957674	-0.298568	0.994258	0.594036	0.97697	3.66614	0.0079706	-1.37868	0.948796	2.66124	0.193289	TraesCS1A02G362900.1
TraesCS1A02G363800	134.314	-0.0594808	0.991915	2.09559	0.000521054	0.537681	0.894942	-0.277026	0.900686	-0.331593	1	-0.504953	0.91929	TraesCS1A02G363800.1
TraesCS1A02G363800	143.209	0.2189	0.937839	1.34545	0.0428995	0.0377542	1	0.480407	0.717101	0.212883	1	0.000371207	1	TraesCS1A02G363800.2
TraesCS1A02G364700	62.3231	0.672529	0.846946	3.86611	1.34478e-05	0.792759	0.909475	0.722046	0.750533	-0.276425	1	0.340864	1	TraesCS1A02G364700.1
TraesCS1A02G365100	193.788	-0.046825	0.983191	0.36642	0.63618	0.184891	0.961213	0.974217	0.00252891	0.315981	0.898447	0.747155	0.0765203	TraesCS1A02G365100.1
TraesCS1A02G366500	123.368	0.792123	0.00742497	0.620312	0.0367764	0.422389	0.514209	0.553882	0.107223	0.404727	0.642267	0.445916	0.425236	TraesCS1A02G366500.1
TraesCS1A02G367000	45.7327	0.228243	0.963955	3.67427	5.98475e-07	0.221155	1	-1.37453	0.32918	-1.30191	0.680942	-0.390404	0.991352	TraesCS1A02G367000.1
TraesCS1A02G369600	10006.2	-0.0569597	0.988457	0.105697	0.995176	-0.2683	0.969697	-1.69764	0.000464749	-0.888679	0.431685	-0.772736	0.474232	TraesCS1A02G369600.2
TraesCS1A02G370700	44.8862	0.948518	0.930316	8.51753	1.73565e-05	1.00402	0.989763	-5.22565	0.0932861	-4.25588	0.487122	-0.816915	0.997569	TraesCS1A02G370700.1
TraesCS1A02G372300	341.692	0.117727	0.9474	0.562769	0.306244	0.54703	0.524968	1.16573	0.000709686	0.364226	0.878705	0.689357	0.219659	TraesCS1A02G372300.1
TraesCS1A02G373000	317.208	0.0164021	0.995213	0.632765	0.02348	-0.0977872	0.99383	0.142051	0.855391	-0.0999837	1	-0.0545123	1	TraesCS1A02G373000.1
TraesCS1A02G373300	259.742	-0.332121	0.101087	-0.355894	0.0312167	-0.256222	0.426265	-0.0824709	0.86881	0.284421	0.408567	0.0368249	1	TraesCS1A02G373300.1
TraesCS1A02G377900	136.353	0.0557131	0.983081	0.905157	0.0178661	0.433217	0.743025	0.00268382	1	-0.312057	0.929222	0.250108	0.93968	TraesCS1A02G377900.1
TraesCS1A02G378500	19.2028	3.08006	0.0105339	4.4511	8.42979e-07	2.01646	0.34705	-2.02118	0.139839	-0.389765	1	-0.392961	0.993983	TraesCS1A02G378500.1
TraesCS1A02G382900	14.0037	0.485106	0.883155	2.16659	0.0130478	-0.136459	1	0.0751368	0.992548	0.133545	1	-0.681764	0.942815	TraesCS1A02G382900.2
TraesCS1A02G383700	9.50904	0.352075	0.949344	0.916775	0.807341	2.6064	0.0436082	2.32981	0.0651435	0.374814	1	2.17024	0.179322	TraesCS1A02G383700.1
TraesCS1A02G384300	42.3189	-0.20269	0.967453	1.53164	0.0995055	2.15792	0.0169462	2.17338	0.000521892	-0.240903	1	1.72479	0.0237625	TraesCS1A02G384300.1
TraesCS1A02G384500	181.774	-0.847221	0.00201151	-0.80307	0.00100307	-0.526758	0.227509	-0.251732	0.56944	0.187682	0.948796	0.266418	0.754105	TraesCS1A02G384500.1
TraesCS1A02G387600	387.602	-1.40871	0.138795	2.33294	0.000115388	-0.23224	0.997839	-0.785541	0.487786	-1.10692	0.49459	-0.907094	0.60142	TraesCS1A02G387600.1
TraesCS1A02G390200	291.019	0.279655	0.677956	0.697365	0.0140091	0.291695	0.797984	0.343025	0.438755	0.293287	0.849404	0.114975	0.993476	TraesCS1A02G390200.1
TraesCS1A02G391600	5.80674	1.42348	0.978769	-17.583	0.0651244	-2.33748	1	0	1	0	1	30.6882	6.92405e-05	TraesCS1A02G391600.4
TraesCS1A02G391800	280.555	-0.343338	0.39548	-0.526643	0.0360295	-0.352391	0.514876	-0.351769	0.34087	-0.167915	0.977759	0.193631	0.911936	TraesCS1A02G391800.1
TraesCS1A02G391900	260.685	1.21125	0.0321185	0.709045	0.356576	0.504624	0.790967	-0.0230434	0.998874	0.187695	1	0.232547	0.983724	TraesCS1A02G391900.1
TraesCS1A02G396900	728.001	0.720772	0.222048	1.67347	3.65503e-07	0.150344	0.992028	-1.33331	0.00029062	-0.804519	0.248681	-0.836164	0.118988	TraesCS1A02G396900.1
TraesCS1A02G400200	596.099	-0.345918	0.134888	-0.430136	0.0124717	-0.0795846	0.977354	-0.0113793	0.993824	0.0210543	1	0.0142354	1	TraesCS1A02G400200.1
TraesCS1A02G405800	626.513	0.0833337	0.862341	0.0819278	0.928342	0.111733	0.894943	0.409574	0.00377265	0.10841	0.956338	0.275686	0.20212	TraesCS1A02G405800.1
TraesCS1A02G407100	991.794	-0.0182623	0.980382	0.0779087	0.882417	0.0455044	0.989763	0.295916	0.0178525	0.132572	0.82002	0.264519	0.0826503	TraesCS1A02G407100.1
TraesCS1A02G408300	471.143	-0.108177	0.958235	-0.214893	0.941095	-0.308256	0.898338	-1.24126	0.000909055	-0.493243	0.73374	-0.294009	0.919815	TraesCS1A02G408300.1
TraesCS1A02G409900	102.688	-1.10716	0.0151105	-0.609702	0.328041	-0.782688	0.271947	-0.548658	0.404997	-0.259285	0.985576	-0.451201	0.775184	TraesCS1A02G409900.1
TraesCS1A02G410300	733.8	0.13927	0.864022	0.283228	0.565659	-0.0309711	1	-0.541407	0.0354672	-0.32674	0.651718	-0.305459	0.614032	TraesCS1A02G410300.1
TraesCS1A02G411600	1019.7	0.563708	0.0178323	0.0693447	0.984593	0.0922041	0.984073	0.610066	0.00275324	0.525967	0.0663633	0.295402	0.530343	TraesCS1A02G411600.1
TraesCS1A02G413400	44.5203	0.221616	0.97146	1.27183	0.544399	0.767749	0.913398	2.91808	0.00344103	-1.06133	0.879078	1.24467	0.672715	TraesCS1A02G413400.1
TraesCS1A02G414500	166.312	0.859769	0.227675	0.38647	0.839313	1.27288	0.031202	0.809682	0.175166	0.909281	0.284729	0.898122	0.193267	TraesCS1A02G414500.1
TraesCS1A02G414600	122.925	0.543255	0.430533	-0.134651	0.982438	1.27144	0.000899665	0.450727	0.453495	0.198455	1	0.660909	0.283316	TraesCS1A02G414600.1
TraesCS1A02G415700	42.9165	-1.35252	0.0160787	-0.619035	0.482956	-0.0273073	1	0.0724595	0.977288	-0.473118	0.883585	0.27229	0.961739	TraesCS1A02G415700.1
TraesCS1A02G416600	913.312	0.390327	0.00724598	-0.0462587	0.982699	0.165639	0.700134	0.335012	0.013727	0.192161	0.599746	0.0449162	1	TraesCS1A02G416600.1
TraesCS1A02G418300	1209.34	0.166095	0.715065	0.167146	0.759973	-0.0885105	0.974627	-0.451438	0.0251485	-0.144292	0.948076	-0.169343	0.864153	TraesCS1A02G418300.1
TraesCS1A02G418700	658.039	-0.567085	0.00882218	-1.28288	3.7466e-16	-0.827825	5.75822e-06	-0.489762	0.0220855	-0.554997	0.0274653	-0.741493	6.64886e-05	TraesCS1A02G418700.2
TraesCS1A02G422600	465.8	0.255538	0.543673	0.518552	0.0129765	0.676811	0.00155782	1.04331	1.05291e-10	0.157862	0.945005	0.639801	0.00108439	TraesCS1A02G422600.1
TraesCS1A02G422700	189.442	0.898393	0.186195	0.186479	0.975145	1.07396	0.122353	2.01128	5.50244e-07	0.650591	0.67106	1.39144	0.00435379	TraesCS1A02G422700.1
TraesCS1A02G422800	285.769	0.456381	0.713379	0.877453	0.172684	1.14163	0.103778	1.94199	5.04818e-06	0.315504	0.98305	1.49603	0.00240828	TraesCS1A02G422800.1
TraesCS1A02G422900	657.202	1.89107	0.0528666	1.25121	0.292529	2.68923	0.000899665	3.55045	7.47058e-08	0.428593	1	2.86494	7.49997e-05	TraesCS1A02G422900.1
TraesCS1A02G424200	315.008	0.196976	0.895411	0.926478	0.0210873	0.815361	0.18679	0.820055	0.0618498	-0.0554224	1	0.574103	0.474585	TraesCS1A02G424200.1
TraesCS1A02G425000	1580.65	0.0569797	0.890752	-0.0790812	0.876791	-0.0500088	0.980275	-0.369752	0.000495374	-0.339657	0.00955372	-0.276155	0.0384388	TraesCS1A02G425000.1
TraesCS1A02G427200	25.9599	-0.451442	0.9183	-0.728683	0.890566	-3.26393	0.0365065	-0.596133	0.831327	-1.06968	0.862448	-0.784617	0.918869	TraesCS1A02G427200.2
TraesCS1A02G427300	284.114	0.857418	0.00170103	0.421222	0.298297	0.373827	0.604538	0.541547	0.110834	0.839222	0.00871526	0.803879	0.00592646	TraesCS1A02G427300.1
TraesCS1A02G431100	45.1056	0.515409	0.724405	0.691028	0.551629	0.478229	0.878104	1.5221	0.0179597	1.01549	0.474184	1.34424	0.0927753	TraesCS1A02G431100.1
TraesCS1A02G431300	53.0797	0.579986	0.757042	1.51194	0.0433606	0.884784	0.671367	2.92221	2.96685e-05	1.84203	0.125553	2.69079	0.000308961	TraesCS1A02G431300.1
TraesCS1A02G431500	125.886	-0.431949	0.565746	-0.485991	0.466702	-0.511472	0.594106	-0.809204	0.0464989	0.0899427	1	-0.0219351	1	TraesCS1A02G431500.2
TraesCS1A02G433500	304.858	-0.347328	0.787781	0.229869	0.948771	-0.457155	0.80655	-1.05475	0.0487746	-0.781913	0.468314	-0.639324	0.576508	TraesCS1A02G433500.1
TraesCS1A02G435400	9.0959	-2.49388	0.107956	-1.15549	0.627015	0.717353	0.906545	4.23344	0.0203129	1.65228	0.91593	3.6342	0.123672	TraesCS1A02G435400.1
TraesCS1A02G437000	12.4997	0.609516	0.758545	0.0547443	1	1.05478	0.53625	1.56211	0.131683	1.97773	0.0955012	2.02552	0.0351195	TraesCS1A02G437000.1
TraesCS1A02G439400	620.241	-0.216291	0.54237	-0.441687	0.0138687	-0.0632262	0.99425	-0.00737177	0.999699	0.140482	0.943781	0.0613829	1	TraesCS1A02G439400.1
TraesCS1A02G440100	16.2064	-6.15372	0.000485531	0.181761	0.992568	0.0872374	1	-0.393234	0.815475	-0.154651	1	-0.877426	0.608307	TraesCS1A02G440100.1
TraesCS1A02G440400	50.1886	-0.339771	0.776817	-0.339815	0.842163	-0.565085	0.655831	-1.65716	0.00156733	-0.403181	0.929979	-0.435773	0.865968	TraesCS1A02G440400.1
TraesCS1A02G445500	220.422	-0.621948	0.0142612	-0.386295	0.20679	-0.501353	0.143658	0.0266132	0.985886	0.425135	0.365184	0.164881	0.935624	TraesCS1A02G445500.1
TraesCS1B02G000200	67.6004	0.0266915	0.993028	-0.856297	0.0332005	-0.13353	0.992491	-0.269092	0.756321	-0.262771	0.970573	-0.0132788	1	TraesCS1B02G000200.1
TraesCS1B02G002400	48.3845	-0.575647	0.540359	1.68532	3.02352e-06	-0.192632	0.985481	-0.295078	0.816948	0.14667	1	0.112982	1	TraesCS1B02G002400.1
TraesCS1B02G002800	268.745	0.0685517	0.967975	-0.101873	0.982699	0.129873	0.984073	0.955423	0.000991448	0.139543	1	0.857929	0.00843831	TraesCS1B02G002800.1
TraesCS1B02G006500	144.713	-1.68692	0.013335	-1.91336	0.00063057	-0.448813	0.909475	-0.24834	0.900686	-0.238048	1	0.806485	0.576714	TraesCS1B02G006500.1
TraesCS1B02G008500	292.222	-1.65389	0.0266246	-0.379758	0.925216	-0.684945	0.779143	-0.805803	0.425666	-1.15925	0.381586	-0.141332	1	TraesCS1B02G008500.1
TraesCS1B02G008800	280.895	-1.67984	0.000877971	-1.57456	0.000555841	-0.573157	0.745935	0.173583	0.925676	-1.07094	0.218607	0.465908	0.856508	TraesCS1B02G008800.1
TraesCS1B02G009000	46.2237	-0.557627	0.588618	-1.32903	0.00749531	-0.618801	0.678985	0.824467	0.22366	-0.35195	0.979805	0.0925075	1	TraesCS1B02G009000.1
TraesCS1B02G009800	123.632	-1.74989	0.0291308	-1.39494	0.0766502	-0.635917	0.840786	-0.312559	0.881376	-1.65906	0.0922684	-0.0504066	1	TraesCS1B02G009800.1
TraesCS1B02G010200	42.2774	-1.29714	0.369139	-1.95162	0.0353091	-0.8027	0.835644	0.688765	0.704143	-0.349242	1	0.762034	0.872167	TraesCS1B02G010200.1
TraesCS1B02G017800	65.6575	-0.206376	0.92059	-1.30635	0.010366	-0.251817	0.970911	-0.488954	0.634725	-0.126263	1	0.0385844	1	TraesCS1B02G017800.3
TraesCS1B02G019800	60.3271	0.581892	0.55926	0.568346	0.590075	0.741703	0.507002	2.05875	7.01386e-07	0.523722	0.858039	1.77921	7.49997e-05	TraesCS1B02G019800.1
TraesCS1B02G021300	25.4987	-0.142208	1	-20.0756	0.0208224	-37.0471	7.13553e-07	34.783	1.28039e-06	35.9392	2.17583e-06	0	1	TraesCS1B02G021300.4
TraesCS1B02G021300	58.6375	-7.31922	0.0105339	1.30248	0.904019	1.82663	0.85329	-0.553447	0.946789	-0.721943	1	0.58447	1	TraesCS1B02G021300.3
TraesCS1B02G036900	543.305	1.13927	0.013335	2.47339	2.37752e-14	0.632139	0.514876	0.369002	0.641058	0.137037	1	0.0626754	1	TraesCS1B02G036900.1
TraesCS1B02G041400	339.403	0.478186	0.760222	2.2089	5.43942e-06	0.438974	0.902855	-0.375084	0.794232	-0.330757	0.994277	-0.13701	1	TraesCS1B02G041400.1
TraesCS1B02G045300	801.238	0.748137	0.111297	0.276394	0.851118	0.845024	0.0884496	0.775604	0.0539475	0.00428646	1	0.97875	0.0111254	TraesCS1B02G045300.1
TraesCS1B02G049200	28.0746	-0.411397	0.883393	1.64943	0.0250969	-1.10032	0.62896	-0.932652	0.334101	-0.757125	0.798562	-1.23619	0.240158	TraesCS1B02G049200.1
TraesCS1B02G049900	479.89	0.411937	0.125686	1.57347	1.25436e-25	-0.0100021	1	0.0959835	0.878459	0.00882742	1	0.00171672	1	TraesCS1B02G049900.1
TraesCS1B02G050600	86.4045	0.107683	0.971203	-0.0223786	1	-0.298633	0.954449	-1.9134	0.000173798	-0.556689	0.841502	-0.332523	0.948876	TraesCS1B02G050600.1
TraesCS1B02G065100	133.629	-0.396761	0.57639	-0.400776	0.58122	-0.944773	0.0252503	-0.0735402	0.96405	-0.35962	0.857062	-0.0788249	1	TraesCS1B02G065100.1
TraesCS1B02G068500	7159.23	-0.163083	0.748908	0.608301	0.000385463	-0.0760051	0.991047	0.0210118	0.986384	-0.000298087	1	-0.072044	0.997569	TraesCS1B02G068500.2
TraesCS1B02G069300	14.0467	-28.3291	0.000711313	-15.4188	0.150484	4.42	0.964084	-31.9701	1.42836e-05	-31.9597	7.28771e-05	-0.00209828	1	TraesCS1B02G069300.4
TraesCS1B02G073900	21.3025	0.473751	0.931304	3.15605	0.00852263	-2.03265	0.540503	-6.94935	0.000227364	-2.16781	0.459331	-4.55063	0.0126995	TraesCS1B02G073900.1
TraesCS1B02G074100	53.6521	0.903915	0.580591	2.53564	0.000223361	0.0592201	1	-1.5696	0.26415	0.120626	1	-0.77282	0.897582	TraesCS1B02G074100.1
TraesCS1B02G080400	155.145	-0.467708	0.618087	-0.679654	0.279543	-0.494662	0.737336	-1.06433	0.0382035	-0.577275	0.729243	-0.216514	0.981388	TraesCS1B02G080400.2
TraesCS1B02G086400	31.0699	1.64858	0.0273304	0.657691	0.726823	0.844042	0.677864	0.125481	0.961282	0.0715114	1	-0.361058	0.949033	TraesCS1B02G086400.1
TraesCS1B02G088000	9.4449	0.402107	0.973686	0.689803	0.982699	-0.178579	1	5.74561	0.0451932	6.38652	0.0722602	5.50928	0.109881	TraesCS1B02G088000.1
TraesCS1B02G088900	787.036	-0.323713	0.855956	1.86965	4.36756e-05	0.497987	0.84011	-0.0137795	1	-0.448855	0.926646	-0.402254	0.916279	TraesCS1B02G088900.2
TraesCS1B02G089100	279.905	-0.101967	0.974273	2.40319	8.91793e-09	0.0492928	1	-0.447584	0.669896	-0.0819503	1	-0.361006	0.937188	TraesCS1B02G089100.1
TraesCS1B02G091500	207.597	0.35917	0.786666	1.12971	0.0158513	0.446748	0.82967	0.208936	0.882231	-0.0405902	1	-0.199731	0.988208	TraesCS1B02G091500.1
TraesCS1B02G093900	49.311	-2.05981	0.302464	0.538028	0.964227	-0.930757	0.902138	-0.939213	0.708443	-3.18301	0.0469058	-1.0749	0.863579	TraesCS1B02G093900.1
TraesCS1B02G095600	390.296	0.0533188	0.967778	-0.0317072	0.999665	0.0199294	1	0.541698	0.0229497	0.355453	0.511746	0.065989	1	TraesCS1B02G095600.1
TraesCS1B02G095700	132.296	-0.288858	0.774651	-0.960377	0.00937409	-0.0776396	1	0.216548	0.811038	0.431472	0.753127	-0.268389	0.919757	TraesCS1B02G095700.1
TraesCS1B02G097700	843.846	-0.0381098	0.988049	1.87484	3.74895e-12	0.220856	0.940197	-0.0506827	0.978455	-0.427518	0.738373	-0.260636	0.916753	TraesCS1B02G097700.1
TraesCS1B02G097800	156.004	-0.258588	0.785018	0.834373	0.00939537	0.147037	0.981342	-0.364131	0.531087	-0.298727	0.916745	-0.0663489	1	TraesCS1B02G097800.2
TraesCS1B02G101500	238.952	0.427785	0.488516	0.52075	0.26878	1.05834	0.00150581	1.70741	6.11236e-10	1.30621	6.13775e-05	1.80094	5.68162e-11	TraesCS1B02G101500.1
TraesCS1B02G102200	89.2533	9.97119	0.000109641	5.63378	0.0739306	9.87844	0.000191683	0.812154	0.913012	1.07981	1	0.16379	1	TraesCS1B02G102200.1
TraesCS1B02G102200	105.107	-2.18356	0.643016	-0.179589	1	-6.10745	0.0198236	-0.66313	0.933905	-0.781487	1	-0.408593	1	TraesCS1B02G102200.2
TraesCS1B02G104500	537.628	0.395511	0.337749	0.178196	0.878048	0.31623	0.679538	0.736968	0.00442566	0.155522	0.991991	0.693245	0.0166084	TraesCS1B02G104500.1
TraesCS1B02G107000	32.3596	-4.47343	0.747908	1.5487	0.989296	-21.6701	1.60335e-05	-0.190622	1	1.59336	1	-1.41736	1	TraesCS1B02G107000.3
TraesCS1B02G107600	19.0974	2.79404	0.733355	7.31838	0.0161281	7.26208	0.0746641	1.54186	0.80729	1.55697	0.98406	1.35705	0.970977	TraesCS1B02G107600.2
TraesCS1B02G107600	122.692	0.54195	0.794383	-0.401649	0.938501	1.10325	0.499304	1.91721	0.0072422	0.0424409	1	1.83187	0.0210596	TraesCS1B02G107600.1
TraesCS1B02G108200	298.797	-0.237858	0.854086	0.952127	0.0137357	0.0437136	1	0.0120312	1	-0.388817	0.873024	0.116517	1	TraesCS1B02G108200.1
TraesCS1B02G108400	197.872	0.253374	0.910012	0.356781	0.911087	-0.410293	0.91503	-1.43049	0.0274192	-0.932308	0.519658	-0.979121	0.354797	TraesCS1B02G108400.1
TraesCS1B02G108500	23.4026	0.668469	0.956485	1.19335	0.949231	-1.46439	0.94683	6.28287	0.0499417	6.47045	0.139107	7.02441	0.0354253	TraesCS1B02G108500.2
TraesCS1B02G108500	123.491	-4.08892	0.0454836	1.28435	0.84529	0.760989	0.978167	1.7469	0.533397	1.29895	0.942167	0.644924	0.995514	TraesCS1B02G108500.4
TraesCS1B02G109400	29.6287	0.154137	0.983081	3.83894	5.38792e-06	1.03351	0.810558	-0.438815	0.899575	-0.170076	1	-0.193524	1	TraesCS1B02G109400.1
TraesCS1B02G110600	460.571	-0.259858	0.815847	0.138841	0.976465	0.0793312	1	0.818568	0.0475862	0.0262073	1	0.79609	0.104174	TraesCS1B02G110600.1
TraesCS1B02G113300	255.318	-0.129114	0.80756	-0.430896	0.0223856	-0.0841738	0.97697	-0.337341	0.137816	-0.269993	0.590726	-0.329254	0.263861	TraesCS1B02G113300.2
TraesCS1B02G115900	498.028	1.7157	0.0783417	0.834157	0.652535	2.00107	0.0391568	0.0818044	0.986796	-0.421231	0.997744	-0.652438	0.880715	TraesCS1B02G115900.1
TraesCS1B02G118100	64.0576	-0.748656	0.149531	-0.961033	0.0127318	-0.362151	0.819612	-0.133086	0.91745	-0.386166	0.844562	-0.451033	0.662293	TraesCS1B02G118100.1
TraesCS1B02G119600	203.996	2.33075	0.0335042	4.86337	4.59532e-11	0.479636	0.970022	-1.30345	0.347091	0.137663	1	-0.655144	0.934296	TraesCS1B02G119600.1
TraesCS1B02G119700	193.846	1.12642	0.575684	4.80647	4.19666e-10	0.488852	0.971511	-2.88612	0.00280237	-0.833324	0.921049	-1.68387	0.294458	TraesCS1B02G119700.1
TraesCS1B02G119800	40.5742	0.456981	0.931935	4.95334	2.37312e-07	-0.2535	1	-6.50779	0.000504141	-1.95407	0.46129	-2.94818	0.0497854	TraesCS1B02G119800.1
TraesCS1B02G122000	22.3016	1.33832	0.97651	1.44757	0.995312	1.85137	1	-0.134292	1	0.671416	1	-20.9024	0.00655827	TraesCS1B02G122000.1
TraesCS1B02G122800	207.781	0.97686	0.52143	4.04516	4.38398e-11	1.51018	0.26307	0.176994	0.960024	-0.0680114	1	-0.00737258	1	TraesCS1B02G122800.1
TraesCS1B02G123600	21.4154	1.12096	0.98038	-18.7751	0.00527623	-36.7528	3.20329e-10	1.9531	0.943291	-35.2081	1.8199e-09	0.728067	1	TraesCS1B02G123600.3
TraesCS1B02G124300	12.4808	-0.726693	0.722208	-2.01974	0.0499981	-0.00345532	1	0.439129	0.830109	-0.19072	1	0.111398	1	TraesCS1B02G124300.1
TraesCS1B02G127000	459.239	-0.16311	0.844292	-0.586829	0.0345665	-0.157841	0.948097	0.0446455	0.971829	-0.0646042	1	-0.247296	0.819734	TraesCS1B02G127000.1
TraesCS1B02G127600	107.845	-0.353062	0.610369	-0.787262	0.0186307	-0.17687	0.960376	-0.184206	0.83184	-0.0119007	1	-0.268111	0.89229	TraesCS1B02G127600.1
TraesCS1B02G128100	318.962	0.0260715	0.984638	0.436745	0.0445263	-0.017752	1	0.0139187	0.993943	-0.11642	0.994049	-0.106986	0.974134	TraesCS1B02G128100.1
TraesCS1B02G129800	11.5143	0.216654	0.988457	5.26944	0.00225588	1.00875	0.96675	-1.05555	0.837491	-4.71817	0.276157	0.112928	1	TraesCS1B02G129800.1
TraesCS1B02G133300	193.879	0.22723	0.869135	-0.156621	0.974527	0.181826	0.979208	1.07744	0.0115381	0.227418	1	1.53917	4.16599e-05	TraesCS1B02G133300.1
TraesCS1B02G133400	449.112	-0.234396	0.593919	0.0325717	0.999665	0.312011	0.507613	0.917995	3.77122e-07	-0.108133	1	0.716605	0.000444786	TraesCS1B02G133400.3
TraesCS1B02G135900	552.699	-0.372998	0.12419	-0.446134	0.0153865	-0.190047	0.785649	-0.199254	0.504293	0.0831497	1	-0.197149	0.746151	TraesCS1B02G135900.1
TraesCS1B02G136700	597.374	0.752516	0.294263	2.13003	6.14702e-09	0.42699	0.840758	0.288561	0.794165	-0.133768	1	-0.108201	1	TraesCS1B02G136700.2
TraesCS1B02G136800	57.8663	1.45054	0.199508	2.19695	0.00269379	-0.199592	1	-0.619131	0.745417	0.0503169	1	-0.109126	1	TraesCS1B02G136800.1
TraesCS1B02G138100	265.315	-0.25523	0.814464	1.1378	0.000311863	0.481586	0.626723	0.617046	0.175272	-0.274926	0.951312	0.165191	0.984026	TraesCS1B02G138100.1
TraesCS1B02G139500	215.703	0.327229	0.715242	0.113708	0.986715	0.0672657	1	0.733025	0.105655	1.07741	0.0161507	1.15581	0.00198629	TraesCS1B02G139500.1
TraesCS1B02G140300	576.561	-0.00883942	0.995992	-0.358161	0.0390629	-0.0031598	1	-0.00855192	0.997627	0.14168	0.91593	0.0619836	0.997153	TraesCS1B02G140300.1
TraesCS1B02G140400	450.09	0.0407375	0.984638	-0.180523	0.931496	-1.03818	0.00177596	0.09948	0.935349	0.274317	0.921901	0.194177	0.954452	TraesCS1B02G140400.3
TraesCS1B02G141100	341.62	0.533043	0.373461	1.69749	1.4737e-09	0.0552829	1	-0.248683	0.761397	0.0233613	1	-0.00231505	1	TraesCS1B02G141100.1
TraesCS1B02G142000	161.466	-0.0767495	0.980205	1.2842	0.00245929	0.537063	0.724566	1.05779	0.0282467	0.130847	1	0.592906	0.600161	TraesCS1B02G142000.1
TraesCS1B02G142600	470.49	0.143546	0.831713	-0.0292239	0.999665	-0.170004	0.897892	-0.561771	0.0157021	-0.192534	0.920734	-0.307503	0.542041	TraesCS1B02G142600.2
TraesCS1B02G146400	15.2871	-0.302848	0.998253	-2.04034	0.989645	-22.2497	0.00376112	20.4201	0.00335555	20.4861	0.0153895	0	1	TraesCS1B02G146400.1
TraesCS1B02G153600	51.0651	-0.9888	0.929909	-0.546731	0.994909	-1.11071	0.984073	-0.679839	0.949462	-0.368922	1	-7.76446	0.0243539	TraesCS1B02G153600.3
TraesCS1B02G154200	32.1384	3.01487	0.911239	2.39645	0.981511	-20.4707	0.00943372	-20.651	0.00206574	0.208734	1	-2.22528	1	TraesCS1B02G154200.5
TraesCS1B02G157000	856.326	-0.108984	0.945958	1.50072	1.36926e-08	0.875625	0.0301409	0.984043	0.00116475	0.760609	0.0962591	0.54767	0.312446	TraesCS1B02G157000.1
TraesCS1B02G159400	219.743	-0.0406547	0.983081	-0.226984	0.835986	0.299411	0.7783	0.787482	0.0146108	-0.307635	0.898182	0.526726	0.331791	TraesCS1B02G159400.1
TraesCS1B02G159600	616.707	-0.209585	0.41072	-0.373308	0.00967273	-0.24604	0.403974	0.0441743	0.940384	-0.00785761	1	-0.200815	0.583087	TraesCS1B02G159600.4
TraesCS1B02G159900	500.94	0.623732	0.117617	-0.0708003	0.994245	0.305347	0.80749	0.780895	0.0065691	0.638767	0.149756	0.341466	0.686948	TraesCS1B02G159900.2
TraesCS1B02G165600	12.3949	31.7295	5.2422e-05	0	1	0	1	-2.16867	0.950669	-0.379258	1	-29.6567	0.000139207	TraesCS1B02G165600.2
TraesCS1B02G166400	58.104	0.139747	0.928763	-0.093214	0.992568	-0.291599	0.894943	-0.808565	0.0331732	-0.424057	0.736748	-0.281889	0.888186	TraesCS1B02G166400.1
TraesCS1B02G167700	111.086	0.899834	0.444013	2.14357	0.00014225	0.727733	0.752618	0.770523	0.477093	-0.106746	1	0.73061	0.751512	TraesCS1B02G167700.1
TraesCS1B02G168100	533.571	0.281234	0.804102	0.607989	0.279745	0.363665	0.837049	0.775471	0.0875298	1.14589	0.0101359	1.03267	0.0146527	TraesCS1B02G168100.1
TraesCS1B02G169900	60.5427	0.268436	0.997174	-0.168797	1	-2.46263	0.97697	22.4026	1.69366e-06	22.0436	1.36018e-05	22.1773	3.71585e-06	TraesCS1B02G169900.3
TraesCS1B02G171800	667.426	-0.105955	0.865834	-0.262526	0.383124	0.00533326	1	0.0693182	0.915884	0.610353	0.0016072	0.268245	0.499029	TraesCS1B02G171800.1
TraesCS1B02G174100	98.896	1.69176	0.0824493	2.42133	0.00037672	0.91673	0.714066	-1.02684	0.382815	-0.320772	1	0.218885	1	TraesCS1B02G174100.1
TraesCS1B02G175600	178.998	-1.17434	0.00143503	-0.016034	1	-0.0691136	1	0.157684	0.883799	-0.00474369	1	-0.00115598	1	TraesCS1B02G175600.1
TraesCS1B02G177800	206.866	-0.192375	0.799705	0.00811401	1	0.218689	0.869947	0.63893	0.0113216	0.248674	0.873024	0.529631	0.102489	TraesCS1B02G177800.1
TraesCS1B02G179709	8.72905	-0.017706	1	-0.66453	0.856353	0.490728	0.949153	2.44743	0.0477498	0.693715	0.994648	1.90705	0.331507	TraesCS1B02G179709.1
TraesCS1B02G180000	1672.6	0.171685	0.709567	0.435017	0.0237461	-0.122548	0.935692	0.0177875	0.989042	-0.015206	1	0.0367828	1	TraesCS1B02G180000.1
TraesCS1B02G180400	126.242	-0.750963	0.0448659	-0.561678	0.150467	-0.319752	0.7879	-0.12348	0.905481	-0.21093	0.973107	0.0737242	1	TraesCS1B02G180400.1
TraesCS1B02G181500	193.773	0.289518	0.809522	0.942271	0.0223413	0.604954	0.514876	0.555839	0.309189	-0.0630698	1	0.0331755	1	TraesCS1B02G181500.1
TraesCS1B02G182300	77.9598	0.289816	0.841928	1.0321	0.0252849	0.625635	0.587763	0.624286	0.298625	0.683789	0.491063	0.444401	0.788575	TraesCS1B02G182300.1
TraesCS1B02G183500	25.4103	-0.276602	0.944561	2.16445	0.00292647	0.0853802	1	-1.30664	0.201105	-0.772446	0.867109	-1.49442	0.207993	TraesCS1B02G183500.1
TraesCS1B02G186200	145.732	-0.437805	0.744638	-1.20108	0.0265421	-1.08717	0.181554	-0.639178	0.424218	-0.25111	1	-0.0668289	1	TraesCS1B02G186200.5
TraesCS1B02G186300	9915.72	-0.0688874	0.973365	-0.139289	0.971971	-0.201471	0.95391	-0.751218	0.0474652	-0.415977	0.754454	-0.316686	0.852262	TraesCS1B02G186300.1
TraesCS1B02G187200	353.528	-0.389212	0.239803	0.523898	0.017211	-0.179142	0.885793	-0.289844	0.402917	-0.400065	0.392414	-0.217317	0.8336	TraesCS1B02G187200.1
TraesCS1B02G187600	72.4591	-0.256872	0.884666	-1.5129	0.00210203	-0.0407026	1	0.506138	0.501098	0.2855	0.983304	0.23842	0.974134	TraesCS1B02G187600.1
TraesCS1B02G188500	1061.76	-0.207721	0.650232	-0.23279	0.593085	-0.401931	0.237424	-0.448788	0.0384722	-0.101847	1	-0.09536	0.98117	TraesCS1B02G188500.1
TraesCS1B02G190400	589.445	0.285855	0.682005	0.642029	0.0434275	0.236135	0.8904	-0.127469	0.891053	-0.254056	0.921049	-0.0529077	1	TraesCS1B02G190400.2
TraesCS1B02G191100	1132.51	-0.468163	0.117617	-0.511841	0.0330172	0.00248211	1	0.552459	0.0223428	0.238957	0.848318	0.521058	0.0657236	TraesCS1B02G191100.2
TraesCS1B02G192600	733.817	0.0325785	0.987119	0.0575773	0.995112	0.260129	0.84263	0.887427	0.000660891	0.0479563	1	0.583039	0.120742	TraesCS1B02G192600.3
TraesCS1B02G193200	532.66	-0.084236	0.91435	-0.454083	0.0273326	-0.0648802	0.997839	-0.332523	0.182315	-0.218346	0.806361	-0.205304	0.769926	TraesCS1B02G193200.2
TraesCS1B02G193700	32.779	0.864529	0.983188	1.07547	0.998755	-2.31601	0.992028	-19.4773	0.00136717	2.09637	1	0.933423	1	TraesCS1B02G193700.3
TraesCS1B02G194300	728.376	0.540673	0.393216	1.00586	0.00386953	0.593957	0.448142	0.180196	0.868535	-0.0505481	1	0.195427	0.973274	TraesCS1B02G194300.1
TraesCS1B02G196600	102.619	-1.07178	0.719682	3.30042	0.00231801	-0.721923	0.948097	-1.03953	0.651475	-0.865207	0.958855	-1.59018	0.581585	TraesCS1B02G196600.1
TraesCS1B02G197000	129.792	0.560038	0.784352	1.81724	0.0108499	1.0859	0.515834	-0.161248	0.963918	0.833868	0.811712	0.454855	0.956462	TraesCS1B02G197000.1
TraesCS1B02G199300	736.883	-0.2783	0.511027	-0.273206	0.523621	0.195612	0.856415	0.565106	0.0135645	0.0505553	1	0.444123	0.158328	TraesCS1B02G199300.1
TraesCS1B02G199600	393.436	-0.413469	0.794383	-0.433252	0.843405	-0.121251	1	1.22194	0.060687	1.6475	0.0155243	1.51552	0.0164817	TraesCS1B02G199600.1
TraesCS1B02G200000	37.137	-0.265316	0.996773	-19.9401	8.82584e-06	-1.04213	1	45.1573	1.40356e-29	45.8297	2.70058e-30	47.5066	3.72418e-33	TraesCS1B02G200000.4
TraesCS1B02G201700	172.96	1.44326	0.0109064	0.76528	0.36994	0.502572	0.83753	-0.282872	0.811355	-0.274598	0.989731	-0.395099	0.884609	TraesCS1B02G201700.1
TraesCS1B02G203600	574.857	-0.359991	0.212847	-0.471857	0.0211986	-0.350153	0.356421	0.00885697	0.998874	0.0841252	1	-0.108256	0.967438	TraesCS1B02G203600.1
TraesCS1B02G203900	104.559	0.177329	0.895281	-0.347505	0.735479	0.679398	0.257869	0.836292	0.0282844	0.554804	0.534455	0.6231	0.292122	TraesCS1B02G203900.1
TraesCS1B02G205400	477.983	-0.0801031	0.880222	-0.443864	0.00128147	-0.260362	0.369316	0.0127444	0.991042	0.0222419	1	-0.0990712	0.942035	TraesCS1B02G205400.1
TraesCS1B02G208000	498.08	0.193707	0.802926	0.927126	4.1362e-05	0.420831	0.462748	-0.0777102	0.942554	-0.279887	0.847906	-0.206323	0.914897	TraesCS1B02G208000.1
TraesCS1B02G210400	230.122	-0.919615	0.520512	2.08736	0.00190778	0.107384	1	-0.551742	0.727482	-1.38435	0.316617	-0.561588	0.914698	TraesCS1B02G210400.1
TraesCS1B02G215800	4905.25	0.180719	0.790849	0.0198196	1	-0.211426	0.859245	-0.669377	0.00414608	-0.414557	0.398483	-0.546069	0.0621681	TraesCS1B02G215800.1
TraesCS1B02G216000	200.071	-0.3964	0.45503	0.798007	0.0022664	0.163195	0.956169	0.00680405	1	-0.0865961	1	-0.332713	0.727109	TraesCS1B02G216000.1
TraesCS1B02G217600	835.724	-0.162524	0.88803	0.0991283	0.986317	0.500348	0.452908	0.806054	0.0112648	0.347094	0.814263	0.869065	0.00818108	TraesCS1B02G217600.1
TraesCS1B02G217900	93.134	-0.379058	0.640648	-0.795549	0.0485467	-0.208768	0.954468	0.208831	0.839269	0.0882031	1	-0.153321	0.993983	TraesCS1B02G217900.1
TraesCS1B02G224700	117.07	0.0925517	0.967975	-0.696127	0.218348	-0.277849	0.93043	-1.12844	0.0122096	-0.483194	0.804166	-0.618971	0.498204	TraesCS1B02G224700.1
TraesCS1B02G225300	62.2002	-0.943564	0.260885	1.86654	1.47755e-05	0.223367	0.984073	0.863751	0.216009	-0.527927	0.895827	0.141179	1	TraesCS1B02G225300.1
TraesCS1B02G230200	56.0535	-0.492181	0.81708	2.18481	0.000255645	0.0692077	1	-0.880286	0.414137	-0.458355	0.977973	-0.641453	0.853676	TraesCS1B02G230200.1
TraesCS1B02G231500	195.366	2.04886	0.0105339	2.29953	0.000466102	1.34774	0.323986	1.09051	0.274648	0.623098	0.924017	0.21227	1	TraesCS1B02G231500.1
TraesCS1B02G234900	76.1406	-0.0627629	0.987231	1.94146	1.49704e-05	0.204284	0.991755	-0.411671	0.729671	-0.199676	1	-0.709249	0.620645	TraesCS1B02G234900.1
TraesCS1B02G238600	631.151	-0.164886	0.812549	0.510068	0.0402198	-0.0890376	0.991559	0.0700108	0.938612	-0.165903	0.96405	-0.115756	0.978416	TraesCS1B02G238600.2
TraesCS1B02G244400	196.818	0.0693839	0.942005	-0.231922	0.618777	-0.0849582	0.987156	-0.48545	0.0412006	-0.358459	0.449376	-0.215161	0.803014	TraesCS1B02G244400.2
TraesCS1B02G244600	38.1387	-0.994048	0.142596	-1.8102	6.23207e-05	-0.540634	0.757803	-0.773802	0.339272	-1.04639	0.348097	-0.539602	0.820309	TraesCS1B02G244600.1
TraesCS1B02G246700	37.6046	4.90294	0.347622	1.99436	0.911892	2.9567	0.839973	23.064	4.97775e-17	14.7644	7.68266e-05	0	1	TraesCS1B02G246700.2
TraesCS1B02G249100	156.997	-0.0296831	0.989464	-0.290434	0.724166	-0.320457	0.772713	0.649687	0.046799	0.419934	0.632454	0.46563	0.407007	TraesCS1B02G249100.2
TraesCS1B02G250900	37.7431	1.77451	0.0296127	2.68777	3.85828e-06	0.506273	0.923525	-1.24709	0.211384	0.0777114	1	-0.742494	0.803055	TraesCS1B02G250900.1
TraesCS1B02G251800	74.058	-0.214175	0.917966	0.431203	0.796923	0.258453	0.968069	-1.235	0.0245261	-1.04878	0.234205	-1.02583	0.156063	TraesCS1B02G251800.1
TraesCS1B02G254500	165.117	0.0265819	0.989077	-0.300646	0.571377	-0.318231	0.682912	-0.648841	0.0351516	-0.570732	0.244375	-0.662786	0.0537154	TraesCS1B02G254500.1
TraesCS1B02G256200	78.3801	0.0958889	0.998844	-9.34773	0.00109689	-0.883745	0.997839	1.09122	0.899727	0.622347	1	0.450158	1	TraesCS1B02G256200.1
TraesCS1B02G256500	66.6504	-0.0486898	0.988029	0.122261	0.990639	-0.218979	0.972809	-1.21737	0.00405265	-0.671016	0.495406	-0.585488	0.53386	TraesCS1B02G256500.2
TraesCS1B02G258300	239.061	0.0191089	0.990286	-0.459467	0.0335152	0.0235646	1	-0.138083	0.762019	0.0336555	1	-0.0271827	1	TraesCS1B02G258300.1
TraesCS1B02G258900	440.685	0.161507	0.929266	1.00052	0.0185332	0.615716	0.535326	0.096059	0.958708	-0.170746	1	-0.0419984	1	TraesCS1B02G258900.1
TraesCS1B02G259700	41.0909	-0.368961	0.82978	1.21095	0.0309158	0.219307	0.989763	-0.260408	0.902059	-0.513883	0.942533	-0.686416	0.786138	TraesCS1B02G259700.1
TraesCS1B02G260600	12.4242	0.86477	0.8277	1.41447	0.625231	1.738	0.602993	5.80862	0.00367439	2.8918	0.674431	5.6296	0.00976707	TraesCS1B02G260600.1
TraesCS1B02G261000	184.256	-0.430739	0.456569	-0.778219	0.0157803	0.172967	0.960611	0.0132203	0.999699	0.121624	1	0.127567	0.994664	TraesCS1B02G261000.1
TraesCS1B02G262300	64.4141	-0.557663	0.736753	1.52696	0.0147558	0.15425	1	0.082518	0.98314	-0.446087	0.977973	0.446997	0.938643	TraesCS1B02G262300.1
TraesCS1B02G263100	171.342	0.744509	0.409685	1.95202	5.86254e-06	1.17859	0.109007	0.711764	0.351158	-0.0678702	1	0.580541	0.738244	TraesCS1B02G263100.1
TraesCS1B02G266100	21.4588	0.552734	0.983846	-0.0347333	1	-21.5927	1.40125e-08	-0.170412	0.999664	-2.15021	1	-21.4166	7.4832e-09	TraesCS1B02G266100.1
TraesCS1B02G268600	427.502	0.0254014	0.984771	0.904832	8.54356e-09	-0.0795696	0.990825	0.0211149	0.987327	0.0962446	1	0.0106055	1	TraesCS1B02G268600.1
TraesCS1B02G268900	128.353	0.349136	0.676132	-0.18314	0.949371	0.443816	0.679376	0.944397	0.00900149	0.391477	0.830345	0.604656	0.329332	TraesCS1B02G268900.1
TraesCS1B02G269600	505.78	-0.196208	0.751781	0.705291	0.000683265	0.320046	0.598537	0.0579629	0.954687	-0.0947558	1	-0.0127605	1	TraesCS1B02G269600.1
TraesCS1B02G269800	316.389	-0.0623706	0.967724	1.06088	1.5568e-06	0.0794886	0.999784	-0.218833	0.698073	-0.122171	1	-0.174609	0.945988	TraesCS1B02G269800.1
TraesCS1B02G270600	31.1817	22.3404	2.18247e-07	18.1058	2.63939e-05	23.0413	8.75329e-08	-0.736634	0.976715	-0.266976	1	-0.188747	1	TraesCS1B02G270600.2
TraesCS1B02G272900	108.122	2.46296	0.907515	-20.2853	2.57074e-05	0.939019	1	38.2303	1.625e-18	37.4604	1.25916e-17	40.3629	6.25389e-21	TraesCS1B02G272900.2
TraesCS1B02G273000	69.7946	0.941955	0.941765	-1.0625	0.975145	1.16158	0.985154	-8.24682	0.0124828	-0.68116	1	-1.23485	0.985986	TraesCS1B02G273000.1
TraesCS1B02G276500	1688.21	2.0434	0.0122208	0.461155	0.915818	1.60181	0.159079	3.09456	1.22846e-06	1.68105	0.140293	3.2065	6.18661e-07	TraesCS1B02G276500.1
TraesCS1B02G276900	283.138	2.45656	0.0125605	0.899022	0.708117	1.32496	0.534022	1.8999	0.0600456	2.14228	0.09179	2.07722	0.0570473	TraesCS1B02G276900.1
TraesCS1B02G278200	38.14	-0.0325471	0.996758	-1.91307	0.00318519	-0.498568	0.892791	-0.0257268	0.999355	0.0177929	1	-0.138166	1	TraesCS1B02G278200.1
TraesCS1B02G279400	32.2792	-0.0423018	0.993539	1.54983	0.00386727	0.0549054	1	-1.43039	0.0261677	-0.904813	0.526206	-0.974342	0.335337	TraesCS1B02G279400.1
TraesCS1B02G281500	53.1802	-1.43723	0.35957	-2.11537	0.0378691	0.491117	0.964038	0.664805	0.764734	0.239731	1	0.889503	0.85017	TraesCS1B02G281500.1
TraesCS1B02G283400	186.619	-0.225719	0.919528	1.59867	0.00103742	0.299947	0.960391	0.366706	0.776431	-0.458483	0.929108	0.205804	0.997569	TraesCS1B02G283400.1
TraesCS1B02G283600	225.18	0.732353	0.116413	0.311497	0.789158	0.723014	0.206045	0.396624	0.484918	1.03281	0.00841092	0.604322	0.290205	TraesCS1B02G283600.1
TraesCS1B02G287400	270.961	0.311127	0.739752	1.48916	3.28468e-07	0.277694	0.898338	-0.0143517	0.99974	-0.0843568	1	0.217622	0.951949	TraesCS1B02G287400.1
TraesCS1B02G289100	30.3019	-0.841274	0.459889	-1.51759	0.0213181	-0.7197	0.72465	0.380812	0.824934	-0.15069	1	0.690587	0.76686	TraesCS1B02G289100.3
TraesCS1B02G289100	43.9982	-0.524602	0.545435	0.0125025	1	-0.0757374	1	-0.526084	0.43204	-0.46525	0.826375	-1.09071	0.0359981	TraesCS1B02G289100.1
TraesCS1B02G294300	168.062	-0.64408	0.56819	-0.248524	0.962189	0.104319	1	1.47084	0.0142087	0.374269	0.983304	1.00356	0.30731	TraesCS1B02G294300.1
TraesCS1B02G294400	1321.51	-0.0761323	0.875506	-0.301721	0.0461274	-0.0315809	1	-0.00139658	1	0.233193	0.398128	0.0292189	1	TraesCS1B02G294400.1
TraesCS1B02G296600	75.3426	-0.871462	0.24344	-1.47191	0.00166992	-0.989169	0.238935	-0.959687	0.108498	-1.01043	0.245995	-0.997404	0.158585	TraesCS1B02G296600.1
TraesCS1B02G299300	76.2284	0.793976	0.864492	4.32631	4.43692e-05	1.04293	0.895903	0.444077	0.875369	-0.0171694	1	-0.250548	1	TraesCS1B02G299300.1
TraesCS1B02G300600	97.9946	-0.23331	0.821869	-0.143408	0.968333	0.199407	0.950665	-0.747464	0.0425115	-0.669472	0.250454	-0.739109	0.0828759	TraesCS1B02G300600.1
TraesCS1B02G301500	441.881	-0.0406492	0.960169	-0.417483	0.00538863	-0.0754755	0.974158	-0.195436	0.437231	-0.0563607	1	-0.213591	0.584546	TraesCS1B02G301500.1
TraesCS1B02G304600	25.1165	1.22354	0.440035	2.59506	0.000910025	1.52331	0.369316	-0.59229	0.808588	0.0933557	1	0.100617	1	TraesCS1B02G304600.1
TraesCS1B02G305200	299.127	-0.13173	0.962886	2.03133	2.23277e-06	0.275221	0.964146	-0.437917	0.678071	-0.580128	0.817413	-0.260263	0.978416	TraesCS1B02G305200.1
TraesCS1B02G307200	257.439	0.25032	0.814965	0.825329	0.0253377	0.250794	0.921972	-0.165264	0.88201	-0.0345777	1	-0.0816112	1	TraesCS1B02G307200.1
TraesCS1B02G308200	331.593	-0.186874	0.923005	1.83832	1.03387e-06	0.652987	0.563019	0.274508	0.814228	-0.281757	0.984674	0.317463	0.933892	TraesCS1B02G308200.1
TraesCS1B02G309000	482.381	-0.634412	0.205868	-0.749073	0.0490357	-0.868634	0.0551556	-0.72939	0.065171	-0.400458	0.793794	-0.831699	0.0445864	TraesCS1B02G309000.1
TraesCS1B02G310100	335.98	0.901688	0.102977	3.11475	6.30167e-22	0.467064	0.763744	-0.108107	0.955916	0.683437	0.523264	0.20573	0.982665	TraesCS1B02G310100.1
TraesCS1B02G314700	919.241	-0.35828	0.750324	2.25767	1.10184e-11	0.419585	0.816848	-0.102028	0.955842	-0.510555	0.752132	-0.314953	0.916924	TraesCS1B02G314700.1
TraesCS1B02G315700	25.9687	1.10655	0.652395	2.31217	0.0474624	1.44376	0.62653	0.41574	0.922487	0.358895	1	1.35659	0.690859	TraesCS1B02G315700.1
TraesCS1B02G323100	227.092	1.17719	0.0202115	1.43279	0.000305862	0.342465	0.902172	0.268619	0.815963	0.0559155	1	-0.0986709	1	TraesCS1B02G323100.1
TraesCS1B02G325800	15.1577	1.01068	0.642866	2.18328	0.0279598	0.631693	0.939554	0.151541	0.978604	0.253501	1	0.333174	1	TraesCS1B02G325800.1
TraesCS1B02G326600	182.574	1.06515	0.0127033	1.536	1.83654e-06	0.525297	0.630119	0.136476	0.922487	0.0606721	1	-0.352326	0.864153	TraesCS1B02G326600.1
TraesCS1B02G330300	19.4518	-0.574981	0.682775	-1.42473	0.0396025	-0.107836	1	-0.447799	0.743348	-0.169074	1	-0.0799954	1	TraesCS1B02G330300.1
TraesCS1B02G333100	76.6212	-0.165642	0.874121	0.0316219	1	0.0371367	1	-0.694116	0.0450876	-0.425438	0.64914	-0.735319	0.0532205	TraesCS1B02G333100.1
TraesCS1B02G336700	480.714	-0.100064	0.925915	-0.547316	0.0490117	-0.330478	0.651447	-0.669506	0.0113672	-0.178562	0.969003	-0.193983	0.916753	TraesCS1B02G336700.1
TraesCS1B02G337200	659.899	-0.329601	0.146768	-0.370982	0.0379895	-0.413046	0.0601206	-0.37893	0.0411641	-0.121482	0.962068	-0.314388	0.220101	TraesCS1B02G337200.1
TraesCS1B02G339000	4644.03	-0.12539	0.776796	-0.38416	0.0176915	0.0131492	1	-0.208412	0.380202	0.0699227	1	0.0171727	1	TraesCS1B02G339000.1
TraesCS1B02G347100	207.234	-0.122626	0.942661	1.01074	0.00238503	-0.0266224	1	-1.15315	0.00149262	-0.71778	0.296976	-0.822937	0.0883585	TraesCS1B02G347100.1
TraesCS1B02G347700	609.06	0.298968	0.865696	0.116205	0.994439	-0.0366167	1	-1.62653	0.00100117	-0.7769	0.572122	-0.861663	0.343908	TraesCS1B02G347700.1
TraesCS1B02G349100	86.9556	0.785479	0.5502	0.263548	0.972435	-0.106602	1	-1.88584	0.00520593	-1.22575	0.344918	-1.12447	0.324735	TraesCS1B02G349100.1
TraesCS1B02G351600	16.7422	1.61169	0.964749	1.02586	0.999665	0.353267	1	0.242941	1	-19.1887	0.0175634	-4.44179	0.942469	TraesCS1B02G351600.2
TraesCS1B02G360900	23.0985	1.3031	0.339024	1.89679	0.0278181	1.24079	0.525378	-1.16261	0.404077	0.161548	1	-0.187066	1	TraesCS1B02G360900.1
TraesCS1B02G364200	197.253	1.11046	0.712203	-2.83149	0.0288042	-0.163741	1	-1.43893	0.450647	-1.198	0.872911	-1.21358	0.805516	TraesCS1B02G364200.2
TraesCS1B02G368200	174.39	0.0533985	0.99053	0.00175124	1	0.461753	0.884888	1.55907	0.00627659	0.179297	1	1.59941	0.00804614	TraesCS1B02G368200.1
TraesCS1B02G368300	83.1248	1.19804	0.0436009	0.313286	0.916422	0.813476	0.438125	-0.0310454	0.994924	0.322418	0.97758	0.0925227	1	TraesCS1B02G368300.1
TraesCS1B02G371600	65.7976	-0.284194	0.9525	2.14153	0.030805	0.225961	1	-0.0391714	0.999548	-0.674641	0.964647	0.0332544	1	TraesCS1B02G371600.1
TraesCS1B02G373600	1031.77	0.290905	0.734973	0.935886	0.00253909	0.536055	0.450338	-0.735463	0.0408878	-0.425774	0.701036	-0.392708	0.678086	TraesCS1B02G373600.1
TraesCS1B02G374900	324.003	-0.246383	0.952443	0.640752	0.844293	1.3891	0.394796	1.76742	0.0497443	-0.464656	0.993805	0.817181	0.806128	TraesCS1B02G374900.1
TraesCS1B02G375400	28.652	0.144243	0.983562	2.5416	0.0159204	0.831566	0.894943	-0.223617	0.968898	-0.941516	0.945673	-0.865375	0.929392	TraesCS1B02G375400.1
TraesCS1B02G376800	56.5343	22.9848	8.16047e-09	22.393	4.09785e-09	22.9	1.31437e-08	-0.000960542	1	-0.451691	1	-0.152818	1	TraesCS1B02G376800.2
TraesCS1B02G377700	650.587	-0.206608	0.864394	0.858046	0.0161972	0.213821	0.949728	0.369979	0.538335	-0.123875	1	0.0562853	1	TraesCS1B02G377700.1
TraesCS1B02G380100	52.7915	-1.48961	0.153119	-0.745092	0.713348	0.029097	1	1.86978	0.0351813	-0.878493	0.885849	1.76656	0.0978727	TraesCS1B02G380100.1
TraesCS1B02G381000	84.309	-0.232632	0.929062	1.55966	0.00607795	0.202002	0.997392	-0.665667	0.535794	0.675484	0.813489	0.54876	0.862702	TraesCS1B02G381000.2
TraesCS1B02G381000	307.203	-0.106271	0.957052	1.56418	3.63453e-07	-0.0265572	1	-0.497388	0.382988	-0.417587	0.82002	-0.387351	0.79602	TraesCS1B02G381000.3
TraesCS1B02G382100	83.0436	0.560194	0.775958	2.5504	1.05307e-05	0.286557	0.990444	0.0839502	0.981781	0.307533	1	-0.408861	0.948591	TraesCS1B02G382100.1
TraesCS1B02G384300	5.70473	-0.579319	0.925915	-0.450193	0.98768	-0.364605	1	5.50079	0.012873	4.38897	0.252009	5.30127	0.0333196	TraesCS1B02G384300.1
TraesCS1B02G384900	41.607	0.344133	0.960754	4.47003	4.85246e-05	1.08125	0.877945	-5.29368	0.0153972	-1.29772	0.89013	-0.764539	0.963431	TraesCS1B02G384900.1
TraesCS1B02G385200	104.294	0.72509	0.730632	4.26468	1.88688e-11	-0.048918	1	-2.1122	0.0191709	-0.217326	1	-0.697439	0.882566	TraesCS1B02G385200.1
TraesCS1B02G388700	9844.79	-0.304356	0.862917	0.0234161	1	-0.359144	0.925781	-1.67688	0.000460701	-1.06528	0.226718	-0.839336	0.36632	TraesCS1B02G388700.2
TraesCS1B02G389700	39.4336	-2.4906	0.772647	8.23111	0.000458695	0.335867	1	-6.45045	0.0435047	-3.26606	0.706226	-2.78909	0.72985	TraesCS1B02G389700.1
TraesCS1B02G389800	53.4977	0	1	11.2041	4.73552e-09	3.40778	0.622611	-4.71817	0.0956157	-2.00419	0.836817	-1.14731	0.948657	TraesCS1B02G389800.1
TraesCS1B02G389900	49.443	-0.447141	0.948298	5.74979	6.8115e-08	-0.608949	0.984461	-1.48608	0.533142	0.13467	1	0.37048	1	TraesCS1B02G389900.1
TraesCS1B02G390100	51.8735	0.992971	0.0348	-0.00654763	1	0.732185	0.333501	0.524071	0.369083	0.121813	1	0.0773838	1	TraesCS1B02G390100.1
TraesCS1B02G392200	28.6654	-0.0143902	1	0.0701244	1	0.937441	0.885793	2.70283	0.0438832	2.06162	0.439549	1.95025	0.39148	TraesCS1B02G392200.1
TraesCS1B02G392300	253.149	-0.00461968	1	-0.020657	1	0.528444	0.839133	1.28482	0.036559	0.477524	0.928908	1.30648	0.0584183	TraesCS1B02G392300.1
TraesCS1B02G393100	22.5355	-0.183431	0.963366	-0.919271	0.538517	-0.465845	0.942781	-2.71936	0.00335555	0.00315741	1	-0.839219	0.768129	TraesCS1B02G393100.1
TraesCS1B02G395000	430.883	-0.12318	0.957264	-0.435553	0.717023	-0.781789	0.355007	-1.00495	0.0343082	-0.805922	0.338744	-0.480184	0.745217	TraesCS1B02G395000.1
TraesCS1B02G399300	55.4096	1.71412	0.094284	3.63611	9.68431e-09	1.81834	0.111168	-0.56975	0.768072	0.548525	0.970573	0.50894	0.947725	TraesCS1B02G399300.1
TraesCS1B02G403500	50.6992	-1.2097	0.530532	-0.991598	0.695977	-0.652733	0.93047	-2.09524	0.049563	-0.174654	1	-0.282685	1	TraesCS1B02G403500.1
TraesCS1B02G403900	40.881	0.868828	0.492497	2.74018	2.98781e-07	-0.246595	0.994332	0.332251	0.887337	0.82761	0.802662	0.0886548	1	TraesCS1B02G403900.1
TraesCS1B02G404000	100.75	0.732581	0.447787	2.07654	1.83176e-06	0.230777	0.984073	-0.502496	0.614637	-0.0766809	1	-0.386122	0.925685	TraesCS1B02G404000.2
TraesCS1B02G410300	683.645	-0.273159	0.903737	0.0402401	1	0.939174	0.436947	2.76399	7.83612e-09	0.730764	0.73233	2.3901	2.48722e-06	TraesCS1B02G410300.1
TraesCS1B02G411100	157.509	-0.327727	0.911136	1.67915	0.0271491	1.26749	0.371508	0.742888	0.551405	-1.09902	0.559858	0.437313	0.95544	TraesCS1B02G411100.1
TraesCS1B02G413900	12.1835	-0.361633	0.940151	-0.401784	0.975145	0.356943	0.995762	3.02742	0.015891	-0.156447	1	1.81805	0.479701	TraesCS1B02G413900.1
TraesCS1B02G415100	530.966	-1.5702	0.0420804	2.07653	0.00023101	-0.366033	0.957349	-1.03736	0.218215	-1.26916	0.25822	-1.04923	0.352242	TraesCS1B02G415100.1
TraesCS1B02G418400	125.31	-0.454431	0.659685	1.19316	0.00364351	0.0913376	1	0.143196	0.92902	-0.144142	1	-0.175841	0.993476	TraesCS1B02G418400.1
TraesCS1B02G420400	11.5283	19.6027	0.0598051	20.8162	0.0142628	19.905	0.0901347	-21.8396	0.010989	-0.940182	1	-21.8665	0.0190407	TraesCS1B02G420400.2
TraesCS1B02G425200	1124.43	0.658997	0.174145	0.995895	0.00178876	0.219155	0.942183	-0.658458	0.108614	-0.553928	0.479966	-0.567845	0.343655	TraesCS1B02G425200.1
TraesCS1B02G425600	653.482	-0.0978603	0.896619	-0.205287	0.679247	-0.0952218	0.974643	-0.436596	0.0388385	-0.153954	0.939776	-0.210163	0.751097	TraesCS1B02G425600.2
TraesCS1B02G429200	1289.9	-0.266677	0.831119	-0.0309707	1	-0.540346	0.631648	-0.888906	0.0403321	-0.331614	0.929003	-0.134215	1	TraesCS1B02G429200.1
TraesCS1B02G434100	161.83	-1.0132	0.362452	-0.386761	0.926215	-0.224795	0.997382	-2.02597	0.00167167	-1.68771	0.0626381	-1.02439	0.425882	TraesCS1B02G434100.2
TraesCS1B02G438100	83.435	0.0349271	0.992534	1.34284	0.000254868	0.292258	0.926295	-0.261964	0.81782	-0.0239683	1	-0.144085	1	TraesCS1B02G438100.1
TraesCS1B02G438800	393.543	0.215821	0.790128	0.891404	0.00035964	0.158102	0.959884	0.0408969	0.979166	-0.00525772	1	-0.0289905	1	TraesCS1B02G438800.1
TraesCS1B02G440200	672.477	0.250487	0.728662	0.160957	0.931106	0.0927957	0.997839	-0.618647	0.0450876	-0.398142	0.621866	-0.325348	0.698536	TraesCS1B02G440200.1
TraesCS1B02G440500	130.659	0.436872	0.858622	2.3593	0.000203089	0.513625	0.921972	0.0442279	0.995307	-0.61076	0.925791	0.249673	1	TraesCS1B02G440500.1
TraesCS1B02G441900	778.545	0.608031	0.0442558	-0.18439	0.871424	-0.100649	0.990825	0.385079	0.262337	0.377293	0.569372	0.161381	0.946887	TraesCS1B02G441900.1
TraesCS1B02G446400	201.259	0.127053	0.963955	1.91779	7.05187e-06	-0.0212908	1	0.0816331	0.976261	0.11677	1	-0.127693	1	TraesCS1B02G446400.1
TraesCS1B02G448700	380.893	-0.796958	0.0853595	-1.74629	3.56363e-09	-0.969424	0.0302857	-0.423414	0.475797	-0.783219	0.192228	-0.647559	0.27948	TraesCS1B02G448700.2
TraesCS1B02G448800	843.765	-0.536809	0.161037	-0.781544	0.00258467	-0.401151	0.549676	-0.255964	0.622142	-0.238041	0.922232	-0.174728	0.94903	TraesCS1B02G448800.1
TraesCS1B02G451600	118.038	0.168146	0.92779	1.87457	2.4882e-08	0.437216	0.797796	0.179257	0.892498	0.279033	0.974494	0.158221	0.997569	TraesCS1B02G451600.1
TraesCS1B02G454100	238.366	0.313491	0.822639	0.202321	0.965227	0.984829	0.150753	1.27622	0.00305618	0.00830677	1	0.959666	0.0967934	TraesCS1B02G454100.1
TraesCS1B02G454200	136.617	-0.432364	0.812972	0.484344	0.833181	0.469856	0.897088	1.91892	0.000427906	-0.958397	0.511746	0.963615	0.364413	TraesCS1B02G454200.1
TraesCS1B02G454400	119.252	1.02404	0.205569	0.453112	0.838142	1.82151	0.00121535	1.34757	0.00991825	0.671535	0.701036	1.22112	0.0469056	TraesCS1B02G454400.1
TraesCS1B02G454500	106.863	2.34752	0.0667765	2.02694	0.096689	3.782	0.000102493	3.68994	1.24781e-05	-0.678816	0.973947	2.87511	0.00338316	TraesCS1B02G454500.1
TraesCS1B02G454600	149.676	0.910117	0.0104493	0.764524	0.025171	0.994664	0.00486839	1.31476	6.36024e-07	0.543083	0.420336	0.723308	0.0628913	TraesCS1B02G454600.1
TraesCS1B02G455900	4056.78	0.270692	0.596449	0.697055	0.00172158	0.203657	0.874575	-0.103659	0.892037	0.157687	0.978045	-0.0826325	1	TraesCS1B02G455900.1
TraesCS1B02G457200	3921.6	-0.247927	0.489673	-0.456152	0.0185621	-0.0416987	1	-0.110722	0.823892	-0.115286	0.985777	-0.0509808	1	TraesCS1B02G457200.1
TraesCS1B02G459900	357.09	0.230027	0.472931	-0.0419006	0.994245	0.140401	0.887594	-0.401366	0.0450193	-0.0407171	1	-0.00120168	1	TraesCS1B02G459900.1
TraesCS1B02G461200	529.725	-0.197193	0.675522	-0.529053	0.00729613	-0.103932	0.966408	-0.281351	0.303338	0.0149026	1	0.149606	0.911793	TraesCS1B02G461200.1
TraesCS1B02G466100	143.625	0.0318101	0.997322	0.74144	0.57109	0.972079	0.491039	2.68265	2.1986e-06	1.66079	0.0675483	2.60068	8.68814e-06	TraesCS1B02G466100.1
TraesCS1B02G466200	2152.71	-0.121588	0.917595	0.217366	0.857001	0.607082	0.1737	1.32964	2.10164e-08	0.140166	1	1.354	1.58205e-08	TraesCS1B02G466200.1
TraesCS1B02G467700	293.147	0.305001	0.829994	0.00303264	1	0.764792	0.416559	1.48118	0.00100614	1.198	0.0661378	1.51474	0.0011373	TraesCS1B02G467700.1
TraesCS1B02G471300	21.7811	0.274443	0.952217	2.65637	0.000516473	0.804217	0.853534	0.601506	0.760313	1.05502	0.736545	0.305904	0.99999	TraesCS1B02G471300.1
TraesCS1B02G478700	790.907	-0.210289	0.760678	-0.260235	0.696956	0.176285	0.925781	-0.675224	0.0102977	-0.128907	1	-0.344339	0.579465	TraesCS1B02G478700.1
TraesCS1B02G480900	240.477	-0.117742	0.872728	-0.37077	0.189112	-0.399175	0.302303	-0.509992	0.0202011	0.03354	1	-0.238942	0.702446	TraesCS1B02G480900.1
TraesCS1D02G000600	40.3493	-0.338882	0.887189	-1.45269	0.0477565	-0.450104	0.925781	-0.664126	0.621978	0.0380171	1	0.20835	1	TraesCS1D02G000600.1
TraesCS1D02G001500	204.734	-1.79045	0.00676479	-1.64299	0.00562627	-0.545628	0.858449	0.340267	0.839269	-0.812213	0.699548	0.667841	0.755379	TraesCS1D02G001500.1
TraesCS1D02G001700	64.8951	-1.79981	0.00523113	-1.13829	0.115071	-0.430845	0.913398	1.33522	0.0540268	-0.441668	0.973873	1.04139	0.333463	TraesCS1D02G001700.1
TraesCS1D02G001800	59.1781	-0.730795	0.390984	-1.26975	0.0116738	-0.344918	0.92147	1.29131	0.0169894	-0.205695	1	0.741639	0.524007	TraesCS1D02G001800.1
TraesCS1D02G002200	76.7024	-0.596025	0.285406	-1.29394	8.71989e-05	-0.377965	0.774219	-0.0144602	0.999355	-0.0148921	1	-0.0381904	1	TraesCS1D02G002200.1
TraesCS1D02G002700	948.607	0.117822	0.968574	0.431135	0.824474	0.742185	0.576593	1.90912	4.599e-05	0.3253	0.984674	1.47025	0.00832937	TraesCS1D02G002700.1
TraesCS1D02G004700	856.881	0.100584	0.975343	1.66451	0.000398111	0.380895	0.915998	0.137695	0.950864	-0.433922	0.931579	-0.0410043	1	TraesCS1D02G004700.1
TraesCS1D02G004900	36.6326	-17.4906	6.46705e-05	4.08561	0.752555	5.93377	0.618734	0.506026	0.984254	0.824529	1	-1.38828	1	TraesCS1D02G004900.4
TraesCS1D02G005400	1037.18	0.0782221	0.948319	0.884705	2.73357e-05	0.0901092	0.993002	0.191811	0.714422	0.0470582	1	-0.048103	1	TraesCS1D02G005400.1
TraesCS1D02G009100	254.718	0.306357	0.773953	-0.329902	0.810195	0.243258	0.943339	0.863635	0.0306573	-0.0052411	1	-0.110941	1	TraesCS1D02G009100.1
TraesCS1D02G009300	546.726	-0.0407677	0.964919	0.0976499	0.926252	-0.0812375	0.974643	0.055301	0.931807	-0.451148	0.0468769	0.0201587	1	TraesCS1D02G009300.1
TraesCS1D02G011700	67.4398	3.67732	0.791155	-17.4047	9.61922e-05	2.94138	0.949335	5.13665	0.547644	6.56381	0.682638	6.12897	0.650123	TraesCS1D02G011700.1
TraesCS1D02G012800	54.0364	1.40937	0.00765894	0.951747	0.110812	0.872301	0.365907	-0.134839	0.953274	-0.09585	1	0.0053316	1	TraesCS1D02G012800.1
TraesCS1D02G013700	133.463	0.53628	0.570335	0.998502	0.0437116	1.46004	0.00193106	3.00464	6.71644e-13	1.55484	0.0141912	2.56915	3.95658e-09	TraesCS1D02G013700.1
TraesCS1D02G013800	385.311	1.18219	0.0159145	1.35104	0.000658587	0.500705	0.747301	0.587954	0.383	0.388659	0.921881	0.514434	0.712802	TraesCS1D02G013800.1
TraesCS1D02G015400	1408.32	0.0997941	0.908896	0.0873333	0.973561	0.0632388	1	0.600343	0.00698241	0.155616	0.968431	0.717432	0.00081433	TraesCS1D02G015400.1
TraesCS1D02G016100	106.379	-0.335312	0.793979	0.353669	0.82949	0.354648	0.887304	1.30186	0.00188226	0.869381	0.265205	0.998988	0.0662476	TraesCS1D02G016100.1
TraesCS1D02G020600	59.4727	3.28373	0.0214889	1.32419	0.675785	2.14961	0.394096	0.33496	0.95288	1.05097	0.937195	0.560425	0.989498	TraesCS1D02G020600.1
TraesCS1D02G022900	39.5246	0.99644	0.967958	-18.2165	3.24202e-06	0.676241	1	-1.94852	0.885728	-1.51188	1	-0.761451	1	TraesCS1D02G022900.2
TraesCS1D02G030300	506.789	0.908842	0.184354	2.11703	6.06109e-08	0.438155	0.853316	0.480376	0.56971	0.289887	0.985739	0.0860801	1	TraesCS1D02G030300.1
TraesCS1D02G032700	305.149	0.291178	0.752401	-0.230312	0.898552	-0.282473	0.889065	-0.797391	0.0345508	-0.898769	0.0500675	-0.713101	0.133581	TraesCS1D02G032700.1
TraesCS1D02G034600	587.135	0.423484	0.76282	2.00693	3.47085e-06	0.300467	0.954495	-0.366166	0.758959	-0.432896	0.929436	-0.193745	0.998368	TraesCS1D02G034600.1
TraesCS1D02G036500	122.676	0.133748	0.95187	1.68264	2.98687e-06	0.550743	0.678985	0.0215037	0.998328	0.075572	1	-0.0796845	1	TraesCS1D02G036500.1
TraesCS1D02G036900	1133.57	0.918374	0.055007	0.788474	0.0810604	0.971969	0.0592033	0.813587	0.0711711	0.316369	0.939776	1.0277	0.0183709	TraesCS1D02G036900.1
TraesCS1D02G037700	821.784	0.122815	0.900195	-0.257991	0.693498	-0.000833594	1	-0.789631	0.00151583	-0.326547	0.723848	-0.368205	0.515009	TraesCS1D02G037700.3
TraesCS1D02G053700	4477.92	0.0498847	0.965322	0.881117	1.67522e-07	-0.0424096	1	0.114386	0.836429	-0.0714003	1	-0.135267	0.941703	TraesCS1D02G053700.1
TraesCS1D02G057200	291.072	0.0243182	0.992428	-0.665702	0.0362433	-0.365998	0.684942	-0.0167897	0.995991	0.197111	0.966238	-0.0983849	1	TraesCS1D02G057200.3
TraesCS1D02G057500	8.46238	4.23109	0.112729	6.30051	0.000435659	0.962162	0.984142	-3.58203	0.231454	-2.66651	0.712486	-3.62642	0.374345	TraesCS1D02G057500.1
TraesCS1D02G059200	379.034	0.337558	0.731582	0.104199	0.991838	0.534409	0.581756	0.962997	0.0124828	0.660818	0.391244	0.463744	0.660023	TraesCS1D02G059200.3
TraesCS1D02G059200	616.509	0.598722	0.283555	0.00709521	1	0.648535	0.33264	1.06081	0.00170909	0.499996	0.633248	0.50845	0.504139	TraesCS1D02G059200.1
TraesCS1D02G062800	120.801	-1.04363	0.0495873	-0.89189	0.0747055	-0.622435	0.564924	-0.445618	0.625476	-0.188438	1	-0.385563	0.902296	TraesCS1D02G062800.1
TraesCS1D02G064500	357.283	-0.892881	0.13034	0.0837851	0.996867	-0.00175898	1	-0.858671	0.113836	-1.39667	0.00615473	-0.80841	0.25967	TraesCS1D02G064500.1
TraesCS1D02G066700	189.902	-1.38256	0.0098189	-0.488113	0.705819	-0.236712	0.974438	0.561655	0.479154	0.146867	1	1.09252	0.0727847	TraesCS1D02G066700.2
TraesCS1D02G069500	325.095	-0.250658	0.829606	-0.54667	0.362781	0.0196742	1	-0.854851	0.0416912	-0.223781	0.989665	-0.25606	0.939605	TraesCS1D02G069500.1
TraesCS1D02G072200	1612.54	-0.00763153	1	0.773392	0.014486	0.0845707	1	-0.0822007	0.950752	-0.100964	1	-0.150889	0.981388	TraesCS1D02G072200.1
TraesCS1D02G072900	961.434	-0.292883	0.85334	1.89586	1.68964e-06	0.33967	0.919396	-0.10279	0.963085	-0.273408	0.993456	-0.30225	0.947912	TraesCS1D02G072900.1
TraesCS1D02G073100	243.254	-0.257902	0.819888	2.31872	1.05973e-16	0.484259	0.645026	0.126299	0.925676	-0.187494	1	-0.20027	0.971654	TraesCS1D02G073100.1
TraesCS1D02G074600	957.469	0.238213	0.723858	0.800391	0.00079347	0.549337	0.190219	0.460917	0.163697	0.028166	1	0.247827	0.841588	TraesCS1D02G074600.1
TraesCS1D02G075500	1018.94	0.308324	0.5099	0.909023	8.11357e-06	0.298867	0.690926	0.242861	0.56758	0.0632612	1	-0.039773	1	TraesCS1D02G075500.1
TraesCS1D02G078500	797.712	0.054017	0.94307	0.0628146	0.973862	0.416416	0.0347919	0.00708521	0.998904	-0.0571275	1	0.0860651	0.969399	TraesCS1D02G078500.1
TraesCS1D02G079600	557.473	0.158777	0.768821	0.356412	0.149925	0.158775	0.889278	0.469821	0.018278	0.382357	0.250454	0.196138	0.793638	TraesCS1D02G079600.1
TraesCS1D02G079700	201.021	0.664304	0.0343111	0.428924	0.272047	0.560257	0.186377	0.257964	0.571412	0.411743	0.483164	0.0602698	1	TraesCS1D02G079700.1
TraesCS1D02G081100	34.5247	-0.148118	0.971272	0.335511	0.956311	0.737897	0.779143	2.25261	0.00867247	1.46814	0.436622	1.46793	0.323392	TraesCS1D02G081100.1
TraesCS1D02G081400	278.326	-0.427206	0.723995	1.71652	1.7254e-05	-0.156028	0.997839	-0.324431	0.770539	-0.384091	0.936666	-0.100089	1	TraesCS1D02G081400.2
TraesCS1D02G081400	442.945	0.142685	0.951792	1.9013	8.92104e-07	0.416379	0.8605	-0.636475	0.354529	-0.721387	0.540528	-0.506817	0.757604	TraesCS1D02G081400.3
TraesCS1D02G090000	183.982	0.307641	0.931567	0.643383	0.841201	2.00142	0.0601206	3.06799	1.33263e-05	0.947542	0.7848	2.70378	0.000403085	TraesCS1D02G090000.1
TraesCS1D02G090400	180.419	-0.261677	0.857289	1.32	0.000584854	0.156944	0.993002	-0.0120557	1	-0.729059	0.462657	0.113442	1	TraesCS1D02G090400.1
TraesCS1D02G090600	222.548	-0.0312942	0.989792	0.923689	0.00114254	0.279668	0.859245	0.639698	0.0800069	0.111209	1	0.561854	0.270237	TraesCS1D02G090600.1
TraesCS1D02G091600	82.4786	0.0301896	0.998844	3.46247	1.71231e-08	0.640214	0.881174	-0.343992	0.886245	-0.904383	0.7905	-0.452764	0.960699	TraesCS1D02G091600.1
TraesCS1D02G098500	62.6207	-21.1842	1.38567e-08	-0.228915	1	2.91455	0.918448	-0.792266	0.967782	-6.19193	0.577137	-0.739084	1	TraesCS1D02G098500.1
TraesCS1D02G100900	16.9188	0.51001	0.942175	4.21798	0.00149449	-0.0934638	1	-1.62499	0.614175	-0.7522	1	-0.790926	0.98015	TraesCS1D02G100900.1
TraesCS1D02G101900	951.482	0.349308	0.632031	1.33225	9.17466e-07	0.243027	0.909832	0.358941	0.509476	-0.126785	1	0.158798	0.98015	TraesCS1D02G101900.1
TraesCS1D02G103500	232.831	1.0345	0.53918	3.76209	3.73215e-08	1.41729	0.410651	0.108516	0.982478	-0.226774	1	-0.304407	0.999245	TraesCS1D02G103500.1
TraesCS1D02G104200	605.717	-0.0247992	0.969731	0.056358	0.951591	0.0389321	0.996871	0.248184	0.0439523	0.1171	0.849088	0.173889	0.419379	TraesCS1D02G104200.1
TraesCS1D02G104400	473.394	-0.00874897	0.998956	0.74806	0.000543741	0.25681	0.781685	0.166778	0.771908	-0.123794	1	0.0185994	1	TraesCS1D02G104400.1
TraesCS1D02G107000	1213.46	-0.579286	0.000567472	-0.638748	1.15062e-05	-0.407708	0.0837093	0.241276	0.339249	0.102286	0.991453	-0.0433535	1	TraesCS1D02G107000.1
TraesCS1D02G107200	1179.07	-0.420366	0.299756	-0.274246	0.659107	0.0200336	1	0.663623	0.0127739	-0.136835	1	0.586785	0.0691546	TraesCS1D02G107200.1
TraesCS1D02G112500	660.866	0.0520081	0.945765	-0.0817406	0.947466	0.303211	0.267649	0.533081	0.00026191	0.116308	0.962477	0.368972	0.0611469	TraesCS1D02G112500.1
TraesCS1D02G114600	119.845	0.0862135	0.982072	-0.118384	0.995112	0.614901	0.7639	1.34705	0.0416503	0.572703	0.898182	1.76698	0.00374421	TraesCS1D02G114600.1
TraesCS1D02G115900	26.6463	0.807273	0.950045	-7.77227	0.0116399	-0.534351	1	1.32562	0.859293	-0.164425	1	-0.431253	1	TraesCS1D02G115900.1
TraesCS1D02G116600	716.105	-0.227587	0.817639	-0.445237	0.433776	-0.38886	0.714066	-0.771089	0.0319358	-0.414729	0.731965	-0.339275	0.794875	TraesCS1D02G116600.1
TraesCS1D02G117900	1327.47	0.0811768	0.975178	1.46652	6.25933e-05	0.092193	1	0.138316	0.930894	-0.326711	0.945505	-0.118867	1	TraesCS1D02G117900.1
TraesCS1D02G118000	11.9476	1.38709	0.4501	2.88519	0.00132597	1.039	0.798767	-2.0262	0.27452	-4.2312	0.169105	-1.56819	0.642376	TraesCS1D02G118000.1
TraesCS1D02G119300	82.7774	0.600778	0.424126	-0.137823	0.986809	0.570136	0.629075	-0.948625	0.0263703	-0.398491	0.861327	-0.644157	0.366008	TraesCS1D02G119300.1
TraesCS1D02G120000	236.538	-0.0854278	0.983703	-0.30199	0.957627	0.512972	0.888271	2.34014	4.27872e-05	-0.0227926	1	1.15467	0.265252	TraesCS1D02G120000.1
TraesCS1D02G120500	396.697	-0.0578377	0.986051	0.00651688	1	-0.185538	0.991047	-1.33152	0.00747575	-0.998951	0.241059	-0.367359	0.916753	TraesCS1D02G120500.1
TraesCS1D02G122500	318.238	0.0382762	0.983188	-0.637004	0.0297777	-0.352357	0.671042	-0.290319	0.547304	-0.164344	0.989526	-0.06999	1	TraesCS1D02G122500.1
TraesCS1D02G122600	154.364	2.49126	0.0514559	5.37795	1.07355e-10	0.910884	0.87038	-2.42768	0.039507	-0.76068	0.96064	-1.49372	0.516418	TraesCS1D02G122600.1
TraesCS1D02G123700	113.992	0.439838	0.550678	0.703974	0.103018	0.913819	0.0488118	0.714229	0.092179	0.26713	0.960958	0.751553	0.121603	TraesCS1D02G123700.1
TraesCS1D02G124200	12.4332	-0.281211	0.983081	-0.333244	0.998886	0.0946518	1	-6.02011	0.0292374	0.269176	1	0.487363	1	TraesCS1D02G124200.2
TraesCS1D02G124800	830.15	-0.556021	0.00965068	-0.294049	0.335828	-0.216634	0.761818	-0.0486185	0.954816	0.0544881	1	-0.0471789	1	TraesCS1D02G124800.1
TraesCS1D02G125200	13.0491	0.701607	0.992206	-19.765	0.024393	-3.19708	0.991239	0	1	0	1	0	1	TraesCS1D02G125200.1
TraesCS1D02G125800	1184.63	0.209433	0.839111	1.31824	9.70092e-07	0.0275181	1	-0.965046	0.0021673	-0.278476	0.925024	-0.585981	0.258171	TraesCS1D02G125800.1
TraesCS1D02G126900	1049.78	0.139069	0.80104	-0.431125	0.0340083	0.279717	0.529544	0.131458	0.750709	0.0695311	1	-0.0015123	1	TraesCS1D02G126900.1
TraesCS1D02G129900	62.1689	21.097	1.76857e-07	21.9173	6.06086e-09	0	1	0.488523	0.985794	-0.317736	1	-0.437828	1	TraesCS1D02G129900.2
TraesCS1D02G129900	121.424	0.208619	0.996208	-0.420619	1	-1.42762	0.992028	-0.740982	0.968065	-21.7935	2.71349e-10	0.1198	1	TraesCS1D02G129900.3
TraesCS1D02G131500	43.51	-21.5126	0.000133089	-0.265372	1	0.384453	1	1.96884	0.924342	1.26381	1	0.551993	1	TraesCS1D02G131500.3
TraesCS1D02G135400	83.4325	0.398977	0.879036	0.505716	0.883481	0.175135	1	-1.85378	0.0160339	-0.319746	1	-0.212041	1	TraesCS1D02G135400.2
TraesCS1D02G136400	327.754	0.00805125	0.998844	-0.547823	0.00774896	-0.215174	0.794457	0.125567	0.812062	0.261806	0.720678	-0.00930031	1	TraesCS1D02G136400.2
TraesCS1D02G136800	34.6863	-0.175789	0.983841	-0.103681	1	-1.45357	0.765347	3.69569	0.0116133	3.91954	0.0273509	2.10801	0.49007	TraesCS1D02G136800.8
TraesCS1D02G139400	950.561	-0.633621	0.317653	1.3181	9.57557e-05	0.439644	0.750178	0.763867	0.0863112	0.777193	0.238778	0.393748	0.790996	TraesCS1D02G139400.1
TraesCS1D02G141200	8.62901	18.4911	0.00402454	21.5059	4.3212e-05	18.612	0.00540331	-0.95936	0.975646	-20.1385	0.00154939	0.19954	1	TraesCS1D02G141200.6
TraesCS1D02G141400	158.004	0.204832	0.936991	-0.235826	0.970957	0.747816	0.64782	1.85738	0.00160807	0.544624	0.923395	1.57507	0.0237776	TraesCS1D02G141400.1
TraesCS1D02G143900	149.754	0.225234	0.917966	0.481356	0.77061	-0.202209	0.991755	-1.29776	0.0225727	-0.660874	0.737872	-0.354509	0.941	TraesCS1D02G143900.1
TraesCS1D02G144000	29.3756	0.409233	0.992596	-0.247587	1	-0.235043	1	0	1	22.0597	5.15875e-06	21.8819	2.29123e-06	TraesCS1D02G144000.2
TraesCS1D02G144400	228.072	1.69277	0.0412022	0.384882	0.937375	0.887827	0.670869	0.535269	0.723983	0.746354	0.836778	0.201978	1	TraesCS1D02G144400.1
TraesCS1D02G145600	12.9595	0.121605	0.996323	-0.817266	0.979228	-0.403969	1	6.5941	0.0263614	4.27588	0.561897	5.75129	0.131695	TraesCS1D02G145600.2
TraesCS1D02G146900	105.345	0.347906	0.833994	0.920647	0.185643	0.470786	0.860617	1.70853	0.00131823	0.171896	1	1.31171	0.0552581	TraesCS1D02G146900.1
TraesCS1D02G147400	1112.21	0.0318094	0.991016	0.473581	0.431206	0.274034	0.894943	0.953599	0.00530526	0.848891	0.073775	0.735623	0.105439	TraesCS1D02G147400.1
TraesCS1D02G155300	83.9021	0.46661	0.622765	1.43915	9.16455e-05	0.445961	0.794778	0.0803992	0.971367	-0.147589	1	-0.0678828	1	TraesCS1D02G155300.1
TraesCS1D02G155400	119.318	2.32709	0.0255313	3.38901	9.19633e-06	0.410069	0.980476	-0.696646	0.727998	0.11056	1	0.000962154	1	TraesCS1D02G155400.1
TraesCS1D02G156400	1208.54	0.360239	0.148839	0.289377	0.27587	0.48514	0.0301409	0.120933	0.782329	-0.353138	0.29308	-0.101865	0.967106	TraesCS1D02G156400.2
TraesCS1D02G158100	29.7178	-0.331963	0.948278	0.00138508	1	0.395929	0.991755	2.81281	0.0336337	2.13471	0.409396	2.34455	0.199124	TraesCS1D02G158100.1
TraesCS1D02G163000	27.1808	-1.20441	0.737797	4.04635	0.000403721	-0.748781	0.961115	-0.753413	0.875991	-1.22768	0.958331	-1.61861	0.847033	TraesCS1D02G163000.1
TraesCS1D02G163900	126.226	0.83462	0.273317	1.10743	0.0352462	0.244134	0.973798	0.720388	0.450647	0.115506	1	0.438305	0.928116	TraesCS1D02G163900.1
TraesCS1D02G165100	14.3415	0.398391	0.966682	-0.165242	1	-0.391909	1	5.36339	0.0403721	6.10717	0.0516836	5.17234	0.0965078	TraesCS1D02G165100.8
TraesCS1D02G167300	57.5824	0.65579	0.626945	0.290779	0.958767	0.694988	0.745005	1.67389	0.00179282	1.15879	0.229828	1.22043	0.0954015	TraesCS1D02G167300.2
TraesCS1D02G167600	328.586	-0.333186	0.784499	1.06268	0.0129152	-0.200962	0.977354	-0.169896	0.910315	-0.629524	0.626221	-0.266529	0.956462	TraesCS1D02G167600.1
TraesCS1D02G168800	12.3102	-0.999836	0.983601	0.954508	0.999665	-20.8628	0.0207224	0.248366	1	-20.3086	0.0331853	-3.40999	0.984322	TraesCS1D02G168800.1
TraesCS1D02G169200	158.396	0.309774	0.358845	-0.129207	0.914862	-0.0168179	1	0.461261	0.0727971	0.131145	0.993775	0.572604	0.0210394	TraesCS1D02G169200.1
TraesCS1D02G172700	83.5626	0.988099	0.338225	0.591269	0.749998	1.29607	0.197721	3.02863	0.00055234	1.53147	0.533573	2.36065	0.0325701	TraesCS1D02G172700.1
TraesCS1D02G173800	216.527	0.615414	0.737443	3.3595	2.74564e-09	0.248743	0.995717	-1.53163	0.0698465	-0.261009	1	-0.646382	0.866113	TraesCS1D02G173800.1
TraesCS1D02G174100	23.5842	0.819694	0.689795	1.74008	0.064574	1.58713	0.285705	2.5723	0.00445368	0.584371	0.988648	2.35403	0.0229987	TraesCS1D02G174100.1
TraesCS1D02G180500	692.396	0.69658	0.00676479	0.0529873	0.994578	0.315307	0.653097	0.12486	0.856638	0.237043	0.879682	0.210977	0.877398	TraesCS1D02G180500.1
TraesCS1D02G187100	39.8178	1.21291	0.623287	2.69694	0.0173375	1.40795	0.6793	-0.271884	0.960845	-0.224876	1	0.133764	1	TraesCS1D02G187100.1
TraesCS1D02G187500	89.1274	0.551575	0.614873	2.14874	9.05552e-08	-0.113994	1	-0.201637	0.910571	0.0241819	1	0.537486	0.774614	TraesCS1D02G187500.1
TraesCS1D02G187700	227.936	0.197445	0.903082	1.76481	9.99568e-08	0.37791	0.8501	0.274957	0.76462	-0.166342	1	0.0388531	1	TraesCS1D02G187700.1
TraesCS1D02G187900	196.417	-0.102743	0.96275	0.0843276	0.995112	0.0724834	1	-0.987439	0.0244405	-0.143546	1	-0.463959	0.720158	TraesCS1D02G187900.1
TraesCS1D02G190900	14.8455	0.261675	0.999257	-17.6154	0.0642385	-34.5211	6.90077e-06	-35.7031	5.52966e-07	1.01586	1	-35.7108	8.97063e-07	TraesCS1D02G190900.2
TraesCS1D02G196400	239.216	-0.0976062	0.957829	1.00988	0.00203282	0.173635	0.974518	0.190759	0.844704	-0.41786	0.780604	-0.0748203	1	TraesCS1D02G196400.1
TraesCS1D02G196900	671.766	-0.0308892	0.988439	0.789632	0.00264656	0.37727	0.629953	-0.205779	0.743089	-0.368708	0.699548	-0.198059	0.932977	TraesCS1D02G196900.1
TraesCS1D02G198500	828.319	0.0374308	0.970883	0.600091	6.92218e-05	-0.00932792	1	-0.0910618	0.855951	-0.0979054	0.997069	-0.330291	0.219624	TraesCS1D02G198500.1
TraesCS1D02G198600	55.7883	0.030977	0.992169	0.787596	0.0313517	0.193266	0.96258	0.101493	0.943537	0.167514	1	0.326358	0.844746	TraesCS1D02G198600.1
TraesCS1D02G199000	226.437	-0.569637	0.811485	2.26467	0.00218156	0.0524883	1	-0.709897	0.645095	-1.55597	0.286518	-0.521923	0.943116	TraesCS1D02G199000.1
TraesCS1D02G200400	58.5638	-0.559774	0.40965	-0.867488	0.0457167	-0.322327	0.873463	0.0843617	0.959911	0.0885653	1	-0.00822567	1	TraesCS1D02G200400.1
TraesCS1D02G201100	566.863	0.445427	0.038329	0.00378333	1	0.0626916	0.997317	0.262368	0.315887	0.272137	0.582029	0.172629	0.845685	TraesCS1D02G201100.1
TraesCS1D02G201200	27.802	0.334117	0.907136	1.54486	0.0411995	0.872509	0.695509	0.256246	0.917354	-0.892611	0.756594	0.191015	1	TraesCS1D02G201200.1
TraesCS1D02G204800	235.969	0.0484852	0.98274	1.08662	0.000102273	0.317124	0.822574	-0.347157	0.547329	-0.142773	1	-0.179466	0.970901	TraesCS1D02G204800.1
TraesCS1D02G204900	3935.11	0.217921	0.599303	0.224459	0.595725	-0.160464	0.883513	-0.442331	0.0396656	-0.345493	0.388585	-0.385154	0.173304	TraesCS1D02G204900.1
TraesCS1D02G206600	46.0794	-0.193172	0.95755	-0.351764	0.949699	-0.326754	0.97697	-1.78581	0.0238292	-0.449391	0.98305	-0.371743	0.973445	TraesCS1D02G206600.1
TraesCS1D02G206700	49.7383	0.906545	0.555626	3.07305	1.89354e-07	0.721579	0.83753	0.167455	0.949562	-0.09358	1	-0.295296	0.983134	TraesCS1D02G206700.1
TraesCS1D02G207000	28.8309	3.5271	0.0521836	2.84559	0.116483	1.91772	0.67205	3.39774	0.0425115	0.519911	1	2.38758	0.414053	TraesCS1D02G207000.1
TraesCS1D02G207000	1525.03	0.303668	0.895005	1.43805	0.0204087	1.14555	0.284773	3.08503	3.05856e-10	0.115533	1	2.59863	5.64705e-07	TraesCS1D02G207000.2
TraesCS1D02G207100	44.7685	6.99337	0.0375087	5.84364	0.0719965	8.21674	0.0105361	6.13784	0.0151932	3.72573	0.554146	5.75117	0.0497854	TraesCS1D02G207100.3
TraesCS1D02G207100	3172.15	1.12673	0.310718	1.02977	0.347051	2.27345	0.00152607	3.98415	6.89711e-13	1.2915	0.333525	3.55581	4.02108e-10	TraesCS1D02G207100.1
TraesCS1D02G210000	25.6601	21.1972	0.000286376	21.404	4.27779e-05	14.8444	0.0901051	2.89809	0.864197	-0.921537	1	1.34559	1	TraesCS1D02G210000.3
TraesCS1D02G211600	410.229	0.208148	0.829946	0.417639	0.454372	-0.00771273	1	-0.699599	0.0475084	-0.381958	0.762588	-0.243919	0.914516	TraesCS1D02G211600.1
TraesCS1D02G212400	2614.04	-1.08561	0.00919474	0.267607	0.881932	-0.390522	0.801648	0.0542112	0.979522	-0.0917366	1	-0.184173	0.981388	TraesCS1D02G212400.1
TraesCS1D02G214700	163.929	-0.932305	0.527473	1.9016	0.00924874	-0.0410418	1	-0.267512	0.922487	-1.4152	0.352637	-0.202341	1	TraesCS1D02G214700.1
TraesCS1D02G215700	1623.98	0.0836689	0.879976	-0.118615	0.852237	-0.416276	0.0270137	-0.197432	0.402009	-0.00373443	1	-0.0933858	0.956462	TraesCS1D02G215700.1
TraesCS1D02G215800	657.394	-0.625672	0.010597	-0.20287	0.768484	-0.239744	0.776124	-0.484907	0.0748358	-0.584118	0.073775	-0.320943	0.560096	TraesCS1D02G215800.1
TraesCS1D02G218900	112.281	-0.578381	0.781902	2.23902	0.000638911	0.00954073	1	-1.67456	0.0440107	-1.27335	0.425205	-0.536748	0.924711	TraesCS1D02G218900.1
TraesCS1D02G224400	654.682	0.366364	0.0198341	0.201712	0.372952	0.202062	0.55416	0.140491	0.593016	-0.205949	0.636583	0.0606608	0.991251	TraesCS1D02G224400.2
TraesCS1D02G236200	40.4155	1.2389	0.593919	3.1266	0.00184203	0.877781	0.894574	-0.983896	0.623365	-2.35514	0.185627	-0.128905	1	TraesCS1D02G236200.2
TraesCS1D02G236700	515.47	0.02419	0.979017	-0.314673	0.0444	0.055389	0.991047	0.0342369	0.956008	0.172195	0.752369	0.0446903	1	TraesCS1D02G236700.1
TraesCS1D02G237500	813.969	-0.322547	0.915292	-2.03703	0.0055643	0.43453	0.954468	-0.042218	0.996733	0.451889	0.984719	0.14752	1	TraesCS1D02G237500.1
TraesCS1D02G238900	167.246	-0.463724	0.535702	0.156086	0.969653	0.0505729	1	0.882577	0.0205315	0.292663	0.939776	0.7373	0.141814	TraesCS1D02G238900.1
TraesCS1D02G239000	82.0152	1.72305	0.0256698	1.8573	0.00329811	0.711305	0.785649	-0.357244	0.85497	-0.0555998	1	0.11081	1	TraesCS1D02G239000.1
TraesCS1D02G239600	521.347	0.259774	0.850949	0.386599	0.757956	0.743433	0.351315	1.26552	0.00162598	0.569396	0.675309	1.16837	0.00875861	TraesCS1D02G239600.1
TraesCS1D02G242000	59.5761	0.536584	0.730404	0.446723	0.867144	1.42914	0.077529	1.49947	0.0152904	0.0566493	1	1.34332	0.07202	TraesCS1D02G242000.1
TraesCS1D02G248100	129.271	0.486883	0.0403783	0.161735	0.841132	-0.0871146	0.985861	-0.106174	0.865052	-0.0370802	1	-0.215364	0.814246	TraesCS1D02G248100.2
TraesCS1D02G251700	92.3741	0.43721	0.726019	1.58149	0.000173864	0.556102	0.743841	-0.235739	0.871308	-0.886111	0.380094	-0.199455	0.9931	TraesCS1D02G251700.1
TraesCS1D02G254500	1747.98	0.265524	0.653876	0.59976	0.02679	0.178396	0.926295	0.0706476	0.947955	0.257755	0.873024	0.0380512	1	TraesCS1D02G254500.1
TraesCS1D02G254800	459.101	-0.293297	0.638713	1.55055	4.92486e-13	-0.0922404	0.997839	-0.529901	0.111592	-0.305279	0.819422	-0.553357	0.158935	TraesCS1D02G254800.1
TraesCS1D02G259000	512.794	0.0441846	0.971109	0.754126	1.7454e-05	0.252876	0.700725	0.0247185	0.984141	0.165012	0.941178	0.0349886	1	TraesCS1D02G259000.1
TraesCS1D02G259300	254.7	-0.0388983	0.990612	1.22798	0.000961165	0.215839	0.965794	0.298018	0.746395	0.137353	1	0.138935	1	TraesCS1D02G259300.1
TraesCS1D02G261000	1461.85	0.45349	0.0294214	0.113598	0.911073	0.185077	0.795932	0.0519606	0.942428	0.0795426	1	-0.0187009	1	TraesCS1D02G261000.1
TraesCS1D02G261100	7.56294	0.993455	0.860163	3.65963	0.0328091	-1.33115	0.925192	0.71805	0.917276	1.46625	0.945436	0.65967	1	TraesCS1D02G261100.1
TraesCS1D02G262300	1384.72	-0.107338	0.914797	0.554446	0.0369244	-0.161532	0.93825	-0.0388122	0.97696	-0.387804	0.5247	-0.103698	0.991352	TraesCS1D02G262300.2
TraesCS1D02G265800	1671.75	2.14017	0.0199272	0.57816	0.876664	1.53486	0.289516	2.6286	0.000551547	1.16844	0.62389	2.79884	0.000260349	TraesCS1D02G265800.1
TraesCS1D02G266000	712.514	2.5627	0.0097536	1.31477	0.374152	2.29087	0.0534228	2.80302	0.00959662	2.65295	0.068129	3.75973	0.000117488	TraesCS1D02G266000.1
TraesCS1D02G266100	107.957	4.17344	0.00118649	1.91889	0.339689	2.44549	0.283142	0.681406	0.858816	2.32198	0.38632	2.14443	0.364413	TraesCS1D02G266100.1
TraesCS1D02G266200	698.141	0.355045	0.622765	0.266184	0.82949	0.143477	0.983593	-0.73707	0.0413424	-0.0473476	1	-0.0735961	1	TraesCS1D02G266200.1
TraesCS1D02G267500	11.4106	-0.690331	0.856389	-1.11603	0.734825	-0.808874	0.921065	-3.27025	0.0178535	-0.554667	1	-1.58	0.552166	TraesCS1D02G267500.1
TraesCS1D02G268900	117.62	0.188795	0.953086	2.051	0.000226441	0.15405	1	-1.46452	0.0343198	-1.24319	0.275455	-1.16679	0.234869	TraesCS1D02G268900.1
TraesCS1D02G269200	246.2	-0.64932	0.0437151	-0.439925	0.238243	-0.342465	0.665351	0.292741	0.53825	0.303964	0.822653	0.0904792	1	TraesCS1D02G269200.5
TraesCS1D02G271500	1294.18	0.267517	0.424126	0.24267	0.488528	0.274139	0.54745	0.709235	2.08723e-05	0.37458	0.267666	0.63563	0.000404056	TraesCS1D02G271500.1
TraesCS1D02G273200	509.61	-0.0439353	0.980382	1.07357	1.53508e-06	0.283812	0.786848	0.0868891	0.932553	-0.118874	1	-0.26254	0.826751	TraesCS1D02G273200.1
TraesCS1D02G273800	199.581	-0.783852	0.591064	2.37368	5.32652e-05	0.317981	0.978123	-0.410406	0.81549	-0.795217	0.791662	-0.107305	1	TraesCS1D02G273800.2
TraesCS1D02G278800	142.511	0.00193439	1	-1.71117	0.0087542	-0.49233	0.900256	0.0367893	0.996216	0.21246	1	-0.00639095	1	TraesCS1D02G278800.1
TraesCS1D02G279700	59.8041	-0.123175	0.950514	-0.695381	0.220576	-0.280756	0.925202	1.07819	0.00852992	0.775189	0.315901	0.497308	0.678325	TraesCS1D02G279700.1
TraesCS1D02G284000	453.331	-0.505868	0.326204	0.0246001	1	0.237466	0.90476	0.852226	0.00950513	0.0908232	1	0.627102	0.186653	TraesCS1D02G284000.2
TraesCS1D02G286500	99.3633	0.519899	0.905098	-3.45661	0.00108046	-1.21691	0.765936	-0.09418	0.991042	-0.520467	1	-9.77245	4.55658e-09	TraesCS1D02G286500.3
TraesCS1D02G292000	464.018	-1.24903	1.89006e-06	-0.871127	0.00125449	-1.14839	3.01889e-05	-1.29942	3.77122e-07	-0.713853	0.0945295	-1.07268	0.000112652	TraesCS1D02G292000.1
TraesCS1D02G292600	373.484	0.175858	0.857248	0.939809	0.000235528	0.0044817	1	0.13832	0.875991	0.0588694	1	0.00103142	1	TraesCS1D02G292600.1
TraesCS1D02G292700	471.233	-0.117417	0.97109	1.95661	3.63254e-05	0.565854	0.798545	-0.108759	0.967131	-0.36669	0.977759	-0.141449	1	TraesCS1D02G292700.1
TraesCS1D02G293400	316.333	0.275356	0.805718	1.35455	2.73357e-05	0.143485	0.991755	0.0537067	0.979973	-0.0996222	1	0.0212002	1	TraesCS1D02G293400.1
TraesCS1D02G295800	155.952	-0.200831	0.942377	2.54958	5.32773e-08	0.526751	0.854687	-0.165001	0.944305	-0.275281	1	0.0553572	1	TraesCS1D02G295800.2
TraesCS1D02G296300	245.987	-0.103023	0.96716	1.01884	0.0220268	0.861278	0.233499	0.960689	0.036616	0.707119	0.448399	0.409285	0.830715	TraesCS1D02G296300.1
TraesCS1D02G296700	18.3863	0.554436	0.906757	2.85601	0.0164013	0.617701	0.968134	0.627361	0.890918	0.288347	1	1.4945	0.761022	TraesCS1D02G296700.1
TraesCS1D02G299400	153.445	0.772578	0.427481	2.47438	1.51329e-08	0.432883	0.894943	-0.264262	0.885211	0.354753	0.984674	0.057224	1	TraesCS1D02G299400.1
TraesCS1D02G303700	771.439	-0.143712	0.960754	2.29456	2.78686e-07	0.561664	0.795932	-0.0552768	0.988087	-0.536613	0.874937	-0.36922	0.938643	TraesCS1D02G303700.1
TraesCS1D02G305100	291.978	-0.304854	0.771096	0.814229	0.0486243	-0.045853	1	-0.259785	0.775773	-0.137524	1	-0.188471	0.98015	TraesCS1D02G305100.1
TraesCS1D02G307200	290.269	0.06715	0.957674	0.162108	0.893972	-0.248553	0.804493	-0.567328	0.031691	-0.271706	0.810325	-0.551326	0.070912	TraesCS1D02G307200.1
TraesCS1D02G307900	1540.01	-0.159474	0.870493	-0.113032	0.972968	-0.197943	0.923536	-0.636012	0.0403466	-0.261684	0.901127	-0.197878	0.933333	TraesCS1D02G307900.1
TraesCS1D02G309200	280.045	0.592486	0.0839321	0.648011	0.0182243	0.349446	0.662039	0.494207	0.13625	-0.197857	0.962477	0.0218243	1	TraesCS1D02G309200.1
TraesCS1D02G312800	994.502	0.334438	0.702608	-0.0864984	0.994245	0.115221	0.998038	-0.869039	0.0234645	-0.487645	0.674275	-0.0937484	1	TraesCS1D02G312800.2
TraesCS1D02G314800	85.5494	0.679017	0.16819	1.09658	0.000405143	0.245872	0.928719	0.301131	0.660797	0.207893	0.988648	-0.354422	0.818568	TraesCS1D02G314800.1
TraesCS1D02G316800	7.25923	-0.812318	0.922065	2.16613	0.604805	-0.172231	1	-6.00144	0.0241223	-2.80104	0.674431	-3.59341	0.365845	TraesCS1D02G316800.1
TraesCS1D02G317400	94.4669	-0.499295	0.634729	-0.13123	0.990639	0.276014	0.951391	1.1167	0.0270168	0.309598	0.981676	0.855832	0.255388	TraesCS1D02G317400.1
TraesCS1D02G321300	373.111	0.710309	0.0138866	0.50081	0.113796	0.0667729	1	-0.0972489	0.914066	-0.114318	1	-0.543412	0.123144	TraesCS1D02G321300.1
TraesCS1D02G324200	2399.4	0.113339	0.901722	0.568743	0.0170431	0.0438911	1	0.130235	0.836344	-0.0578888	1	-0.0256868	1	TraesCS1D02G324200.1
TraesCS1D02G327800	33.0415	0.26969	0.915156	1.43041	0.0246042	0.501076	0.890069	-0.329087	0.88676	0.26842	1	-0.0241843	1	TraesCS1D02G327800.1
TraesCS1D02G333000	252.455	0.698706	0.0432516	0.227718	0.845596	0.360831	0.685563	-0.0733958	0.953214	-0.0790547	1	-0.166705	0.962091	TraesCS1D02G333000.1
TraesCS1D02G334400	15.9956	0.833531	0.734414	2.393	0.00746348	-0.342653	0.997392	-0.200401	0.962908	0.121776	1	0.15637	1	TraesCS1D02G334400.1
TraesCS1D02G336400	508.227	-0.200586	0.623799	0.600698	0.000173547	0.230331	0.680444	0.035527	0.968556	-0.378275	0.242866	-0.120118	0.94407	TraesCS1D02G336400.1
TraesCS1D02G337400	162.513	-0.215991	0.859278	0.215938	0.922222	-0.13133	0.993002	-1.17651	0.00116138	-0.773726	0.229152	-0.423477	0.71811	TraesCS1D02G337400.1
TraesCS1D02G338100	228.693	0.77297	0.576919	0.477036	0.875992	-0.0123566	1	-1.94982	0.00295208	-0.743941	0.813149	-0.588521	0.871927	TraesCS1D02G338100.1
TraesCS1D02G340400	27.7838	1.58502	0.0959033	2.30589	0.000293398	1.70192	0.100086	-0.174585	0.938745	0.151652	1	0.0161463	1	TraesCS1D02G340400.1
TraesCS1D02G340600	676.986	-0.552496	0.226055	-0.0515771	0.999061	-0.0865798	1	-0.840021	0.00598411	-0.188956	0.98406	-0.287293	0.844208	TraesCS1D02G340600.2
TraesCS1D02G340900	180.937	-0.25491	0.805353	0.820796	0.0196577	0.612681	0.350463	0.127026	0.918163	-0.0838689	1	-0.336439	0.836915	TraesCS1D02G340900.1
TraesCS1D02G341000	15.5844	3.37254	0.921216	-15.459	0.135722	-35.064	2.86253e-06	-2.0137	0.954708	-39.2778	3.47933e-08	-4.65411	0.963862	TraesCS1D02G341000.1
TraesCS1D02G343300	293.127	-0.285609	0.55835	-0.271225	0.612996	-0.461484	0.27596	-0.744124	0.00140633	-0.257457	0.835533	-0.308529	0.62252	TraesCS1D02G343300.1
TraesCS1D02G344300	23.695	0.0124347	1	0.878352	0.454693	0.136346	1	-0.407926	0.813492	-2.29289	0.0138875	-0.900073	0.610316	TraesCS1D02G344300.1
TraesCS1D02G344700	235.868	-0.207549	0.953218	0.696555	0.712462	1.0777	0.495791	1.70663	0.0206444	0.515812	0.959845	1.31739	0.213142	TraesCS1D02G344700.1
TraesCS1D02G351500	264.16	0.269073	0.695723	0.205271	0.872458	-0.0351333	1	-0.636837	0.0378162	-0.496749	0.381586	-0.374848	0.57636	TraesCS1D02G351500.1
TraesCS1D02G355100	719.04	-0.0259858	1	-0.188106	0.999665	1.61095	0.631648	3.74329	0.00100117	0.82126	0.97327	3.25947	0.0121585	TraesCS1D02G355100.1
TraesCS1D02G356300	48.2842	-0.433294	0.744399	-0.123388	0.993071	0.230772	0.977431	1.32289	0.0189731	0.287107	1	1.4246	0.0148914	TraesCS1D02G356300.1
TraesCS1D02G359400	44.9814	-1.02819	0.446257	-0.232893	0.986121	0.0228267	1	2.888	6.28484e-05	-1.27265	0.701036	2.31326	0.00636563	TraesCS1D02G359400.1
TraesCS1D02G360000	114.15	0.213358	0.908836	1.51867	0.000206862	0.273236	0.954591	-0.634763	0.385417	-0.380888	0.94219	-0.362654	0.916753	TraesCS1D02G360000.1
TraesCS1D02G360500	42.1671	0.254785	0.969664	-0.407499	0.981808	1.49903	0.654872	3.37619	0.00404786	0.376553	1	2.65747	0.0817621	TraesCS1D02G360500.1
TraesCS1D02G361000	507.237	-0.344675	0.470228	-0.228251	0.779775	-0.135282	0.964953	0.673613	0.0079932	0.545452	0.175012	0.191149	0.916753	TraesCS1D02G361000.1
TraesCS1D02G361400	497.85	0.549537	0.426044	0.807475	0.0632251	0.610857	0.474612	-1.03109	0.00620056	-0.507255	0.676585	-0.521038	0.541943	TraesCS1D02G361400.1
TraesCS1D02G362900	157.825	0.294296	0.887365	0.799919	0.386037	1.13398	0.219269	1.57658	0.00483318	0.431731	0.953704	0.961088	0.32444	TraesCS1D02G362900.1
TraesCS1D02G363300	235.032	-0.23943	0.934383	0.827168	0.493415	1.38702	0.158928	1.86328	0.00271645	0.313856	1	1.17941	0.236851	TraesCS1D02G363300.1
TraesCS1D02G363800	70.1116	-0.550172	0.868061	3.03986	0.000250155	0.835217	0.861422	-0.482609	0.869404	-0.470531	1	-0.0928964	1	TraesCS1D02G363800.1
TraesCS1D02G367600	879.201	0.172788	0.751781	0.0912427	0.964912	-0.0492513	1	-0.483328	0.0352198	-0.346464	0.464136	-0.120589	0.962675	TraesCS1D02G367600.1
TraesCS1D02G367800	57.08	-1.10858	0.250848	-0.444026	0.877743	0.101419	1	2.08206	0.00145021	-0.22828	1	2.08719	0.00233163	TraesCS1D02G367800.1
TraesCS1D02G368900	161.669	0.171268	0.933208	1.13179	0.0130257	0.134061	1	-0.254543	0.842919	0.26738	0.993456	0.082977	1	TraesCS1D02G368900.1
TraesCS1D02G368900	180.615	0.322173	0.790785	1.7139	6.28526e-07	0.414324	0.822411	-0.00969951	1	0.199379	1	0.353218	0.885202	TraesCS1D02G368900.2
TraesCS1D02G370100	126.089	1.26813	0.181178	3.11486	5.07437e-09	0.97353	0.553472	0.326248	0.859467	0.0188266	1	-0.0395808	1	TraesCS1D02G370100.1
TraesCS1D02G370600	453.655	-0.204362	0.835357	0.015538	1	0.121106	0.991047	0.798053	0.0147246	0.0103573	1	0.690661	0.0905938	TraesCS1D02G370600.1
TraesCS1D02G372100	407.219	0.154491	0.846347	0.11279	0.961003	0.505217	0.198531	0.73047	0.00322971	0.505999	0.264459	0.650899	0.0229987	TraesCS1D02G372100.1
TraesCS1D02G372500	54.4935	1.21462	0.613638	5.42896	2.17315e-10	1.43419	0.655026	-4.77364	0.00124416	-1.40374	0.700974	-1.01966	0.83401	TraesCS1D02G372500.1
TraesCS1D02G372600	23.8821	0.284087	0.972405	3.45203	0.0101372	0.146241	1	-0.670412	0.888986	0.532029	1	-0.93057	0.957034	TraesCS1D02G372600.1
TraesCS1D02G372700	30.7602	0.497764	0.9124	3.28611	0.00129455	0.156973	1	-1.55629	0.449003	0.0680401	1	-1.10436	0.873434	TraesCS1D02G372700.1
TraesCS1D02G372800	18.2385	0.246011	0.965227	3.49521	2.01461e-05	0.382314	0.991755	-4.33286	0.0531784	-1.46873	0.879682	-0.326646	1	TraesCS1D02G372800.1
TraesCS1D02G372900	11.4901	0.111446	0.983686	1.90484	0.0157959	-0.0343356	1	-4.24039	0.0389851	-1.75208	0.583586	-1.77618	0.457695	TraesCS1D02G372900.1
TraesCS1D02G376500	19.0789	-2.42848	0.679594	7.16043	2.58554e-06	0.426447	1	-1.1411	0.746841	-1.65723	0.862941	-1.04282	0.941223	TraesCS1D02G376500.1
TraesCS1D02G376600	34.9786	2.46953	0.782766	10.5872	2.68567e-05	2.40071	0.904492	-5.35462	0.146851	-3.48065	0.751525	-1.52227	0.958906	TraesCS1D02G376600.1
TraesCS1D02G376700	41.5418	1.88727	0.866661	10.7908	1.67674e-05	3.67427	0.705729	-6.41314	0.0508384	-3.9569	0.591518	-1.68597	0.938972	TraesCS1D02G376700.1
TraesCS1D02G376800	40.4007	2.47358	0.773612	10.7498	1.06415e-05	2.84437	0.842753	-6.04426	0.0662465	-2.01411	0.931992	-0.949744	0.994918	TraesCS1D02G376800.1
TraesCS1D02G378500	20.5287	1.23071	0.623792	2.61709	0.0260113	0.947933	0.881281	0.0233949	1	0.595334	1	0.359057	1	TraesCS1D02G378500.1
TraesCS1D02G378800	109.893	0.374099	0.869135	0.384383	0.926508	0.885343	0.620994	1.98754	0.00168909	0.428698	0.982993	1.75688	0.0154044	TraesCS1D02G378800.1
TraesCS1D02G378900	293.018	0.220976	0.897567	0.788618	0.16776	0.607667	0.60814	1.25062	0.00381194	0.348522	0.943297	0.827223	0.218071	TraesCS1D02G378900.1
TraesCS1D02G379000	69.535	0.37802	0.91149	-0.156963	0.99786	-0.114744	1	2.61541	0.00315789	1.21427	0.69385	0.930974	0.812065	TraesCS1D02G379000.2
TraesCS1D02G379000	202.454	0.47804	0.716658	1.43518	0.00373912	0.465151	0.860796	-0.0933387	0.972639	0.14191	1	0.4166	0.908131	TraesCS1D02G379000.4
TraesCS1D02G379800	272.037	-0.0223195	0.993539	0.727687	0.0258283	-0.217885	0.926884	0.378149	0.450107	-0.0574707	1	0.0856315	1	TraesCS1D02G379800.1
TraesCS1D02G382000	671.193	0.13117	0.942153	-0.188774	0.954651	-0.649198	0.410566	-0.929285	0.0211967	-0.456182	0.771054	-0.4749	0.649616	TraesCS1D02G382000.1
TraesCS1D02G382100	18.0784	-0.362232	0.937913	-0.326609	0.986068	-0.472016	0.978855	-2.66169	0.0199615	-0.523508	1	-1.07507	0.764181	TraesCS1D02G382100.1
TraesCS1D02G385200	61.557	1.80633	0.0117644	0.18015	0.992347	0.286037	0.984073	-0.855255	0.40737	-0.392911	0.989731	-0.057419	1	TraesCS1D02G385200.2
TraesCS1D02G385400	23.7	1.20621	0.617365	2.95559	0.00433074	1.78797	0.437314	-1.98697	0.252609	0.543632	1	-0.706372	0.956438	TraesCS1D02G385400.1
TraesCS1D02G387000	82.4001	1.38731	0.845876	0.827368	0.976726	0.737774	0.997839	-0.393576	0.971829	-8.31396	0.00820285	0.430549	1	TraesCS1D02G387000.3
TraesCS1D02G389900	40.5264	0.282742	0.914881	1.39487	0.0462735	0.330584	0.970911	-0.168191	0.951895	-0.837745	0.727604	-0.0587423	1	TraesCS1D02G389900.1
TraesCS1D02G391500	99.6579	-1.12217	0.336681	0.590916	0.809468	0.844042	0.7057	1.79894	0.0192331	-0.163215	1	1.33144	0.250379	TraesCS1D02G391500.1
TraesCS1D02G392000	1226.87	-1.31063	0.19248	-0.781768	0.626567	0.326656	0.977593	2.07835	0.0021102	0.0106455	1	1.94836	0.00892636	TraesCS1D02G392000.1
TraesCS1D02G393000	12.9987	7.1726	0.748005	-12.6031	0.357342	7.3253	0.866341	-29.8424	7.74353e-05	-29.8333	0.00039868	-29.8634	0.000122863	TraesCS1D02G393000.1
TraesCS1D02G395600	393.222	-1.19666	0.189849	2.0384	0.000279673	-0.207702	0.998038	-0.693536	0.515381	-0.757184	0.772564	-0.623164	0.821432	TraesCS1D02G395600.1
TraesCS1D02G395700	370.236	-0.114472	0.914454	0.706534	0.00454632	0.0691723	1	-0.32148	0.433934	0.0227764	1	-0.146875	0.966075	TraesCS1D02G395700.1
TraesCS1D02G398200	311.441	-0.480199	0.499257	1.23543	0.000103972	-0.2195	0.951699	-0.225908	0.806218	-0.486305	0.685384	-0.30838	0.886539	TraesCS1D02G398200.1
TraesCS1D02G398700	3681.2	-0.397162	0.772297	-0.141165	0.990179	0.377323	0.901761	1.34487	0.00679401	-0.0822607	1	1.25854	0.0245705	TraesCS1D02G398700.1
TraesCS1D02G399400	9.68835	-3.43984	0.483038	5.10452	0.00946707	0.00481358	1	-2.47803	0.499284	-2.06012	0.885632	-2.48283	0.730572	TraesCS1D02G399400.1
TraesCS1D02G404800	572.362	1.2139	0.00295103	1.63103	5.21063e-07	0.433708	0.763744	-0.825278	0.0620294	-0.91986	0.102749	-0.688476	0.278555	TraesCS1D02G404800.1
TraesCS1D02G405200	42.174	1.40413	0.204003	2.89746	4.53394e-06	-0.0515983	1	-1.76838	0.0416912	-0.601832	0.939776	-1.21273	0.399924	TraesCS1D02G405200.1
TraesCS1D02G408300	464.57	-0.683791	0.461469	0.201842	0.971281	-0.390411	0.896537	-1.10807	0.026419	-0.535623	0.795935	-0.365967	0.909294	TraesCS1D02G408300.1
TraesCS1D02G408500	41.8023	-1.63337	0.0125851	-0.648083	0.606818	-0.723576	0.674283	0.00595335	1	-0.371629	0.98442	-0.0546879	1	TraesCS1D02G408500.1
TraesCS1D02G410100	74.1761	-0.222487	0.902531	1.04362	0.025115	0.380886	0.87683	-0.929576	0.0673184	-0.874178	0.272113	-0.835958	0.211673	TraesCS1D02G410100.1
TraesCS1D02G415300	88.0788	-0.452711	0.698462	-0.00382159	1	-0.738017	0.502027	-1.53114	0.00148349	-1.00773	0.235394	-0.225827	0.981654	TraesCS1D02G415300.1
TraesCS1D02G416200	366.616	0.202395	0.785313	0.98061	7.19175e-06	-0.117236	0.981342	-0.269129	0.561446	-0.113602	1	-0.268117	0.800464	TraesCS1D02G416200.1
TraesCS1D02G418400	175.818	-0.731559	0.512635	1.26576	0.0378258	0.574897	0.807027	1.49787	0.0109201	-0.0661207	1	0.983187	0.318885	TraesCS1D02G418400.1
TraesCS1D02G420900	37.1989	-0.0175552	1	1.64689	0.112171	1.51274	0.365907	2.80934	0.000241135	0.0130029	1	1.3433	0.400056	TraesCS1D02G420900.1
TraesCS1D02G421000	241.993	0.310053	0.583053	0.0372384	0.999665	-0.078374	1	-0.6602	0.0379528	-0.233966	0.934045	-0.230317	0.900578	TraesCS1D02G421000.1
TraesCS1D02G425400	24.8309	-0.285918	0.923675	0.899783	0.468939	0.629783	0.849903	2.11112	0.0140878	-0.0766716	1	0.581812	0.943116	TraesCS1D02G425400.1
TraesCS1D02G426400	507.552	-1.15883	0.00992817	-1.39876	0.000105384	-1.02469	0.0595864	-0.347021	0.678243	-0.569503	0.658065	-0.669933	0.375054	TraesCS1D02G426400.2
TraesCS1D02G428300	7.78722	1.7721	0.433915	3.23516	0.00633523	1.87761	0.522311	2.24784	0.536926	3.88887	0.28504	3.29566	0.367921	TraesCS1D02G428300.1
TraesCS1D02G430700	1563.77	0.399922	0.80756	0.740352	0.455775	1.91348	0.000508734	1.38633	0.0138354	-0.594197	0.8265	0.92755	0.318885	TraesCS1D02G430700.1
TraesCS1D02G430800	523.249	0.663289	0.489578	0.738963	0.360954	0.988106	0.259161	1.74947	0.000115215	0.398475	0.94231	1.23584	0.0342667	TraesCS1D02G430800.1
TraesCS1D02G430900	31.8098	1.76995	0.089601	2.17818	0.00481307	1.89441	0.0959139	2.72226	0.000105333	1.09944	0.664247	1.95389	0.0308782	TraesCS1D02G430900.1
TraesCS1D02G431000	226.337	0.476425	0.366992	0.927499	0.000966382	1.15495	7.25248e-05	1.61607	1.23366e-11	0.353591	0.789357	0.995323	0.000479589	TraesCS1D02G431000.2
TraesCS1D02G431100	104.855	0.704731	0.583662	0.697692	0.610943	1.01501	0.423793	1.36422	0.0346455	-0.0661891	1	1.09602	0.23531	TraesCS1D02G431100.1
TraesCS1D02G431200	809.282	1.14386	0.479571	0.593823	0.886423	2.03628	0.0897965	2.87393	0.00026191	-0.34386	1	2.37392	0.00955011	TraesCS1D02G431200.1
TraesCS1D02G431400	193.465	0.468078	0.435866	0.528126	0.275824	0.738138	0.130129	1.35165	2.58743e-07	0.572353	0.359983	0.886774	0.00699955	TraesCS1D02G431400.1
TraesCS1D02G431500	31.8098	1.76995	0.089601	2.17818	0.00481307	1.89441	0.0959139	2.72226	0.000105333	1.09944	0.664247	1.95389	0.0308782	TraesCS1D02G431500.1
TraesCS1D02G432400	3412.92	0.35991	0.338425	0.503824	0.0425165	0.246451	0.773092	0.0811097	0.921363	0.143546	0.983304	0.0166651	1	TraesCS1D02G432400.1
TraesCS1D02G441400	201.785	-0.125034	0.961834	0.160668	0.98331	0.567396	0.721144	1.14965	0.0296232	-0.089996	1	0.922077	0.21778	TraesCS1D02G441400.1
TraesCS1D02G441600	118.995	-0.175511	0.971725	-0.445707	0.943495	0.193137	1	1.96207	0.0408852	0.663752	0.954214	1.6776	0.194706	TraesCS1D02G441600.1
TraesCS1D02G444500	39.3616	0.0596216	0.984778	0.976327	0.0447295	-0.175487	0.992336	-0.250169	0.848332	0.106504	1	-0.0872467	1	TraesCS1D02G444500.1
TraesCS1D02G445700	504.908	0.413745	0.0172544	0.191538	0.539986	-0.0744385	0.97697	-0.111956	0.764734	0.0649409	1	0.0428258	1	TraesCS1D02G445700.1
TraesCS1D02G448800	203.127	0.442096	0.107884	0.0111743	1	0.437021	0.190372	0.578995	0.0130798	0.362491	0.506372	0.289735	0.638266	TraesCS1D02G448800.1
TraesCS1D02G452900	258.794	0.106589	0.918251	0.613682	0.0146823	-0.0798234	0.998287	-0.127095	0.865122	0.190237	0.954214	0.00481379	1	TraesCS1D02G452900.1
TraesCS2A02G001700	47.196	0.0716598	0.983081	-0.206558	0.971281	-0.741217	0.554819	-1.38919	0.0214358	-1.25146	0.153931	-1.11208	0.162534	TraesCS2A02G001700.1
TraesCS2A02G005100	56.7837	0.396074	0.721714	0.717823	0.231319	0.426019	0.824283	1.37498	0.000725438	0.115673	1	1.0114	0.0611828	TraesCS2A02G005100.1
TraesCS2A02G007500	37.9069	0.0426425	0.998844	-0.380304	0.982699	-0.435079	0.991047	0.215727	0.973592	0.61377	1	-5.43687	0.0162859	TraesCS2A02G007500.2
TraesCS2A02G008900	68.7503	0.864911	0.504133	0.253209	0.977089	0.77565	0.739906	1.1148	0.262798	1.75378	0.081201	1.85437	0.0209471	TraesCS2A02G008900.1
TraesCS2A02G012200	41.5554	4.25556	0.744811	1.01999	0.995112	0.0317198	1	21.6735	1.14372e-06	0	1	21.1033	4.2635e-06	TraesCS2A02G012200.3
TraesCS2A02G012500	20.6322	1.97822	0.0670741	1.48297	0.212416	1.4369	0.433334	2.96717	0.00820837	2.7455	0.0749134	3.16261	0.00617076	TraesCS2A02G012500.1
TraesCS2A02G014300	1011.12	-0.315799	0.657898	-0.135297	0.965891	-0.447715	0.558681	-0.712143	0.0354672	-0.502635	0.481842	-0.339295	0.75213	TraesCS2A02G014300.1
TraesCS2A02G016700	459.389	-0.1464	0.839287	-0.541221	0.0230369	0.0306289	1	0.16679	0.744825	0.474936	0.21628	0.204186	0.868331	TraesCS2A02G016700.1
TraesCS2A02G020600	58.4978	0.626207	0.86365	0.0443621	1	2.75723	0.0386701	-0.631089	0.819003	-0.824052	0.945764	-0.685451	0.945953	TraesCS2A02G020600.1
TraesCS2A02G020800	12.445	2.12896	0.197813	1.82113	0.285377	2.5745	0.118118	4.49747	0.00144951	3.05456	0.246476	4.15629	0.00810406	TraesCS2A02G020800.1
TraesCS2A02G023900	20.7241	1.18416	0.764282	3.23964	0.0328816	1.11127	0.900256	-1.03072	0.755492	0.855795	0.985561	-0.248991	1	TraesCS2A02G023900.1
TraesCS2A02G024900	39.3314	-1.21933	0.489428	2.3059	0.00625259	0.640412	0.91503	-1.22538	0.350964	-1.71964	0.322368	-0.628792	0.930627	TraesCS2A02G024900.1
TraesCS2A02G025400	12.8503	-1.53127	0.203951	-1.98279	0.030764	-1.40384	0.395831	0.198511	0.955916	0.208283	1	-1.07046	0.670406	TraesCS2A02G025400.1
TraesCS2A02G026600	319.577	0.880297	0.293414	0.617801	0.593015	0.886836	0.419523	1.22677	0.0281609	0.276294	1	0.62438	0.680356	TraesCS2A02G026600.1
TraesCS2A02G026800	12.4368	4.29411	0.0376122	3.60854	0.0691705	1.68001	0.840287	2.98039	0.22485	2.52198	0.673529	2.63126	0.520128	TraesCS2A02G026800.1
TraesCS2A02G027800	158.216	-0.150275	0.975443	0.881678	0.615317	1.42213	0.32607	3.2571	9.00799e-07	1.05657	0.67672	3.02349	1.28685e-05	TraesCS2A02G027800.1
TraesCS2A02G028000	79.3304	-1.42145	0.62339	1.6585	0.411625	2.61053	0.141262	3.14664	0.00546663	0.432038	1	2.78686	0.0358073	TraesCS2A02G028000.1
TraesCS2A02G028400	85.2743	0.344247	0.747574	0.235502	0.927999	0.728028	0.330208	1.69438	6.34107e-06	1.15533	0.0418319	1.4572	0.000414691	TraesCS2A02G028400.1
TraesCS2A02G028500	333.093	-0.0224162	0.992817	0.769836	0.00401122	0.309592	0.763744	0.647764	0.0454258	-0.263915	0.916708	0.437522	0.466072	TraesCS2A02G028500.1
TraesCS2A02G028700	448.944	-0.498899	0.817904	0.637555	0.778164	0.647776	0.853316	2.42745	0.000221001	0.238432	1	1.80467	0.0283781	TraesCS2A02G028700.1
TraesCS2A02G029700	164.257	-0.305583	0.799026	0.38972	0.736894	0.247362	0.949559	0.96311	0.0330981	-0.131268	1	0.816144	0.177734	TraesCS2A02G029700.1
TraesCS2A02G029900	115.373	0.0855984	0.984771	1.84589	0.00300374	0.213792	0.998038	0.660907	0.592787	0.30199	1	0.621856	0.857103	TraesCS2A02G029900.1
TraesCS2A02G030200	166.629	-0.105428	0.948034	0.792453	0.0165617	-0.187967	0.959626	-0.488592	0.29021	-0.435328	0.690824	-0.3191	0.828485	TraesCS2A02G030200.1
TraesCS2A02G031000	238.154	0.178815	0.875775	1.11647	5.05354e-05	0.0441324	1	0.0801535	0.954935	-0.152216	1	-0.218947	0.94053	TraesCS2A02G031000.2
TraesCS2A02G031300	13.7334	2.45607	0.477803	6.13866	9.17622e-05	1.77278	0.83753	-2.32987	0.455711	-1.60455	0.91593	-2.95927	0.543561	TraesCS2A02G031300.1
TraesCS2A02G033600	186.459	0.646353	0.4501	0.915856	0.0979159	0.84466	0.336353	1.15699	0.0195534	0.0681749	1	1.02854	0.0918181	TraesCS2A02G033600.1
TraesCS2A02G039500	28.3052	-0.762731	0.957674	0.0279167	1	-0.0879041	1	7.10741	0.0469637	7.17369	0.149549	7.97626	0.0317694	TraesCS2A02G039500.3
TraesCS2A02G040300	132.974	-0.57583	0.776735	1.62163	0.03437	0.180309	1	0.180722	0.954587	0.0216712	1	0.225296	1	TraesCS2A02G040300.1
TraesCS2A02G042200	116.719	0.264144	0.937075	1.90064	0.00740689	-0.333738	0.980011	-0.321147	0.888144	-0.362654	1	-0.516706	0.930627	TraesCS2A02G042200.1
TraesCS2A02G045400	22.4654	2.43858	0.378937	1.7839	0.642617	1.8077	0.758953	5.40894	0.005044	3.43632	0.399046	4.84216	0.0308782	TraesCS2A02G045400.2
TraesCS2A02G046600	697.916	-0.131514	0.772297	-0.11056	0.891988	-0.158649	0.827784	0.425094	0.0148351	0.210775	0.736748	0.42543	0.0256638	TraesCS2A02G046600.1
TraesCS2A02G046700	306.491	-0.28171	0.684135	-0.325558	0.620242	-0.250879	0.867459	0.624578	0.0906727	-0.0291594	1	1.16168	3.51308e-05	TraesCS2A02G046700.1
TraesCS2A02G049700	94.5857	-0.704038	0.649353	1.75638	0.00620109	-0.381712	0.959626	0.229091	0.925309	-0.207965	1	-0.704435	0.78527	TraesCS2A02G049700.2
TraesCS2A02G050600	979.673	-0.252674	0.356244	-0.179685	0.639348	0.0512067	0.998303	0.42675	0.0114274	0.224244	0.673452	0.351248	0.107089	TraesCS2A02G050600.1
TraesCS2A02G052500	119.758	0.164736	0.960486	-0.0144811	1	-0.508625	0.887594	-1.71523	0.00844124	-1.54283	0.0899216	-1.47085	0.0625091	TraesCS2A02G052500.1
TraesCS2A02G053300	109.351	0.274312	0.964207	0.653999	0.925174	1.71572	0.486094	3.65164	0.00030481	1.58939	0.61588	2.80427	0.0242029	TraesCS2A02G053300.1
TraesCS2A02G058300	407.155	0.134047	0.9525	0.141995	0.986202	0.476685	0.777436	1.28491	0.00335542	0.0118035	1	1.24404	0.00899671	TraesCS2A02G058300.1
TraesCS2A02G067800	754.928	0.552292	0.286136	0.762626	0.0278556	0.465327	0.581837	-0.664942	0.0672863	-0.44621	0.640057	-0.216655	0.938643	TraesCS2A02G067800.2
TraesCS2A02G069100	47.1545	-1.31736	0.00725891	-0.534801	0.528844	-0.443432	0.794457	-0.12815	0.941535	-0.69565	0.540073	0.240034	0.966196	TraesCS2A02G069100.1
TraesCS2A02G071400	27.5449	-0.889077	0.570864	-1.82275	0.0279921	-1.90992	0.0763643	0.151701	0.968173	0.284735	1	0.104434	1	TraesCS2A02G071400.1
TraesCS2A02G076600	35.4509	0.982251	0.575888	1.23644	0.356166	1.41051	0.410637	1.81161	0.0479332	0.937473	0.810516	0.870793	0.785227	TraesCS2A02G076600.1
TraesCS2A02G079500	236.479	0.111322	0.944763	0.374999	0.617987	0.497909	0.523364	0.854218	0.0126257	0.0547735	1	0.632969	0.206199	TraesCS2A02G079500.1
TraesCS2A02G080000	84.9214	-0.244541	0.834963	0.843454	0.0233836	0.214828	0.954095	-0.280629	0.72968	-0.000459898	1	0.28707	0.906399	TraesCS2A02G080000.1
TraesCS2A02G080700	412.322	0.284622	0.649937	0.668558	0.0162502	-0.215649	0.897892	-0.197941	0.751048	-0.0571582	1	-0.0583061	1	TraesCS2A02G080700.1
TraesCS2A02G081400	84.554	-0.216492	0.942109	2.52046	6.89608e-07	0.137264	1	-0.699911	0.498903	-0.836094	0.683048	-0.926721	0.477381	TraesCS2A02G081400.1
TraesCS2A02G083000	5077.35	0.455005	0.00133985	0.228589	0.254379	0.204089	0.553592	0.231381	0.212535	-0.0851819	0.986422	0.107699	0.916164	TraesCS2A02G083000.1
TraesCS2A02G083600	413.297	0.80119	0.617749	1.22164	0.22864	1.2275	0.413609	1.80113	0.0191823	0.843471	0.795684	1.57322	0.100861	TraesCS2A02G083600.1
TraesCS2A02G084200	360.794	0.545376	0.0407167	0.370254	0.236467	-0.0392127	1	0.00980885	0.999129	0.108811	1	0.0234941	1	TraesCS2A02G084200.2
TraesCS2A02G088800	627.314	0.0865958	0.901722	0.44413	0.0128624	0.270533	0.512385	-0.446415	0.0281432	-0.309611	0.465762	-0.122721	0.943243	TraesCS2A02G088800.1
TraesCS2A02G089600	249.153	0.321534	0.374595	0.702326	0.000134397	0.591684	0.0167847	-0.196227	0.629904	-0.00746749	1	0.136148	0.944749	TraesCS2A02G089600.1
TraesCS2A02G097400	343.748	1.01696	0.0538568	0.965978	0.0370447	0.853939	0.245732	0.720893	0.176148	0.703407	0.441107	0.559483	0.580255	TraesCS2A02G097400.1
TraesCS2A02G097500	354.124	0.57531	0.00326837	0.445438	0.022992	0.248603	0.654344	0.166951	0.645332	0.0151649	1	-0.43996	0.0639179	TraesCS2A02G097500.2
TraesCS2A02G098300	235.94	0.284256	0.79222	0.943636	0.010529	0.00635781	1	0.337399	0.639623	-0.164042	1	0.139054	0.998655	TraesCS2A02G098300.1
TraesCS2A02G099900	781.778	0.00483658	1	1.60949	5.66847e-10	0.311582	0.832708	-0.197033	0.812504	-0.149468	1	-0.286607	0.872485	TraesCS2A02G099900.1
TraesCS2A02G100300	148.072	-0.283311	0.751415	0.900461	0.00371613	-0.466005	0.604538	-0.488437	0.31332	-0.153059	1	-0.225202	0.941223	TraesCS2A02G100300.1
TraesCS2A02G104600	215.085	0.478406	0.905535	4.67267	1.2778e-08	0.164177	1	-2.49159	0.0251604	-0.0138919	1	-1.74663	0.320962	TraesCS2A02G104600.1
TraesCS2A02G104700	289.02	-0.00664321	0.998179	-0.269835	0.154976	-0.388968	0.0417233	-0.12154	0.705575	0.239825	0.489768	-0.15824	0.790922	TraesCS2A02G104700.1
TraesCS2A02G105900	120.039	1.49017	0.00724598	0.302442	0.928273	0.705777	0.618288	-0.130812	0.955916	0.755863	0.621866	0.351312	0.942134	TraesCS2A02G105900.1
TraesCS2A02G106500	123.937	0.293122	0.852593	1.60259	8.02662e-05	0.691777	0.543534	-0.227414	0.872018	-0.383447	0.936665	-0.155108	1	TraesCS2A02G106500.1
TraesCS2A02G107500	217.919	1.79482	0.344325	1.64789	0.379879	2.79229	0.0712591	3.95472	0.000145429	0.163183	1	3.04611	0.0157219	TraesCS2A02G107500.2
TraesCS2A02G107600	1040.34	3.40053	2.1618e-05	2.45199	0.00289352	3.31837	5.96603e-05	4.07721	2.72218e-08	2.32543	0.04305	3.4429	1.17478e-05	TraesCS2A02G107600.1
TraesCS2A02G108600	57.676	0.0531249	0.993412	-0.0568928	1	1.28	0.355007	2.35933	0.000461193	-0.117391	1	1.38126	0.211017	TraesCS2A02G108600.1
TraesCS2A02G111200	73.0532	-0.726942	0.153796	-0.805208	0.0491022	-0.117137	0.998038	0.568527	0.247752	0.393243	0.834943	-0.202839	0.971654	TraesCS2A02G111200.1
TraesCS2A02G113900	34.295	0.604196	0.955039	0.238953	1	-5.24666	0.146325	0.482568	0.958654	-0.797583	1	-7.95993	0.00325672	TraesCS2A02G113900.2
TraesCS2A02G116700	64.6679	7.81499	0.04636	5.83515	0.163635	7.10681	0.148686	0.262656	0.990024	1.01811	1	0.73441	1	TraesCS2A02G116700.2
TraesCS2A02G117700	901.067	1.5982	0.0105339	1.27502	0.0386755	0.593224	0.794647	0.457057	0.704114	-0.500841	0.919861	0.0316924	1	TraesCS2A02G117700.1
TraesCS2A02G122000	694.847	-0.134345	0.79351	0.0455263	0.992515	-0.0820499	0.978789	-0.386407	0.0470587	-0.276669	0.508112	-0.199983	0.715465	TraesCS2A02G122000.2
TraesCS2A02G123900	252.024	-0.207034	0.829946	-0.514759	0.23872	-0.385019	0.690926	-0.733262	0.0474398	-0.408515	0.74038	-0.0386461	1	TraesCS2A02G123900.1
TraesCS2A02G124200	29.5571	3.65588	0.0821431	4.18141	0.0108181	2.5091	0.514787	5.62661	0.0225885	1.67821	0.984572	5.33811	0.0648213	TraesCS2A02G124200.1
TraesCS2A02G125600	50.9226	0.522327	0.572379	0.0102527	1	-0.0216616	1	1.23467	0.00595051	1.13127	0.0664187	0.579763	0.641361	TraesCS2A02G125600.1
TraesCS2A02G131300	157.33	-0.075979	0.958237	0.830103	0.000832592	0.0996188	0.994002	-0.506789	0.258785	-0.293345	0.908305	-0.129248	0.993476	TraesCS2A02G131300.1
TraesCS2A02G131400	13.7237	2.11474	0.930032	-17.2117	0.00104684	0.62677	1	4.34393	0.717565	2.04722	1	4.008	0.929918	TraesCS2A02G131400.2
TraesCS2A02G132100	205.503	0.705477	0.184257	1.61019	1.02094e-07	0.165983	0.982903	-0.143474	0.912553	-0.147282	1	-0.374524	0.818152	TraesCS2A02G132100.1
TraesCS2A02G132600	1168.35	-0.307297	0.825267	1.0863	0.0182169	-0.0200551	1	0.014852	1	-0.509049	0.810533	0.112021	1	TraesCS2A02G132600.1
TraesCS2A02G132900	61.1085	0.584052	0.989792	-20.2921	0.00017096	0.582505	1	2.22603	0.913213	-2.00456	1	-1.03995	1	TraesCS2A02G132900.3
TraesCS2A02G132900	61.5962	24.0276	3.52491e-05	23.0052	1.82345e-05	23.8836	5.84965e-05	22.0318	9.47279e-05	20.8467	0.00142925	21.0441	0.000410303	TraesCS2A02G132900.5
TraesCS2A02G142800	350.126	-0.173101	0.744811	0.475515	0.0191286	0.0791684	0.991047	-0.00920451	0.998885	-0.244474	0.772496	-0.0642638	1	TraesCS2A02G142800.1
TraesCS2A02G144800	388.211	-0.400721	0.263115	0.973041	1.55797e-07	0.0682021	0.999707	-0.0342856	0.978204	0.191529	0.929108	-0.0714712	1	TraesCS2A02G144800.1
TraesCS2A02G145800	111.456	1.1209	0.410263	0.988577	0.503211	1.53139	0.244929	1.74374	0.0457938	0.824263	0.852254	1.83818	0.0555474	TraesCS2A02G145800.1
TraesCS2A02G150600	147.676	0.124196	0.9525	1.72676	2.30932e-07	0.148544	0.994184	-0.793782	0.118971	-0.346148	0.929108	-0.377825	0.859037	TraesCS2A02G150600.2
TraesCS2A02G152400	243.696	0.590275	0.25995	1.51814	3.07781e-08	-0.395961	0.752224	-0.450559	0.353114	-0.0810729	1	-0.431501	0.606728	TraesCS2A02G152400.1
TraesCS2A02G155300	543.694	-0.0872873	0.937913	-0.137258	0.935129	-0.161272	0.937221	-0.576929	0.0302839	-0.390968	0.502387	-0.261482	0.769602	TraesCS2A02G155300.1
TraesCS2A02G155500	515.442	-0.104863	0.946959	1.02103	0.000409302	-0.22953	0.922754	-0.104273	0.93361	-0.376223	0.795684	-0.0589464	1	TraesCS2A02G155500.1
TraesCS2A02G156300	131.846	-0.505271	0.799108	0.152699	0.994385	0.970697	0.558681	4.23235	3.20329e-12	2.02445	0.0443286	3.10318	3.50597e-06	TraesCS2A02G156300.1
TraesCS2A02G156400	775.137	0.199162	0.928763	0.575803	0.618841	1.00587	0.251473	1.97248	1.00664e-05	0.605451	0.779345	1.39268	0.0114734	TraesCS2A02G156400.1
TraesCS2A02G157400	382.136	1.86168	0.0276898	0.642088	0.787482	1.02831	0.579169	0.830841	0.491117	0.642836	0.918455	0.659522	0.865443	TraesCS2A02G157400.1
TraesCS2A02G158400	34.4509	0.0665552	0.989464	0.0488956	1	0.0852402	1	1.75551	0.0108079	0.663102	0.89013	1.65811	0.0342491	TraesCS2A02G158400.1
TraesCS2A02G158600	317.954	1.40715	0.0282319	0.815806	0.352018	1.34758	0.07063	0.576546	0.588243	1.51706	0.0454629	0.673114	0.712343	TraesCS2A02G158600.1
TraesCS2A02G158800	943.088	0.181369	0.903737	0.00931529	1	0.753304	0.248904	0.506249	0.374431	0.559627	0.592986	0.939047	0.0330424	TraesCS2A02G158800.1
TraesCS2A02G161500	427.674	0.361652	0.872013	1.77468	0.00357961	0.451211	0.924234	-0.742113	0.476466	-0.763384	0.776709	-0.814865	0.633838	TraesCS2A02G161500.1
TraesCS2A02G161700	348.278	-0.0048988	1	2.10751	0.000912212	-0.389711	0.961031	-2.19205	0.00147798	-1.18097	0.454931	-1.26984	0.266207	TraesCS2A02G161700.1
TraesCS2A02G162900	448.466	-0.115875	0.908232	-0.051707	0.995112	-0.0355947	1	-0.557589	0.0450876	-0.158969	0.98305	-0.198404	0.905051	TraesCS2A02G162900.1
TraesCS2A02G163000	988.188	-0.0636235	0.937263	0.579115	0.000178686	-0.0952979	0.963308	-0.0327129	0.970167	-0.109973	0.983598	-0.152645	0.878762	TraesCS2A02G163000.1
TraesCS2A02G163800	11.6006	-2.44561	0.91705	-7.47642	0.522152	-6.43371	0.766964	17.7647	0.00219969	20.4469	0.000826387	20.5159	0.000240789	TraesCS2A02G163800.4
TraesCS2A02G163800	892.231	-0.746799	0.283555	1.0399	0.0248032	-0.529058	0.716418	-0.801737	0.149123	-0.936691	0.205712	-0.799997	0.260997	TraesCS2A02G163800.2
TraesCS2A02G164600	254.847	0.0598216	0.981975	1.15681	0.00106632	0.0414935	1	-0.173722	0.887501	0.0272944	1	-0.400514	0.796738	TraesCS2A02G164600.1
TraesCS2A02G166600	189.874	0.178106	0.949833	1.26945	0.0325951	-0.379853	0.937364	0.282556	0.8491	0.428747	0.936666	-0.0398125	1	TraesCS2A02G166600.1
TraesCS2A02G170200	340.318	0.682254	0.181085	1.36994	5.40185e-06	0.229819	0.94219	0.181324	0.858291	0.115607	1	-0.137437	0.996503	TraesCS2A02G170200.1
TraesCS2A02G170200	1893.49	0.350167	0.278495	0.304234	0.358805	0.509663	0.0674258	0.192721	0.618139	0.212195	0.855861	0.514342	0.0291056	TraesCS2A02G170200.2
TraesCS2A02G170400	90.4976	0.182336	0.943956	2.23711	2.84499e-07	0.366299	0.930442	-1.38881	0.0201552	-0.809198	0.596204	-0.64277	0.698383	TraesCS2A02G170400.1
TraesCS2A02G171600	399.46	0.203404	0.757585	0.0485805	0.995912	0.707477	0.00992327	0.396242	0.21073	0.139869	0.993456	0.277375	0.711726	TraesCS2A02G171600.1
TraesCS2A02G173400	7.23108	-0.604034	0.913884	0.953918	0.875992	-0.208703	1	-5.24393	0.0202011	-1.05603	0.964728	-0.097694	1	TraesCS2A02G173400.1
TraesCS2A02G177200	419.563	0.122813	0.957674	0.494381	0.626712	0.320111	0.916123	0.333145	0.743089	1.26345	0.0215873	1.22343	0.0123019	TraesCS2A02G177200.1
TraesCS2A02G182400	75.0376	0.608864	0.621793	2.00391	1.91618e-05	1.02207	0.320628	-0.299738	0.844655	-0.49484	0.913826	-0.220947	0.993827	TraesCS2A02G182400.1
TraesCS2A02G186100	18.0409	-0.0527569	0.993028	-0.405846	0.935103	0.271754	0.991559	3.33184	0.00764262	3.38293	0.0289811	3.68106	0.00316314	TraesCS2A02G186100.1
TraesCS2A02G186500	86.8294	0.362811	0.769353	0.914617	0.0706608	0.557535	0.68504	1.05976	0.0348701	0.248963	1	0.847204	0.243184	TraesCS2A02G186500.1
TraesCS2A02G188700	632.551	0.857454	0.219964	1.28446	0.00466802	0.881693	0.308308	0.343751	0.743382	-0.0843372	1	0.00486637	1	TraesCS2A02G188700.1
TraesCS2A02G189600	1419.34	-0.0450863	0.983116	2.0097	3.7466e-16	0.17395	0.962195	-0.260397	0.688793	-0.223526	0.966238	-0.358684	0.724402	TraesCS2A02G189600.1
TraesCS2A02G190800	180.976	-0.0677647	0.983562	2.28321	7.20143e-09	-0.0446484	1	-0.425765	0.669505	-0.394742	0.942095	-0.364056	0.924041	TraesCS2A02G190800.1
TraesCS2A02G193000	265.375	-0.197156	0.886125	0.928707	0.011964	0.144041	0.99112	0.163633	0.891931	-0.29347	0.945764	-0.172298	0.98538	TraesCS2A02G193000.1
TraesCS2A02G193900	25.6582	1.18277	0.178302	2.02127	0.000132596	0.803061	0.675514	0.383457	0.804506	0.901231	0.571046	0.385863	0.950544	TraesCS2A02G193900.1
TraesCS2A02G194500	143.54	0.446409	0.762219	2.6415	6.35338e-10	0.468334	0.868563	-1.03006	0.119445	-0.900876	0.459331	0.0602631	1	TraesCS2A02G194500.1
TraesCS2A02G196400	42.3528	0.702527	0.775302	3.80029	4.7276e-08	2.154	0.0578365	0.809055	0.657149	0.529368	0.994277	0.687803	0.921081	TraesCS2A02G196400.1
TraesCS2A02G196700	136.847	0.468333	0.880152	3.75196	6.08278e-08	1.23978	0.553675	-0.858687	0.567195	-0.892926	0.843499	-0.728833	0.880541	TraesCS2A02G196700.1
TraesCS2A02G199000	73.5337	-0.0505677	0.98719	0.610893	0.379879	0.809756	0.276334	1.68961	2.43796e-05	0.695013	0.579949	1.32025	0.00522976	TraesCS2A02G199000.1
TraesCS2A02G199300	736.035	-0.598522	0.465591	1.29571	0.0013329	-0.235319	0.964038	-0.848101	0.107623	-0.398655	0.908037	-0.415062	0.841883	TraesCS2A02G199300.1
TraesCS2A02G199700	836.415	-0.0425767	0.989164	2.53381	6.57325e-16	0.00598272	1	-0.747724	0.128189	-0.549725	0.664028	-0.746051	0.227432	TraesCS2A02G199700.1
TraesCS2A02G203700	152.676	0.576917	0.0356711	0.126539	0.942418	0.00138464	1	0.00343931	1	-0.238811	0.898343	0.0222838	1	TraesCS2A02G203700.1
TraesCS2A02G209500	154.152	0.00243412	1	1.099	8.34049e-07	0.0460316	1	0.0280622	0.987705	0.180988	0.974484	-0.230605	0.885371	TraesCS2A02G209500.1
TraesCS2A02G211300	48.4031	2.35018	0.429575	1.98578	0.562863	2.62378	0.473818	4.20545	0.0195534	2.59398	0.566966	3.64199	0.108511	TraesCS2A02G211300.1
TraesCS2A02G211700	122.588	0.961638	0.829806	-1.14359	0.841935	-0.824275	0.957349	-4.96375	0.00052192	-0.215936	1	0.202987	1	TraesCS2A02G211700.4
TraesCS2A02G211900	19.6724	-0.921736	0.799108	-0.0104469	1	1.06392	0.860617	3.16786	0.0218714	0.0759036	1	2.37073	0.257569	TraesCS2A02G211900.1
TraesCS2A02G212900	111.965	0.542256	0.66524	1.27503	0.0205102	1	0.30446	0.582497	0.534585	0.118888	1	0.569725	0.785555	TraesCS2A02G212900.1
TraesCS2A02G213900	12.5281	-1.45372	0.978291	-18.8124	0.0381039	-2.78346	0.997839	-49.1819	1.91345e-13	-2.43321	1	-0.573082	1	TraesCS2A02G213900.1
TraesCS2A02G214000	21.5067	1.3784	0.282735	-0.184112	0.995112	1.35873	0.428405	2.08264	0.0102327	1.50663	0.326366	1.79026	0.0756917	TraesCS2A02G214000.1
TraesCS2A02G214300	617.878	-0.104774	0.914881	-0.146468	0.921883	-0.0737793	0.999168	-0.706906	0.00243715	-0.33044	0.656148	-0.364271	0.443917	TraesCS2A02G214300.2
TraesCS2A02G214400	416.294	-0.166531	0.927778	1.73977	6.22852e-07	-0.0371213	1	-0.85754	0.0916664	-0.163565	1	-0.390667	0.859858	TraesCS2A02G214400.1
TraesCS2A02G216600	15.7551	-1.02884	0.899848	-0.822286	0.974165	0.136966	1	7.20887	0.00684624	0	1	6.90209	0.0197915	TraesCS2A02G216600.2
TraesCS2A02G217300	266.602	0.657062	0.480219	0.0491928	1	0.986229	0.237081	1.23191	0.0142641	0.805084	0.460452	0.889296	0.241203	TraesCS2A02G217300.2
TraesCS2A02G220900	19.7461	-37.2817	7.47778e-09	-14.2068	0.133826	4.06128	0.962195	4.8528	0.787941	4.91337	0.977973	3.84545	0.974915	TraesCS2A02G220900.5
TraesCS2A02G221000	2737.21	-0.141458	0.914753	-0.0856696	0.992515	-0.251061	0.899284	-0.769521	0.0279838	-0.279013	0.925313	-0.141499	0.988679	TraesCS2A02G221000.1
TraesCS2A02G223000	251.175	0.233529	0.623287	0.521551	0.0157603	0.0975945	0.980385	0.169581	0.700446	0.0331731	1	0.0205831	1	TraesCS2A02G223000.1
TraesCS2A02G223100	570.121	0.747597	0.114102	0.905976	0.0108909	0.184525	0.969275	-0.0450011	0.982854	-0.00934295	1	-0.147283	0.992587	TraesCS2A02G223100.2
TraesCS2A02G225200	25.5535	-1.38365	0.826711	0.198645	1	-0.681628	0.997839	6.71939	0.01301	6.32886	0.0899216	6.89425	0.0174429	TraesCS2A02G225200.2
TraesCS2A02G225200	3750.64	-0.341457	0.82228	0.542724	0.641482	-0.179257	0.993101	1.25488	0.0143379	1.13145	0.128399	1.44389	0.00464495	TraesCS2A02G225200.1
TraesCS2A02G231500	521.916	0.120514	0.891927	0.215867	0.762984	-0.0800768	0.997403	-0.724489	0.000726922	-0.469245	0.229152	-0.28357	0.647948	TraesCS2A02G231500.2
TraesCS2A02G233000	248.298	0.512905	0.0303952	0.257626	0.517225	0.24046	0.72465	0.0668446	0.938048	0.0174576	1	0.345704	0.38709	TraesCS2A02G233000.1
TraesCS2A02G238600	126.62	-10.2518	7.15507e-05	-0.49569	0.994295	-0.439154	1	-0.740258	0.926293	0.305255	1	-0.416286	1	TraesCS2A02G238600.2
TraesCS2A02G245700	126.521	-0.100134	0.95185	-0.541157	0.257561	-0.419611	0.678985	1.19061	0.000251783	1.22787	0.000680151	1.22177	0.00023744	TraesCS2A02G245700.2
TraesCS2A02G246400	87.2547	0.914602	0.205569	1.42903	0.00168035	0.788001	0.477442	0.21163	0.885256	0.416743	0.913826	0.471633	0.805563	TraesCS2A02G246400.1
TraesCS2A02G246800	11.3631	40.4783	1.41372e-08	0	1	40.8349	1.3878e-08	0.946452	0.985289	-39.9916	3.30883e-08	-2.1832	1	TraesCS2A02G246800.1
TraesCS2A02G248400	693.285	-0.143372	0.848143	0.802903	3.92788e-05	-0.132404	0.95544	-0.168902	0.738224	-0.150254	0.978656	-0.100653	0.987652	TraesCS2A02G248400.1
TraesCS2A02G250200	23.9367	-49.7944	1.70859e-13	-19.8515	0.0232975	-0.618256	1	-0.279019	1	-0.238812	1	0.72817	1	TraesCS2A02G250200.4
TraesCS2A02G250800	24334.4	0.171912	0.765305	0.0171963	1	-0.20358	0.827261	-0.505864	0.0233491	-0.108275	1	-0.13546	0.945975	TraesCS2A02G250800.1
TraesCS2A02G251800	602.777	0.144194	0.95657	1.59461	0.000439061	0.204734	0.990273	0.499898	0.585404	0.0735612	1	-0.0683267	1	TraesCS2A02G251800.1
TraesCS2A02G253900	75.0789	0.000765397	1	-1.57802	0.0227797	-1.13682	0.377225	-0.402243	0.792089	0.17277	1	-0.188931	1	TraesCS2A02G253900.4
TraesCS2A02G253900	758.609	-0.320783	0.61695	-0.708307	0.0187891	-0.309111	0.78503	0.263561	0.636382	0.462546	0.499076	0.138941	0.981388	TraesCS2A02G253900.1
TraesCS2A02G255300	167.211	0.007854	0.99967	0.690226	0.0163396	0.12859	0.981342	0.266256	0.616983	-0.0614567	1	3.07626e-05	1	TraesCS2A02G255300.1
TraesCS2A02G256100	956.615	-0.182317	0.79832	-0.121088	0.953047	-0.540402	0.143658	-0.798152	0.000469566	-0.23102	0.895664	-0.54308	0.0824215	TraesCS2A02G256100.1
TraesCS2A02G256200	68.3455	-1.95796	0.171	-2.24015	0.0442216	-2.1385	0.185806	-0.825557	0.712502	-0.444008	1	-2.03281	0.223123	TraesCS2A02G256200.1
TraesCS2A02G257200	136.078	0.0281721	0.993	-0.22943	0.9106	-0.331506	0.850769	-0.89164	0.0339081	-0.142007	1	-0.321862	0.883988	TraesCS2A02G257200.1
TraesCS2A02G259500	1684.54	-0.0344475	0.990811	0.448399	0.555805	0.522498	0.581808	1.24716	0.00024157	0.25081	0.974744	1.10378	0.00348046	TraesCS2A02G259500.1
TraesCS2A02G259600	238.506	0.432767	0.0392576	0.0730265	0.971813	0.12849	0.917617	-0.17494	0.626621	-0.00153764	1	-0.150704	0.904647	TraesCS2A02G259600.1
TraesCS2A02G261700	85.2198	0.475967	0.653769	0.263889	0.932869	0.702681	0.507188	1.14028	0.0429853	0.549973	0.843037	1.1166	0.0907332	TraesCS2A02G261700.1
TraesCS2A02G264300	7.72643	0.313693	0.984417	-0.437769	0.9981	-0.156053	1	6.49694	0.0394367	4.28762	0.59369	4.91917	0.322626	TraesCS2A02G264300.3
TraesCS2A02G266800	89.2032	-0.367228	0.803472	0.420816	0.798634	0.608856	0.681424	1.4943	0.000991448	0.121726	1	1.24936	0.0198204	TraesCS2A02G266800.1
TraesCS2A02G267500	224.748	-0.338678	0.451441	0.570624	0.0200778	0.111847	0.978789	0.104428	0.89922	-0.0208244	1	-0.000757499	1	TraesCS2A02G267500.1
TraesCS2A02G269100	23.9618	1.09683	0.920838	0.0327897	1	-1.28875	0.974826	6.87246	0.047227	7.92224	0.0590076	6.6029	0.112168	TraesCS2A02G269100.1
TraesCS2A02G270200	838.687	-0.188232	0.870057	1.29364	2.9711e-06	0.20699	0.944895	-0.0258213	0.992376	0.0742115	1	0.0990943	1	TraesCS2A02G270200.1
TraesCS2A02G271700	130.818	-1.50862	0.592359	3.99822	0.000678812	-0.526424	0.990825	-4.73216	0.000179775	-3.23575	0.0803762	-2.0067	0.431874	TraesCS2A02G271700.1
TraesCS2A02G271800	142.727	-0.433759	0.777183	-0.28265	0.947466	0.551822	0.804243	1.33132	0.0220957	-0.0185422	1	0.68714	0.652416	TraesCS2A02G271800.1
TraesCS2A02G273000	38.8161	-21.9799	5.1311e-22	-1.1523	0.958767	0.0479244	1	-0.505667	0.965214	0.0741927	1	-0.40406	1	TraesCS2A02G273000.2
TraesCS2A02G277900	478.288	0.324667	0.551094	1.16695	1.01342e-07	-0.34643	0.674463	-0.72411	0.00992315	-0.245888	0.911078	-0.653455	0.0473419	TraesCS2A02G277900.1
TraesCS2A02G279700	44.2916	0.652985	0.443168	0.269341	0.933792	-0.0417031	1	-1.29663	0.00542642	-0.852673	0.326366	-0.560298	0.647058	TraesCS2A02G279700.1
TraesCS2A02G282300	223.326	0.114678	0.957829	0.937608	0.0353142	0.123494	0.999918	0.0566061	0.980533	0.226083	0.999774	0.097928	1	TraesCS2A02G282300.2
TraesCS2A02G285300	683.99	0.518763	0.041207	-0.137604	0.908837	0.430173	0.220955	0.645887	0.00107138	0.146294	0.96953	0.311832	0.466614	TraesCS2A02G285300.1
TraesCS2A02G285700	37.6042	2.63343	0.732082	-0.810711	0.992007	1.83606	0.94694	1.63638	0.888585	6.58627	0.289074	8.47782	0.0295477	TraesCS2A02G285700.2
TraesCS2A02G286700	18.8402	1.5843	0.694106	2.13142	0.492185	1.21302	0.914498	-6.44294	0.00534708	-2.72628	0.49459	-1.99594	0.681168	TraesCS2A02G286700.1
TraesCS2A02G288000	46.1062	2.12126	0.00482936	1.37391	0.113785	1.19065	0.42725	0.965287	0.381238	0.938946	0.715468	0.746833	0.803185	TraesCS2A02G288000.1
TraesCS2A02G288200	1866.43	0.363117	0.0291308	0.120252	0.813625	0.179308	0.683534	-0.00657974	0.998874	-0.120685	0.928733	-0.173826	0.668039	TraesCS2A02G288200.1
TraesCS2A02G292000	662.84	0.914461	0.604427	0.717097	0.791891	0.674023	0.885186	1.81729	0.0455862	0.134898	1	1.06541	0.613006	TraesCS2A02G292000.1
TraesCS2A02G293400	1183.38	-0.196985	0.827307	-0.0981147	0.982699	-0.752331	0.0434209	-0.579675	0.0919073	-0.067347	1	-0.160518	0.968733	TraesCS2A02G293400.2
TraesCS2A02G294800	32.7138	-8.55568	0.0013453	-1.01131	0.953674	-1.86757	0.853534	-1.28939	0.80131	0.477554	1	-2.19467	0.770412	TraesCS2A02G294800.4
TraesCS2A02G298000	42.6131	0.672659	0.514469	0.982528	0.128952	0.980392	0.302716	1.17074	0.0417641	0.56941	0.838527	1.16549	0.0779035	TraesCS2A02G298000.1
TraesCS2A02G298600	797.334	0.346523	0.62652	1.47786	1.31833e-08	0.319749	0.817558	-0.144322	0.886836	-0.129996	1	-0.17336	0.971988	TraesCS2A02G298600.1
TraesCS2A02G299400	53.1718	0.718444	0.601454	1.87212	0.00129021	0.94401	0.540191	0.851589	0.422838	0.59643	0.922523	1.07487	0.40185	TraesCS2A02G299400.1
TraesCS2A02G299700	9.20437	1.34146	0.369749	0.854288	0.743537	1.01344	0.748258	4.7051	0.0146108	2.73169	0.647274	4.46511	0.0442848	TraesCS2A02G299700.1
TraesCS2A02G305700	265.249	0.274048	0.479484	0.120566	0.928171	0.544873	0.0316385	0.421339	0.114637	0.194896	0.919871	0.428393	0.184916	TraesCS2A02G305700.1
TraesCS2A02G306100	52.4733	-0.310561	0.890148	1.34618	0.0271506	0.122401	1	-0.705535	0.462152	-0.39302	0.977973	-0.47203	0.905051	TraesCS2A02G306100.1
TraesCS2A02G306900	43.5528	0.156682	0.975681	0.775443	0.747386	1.23053	0.519124	2.9123	0.000340984	0.722054	0.943297	2.33685	0.0168643	TraesCS2A02G306900.1
TraesCS2A02G307100	158.468	-1.07145	0.0421354	-0.0354147	1	0.15082	0.995717	0.702882	0.215145	0.297654	0.970744	0.753605	0.285078	TraesCS2A02G307100.3
TraesCS2A02G307200	36.3689	-1.35614	0.0126634	-0.662136	0.391269	-0.531367	0.741034	0.385313	0.720273	0.728135	0.583339	0.810724	0.345281	TraesCS2A02G307200.1
TraesCS2A02G307300	315.705	-0.17316	0.908294	0.0682256	0.99837	-0.209771	0.961278	-0.899995	0.0297311	-0.334117	0.918244	-0.231685	0.956107	TraesCS2A02G307300.1
TraesCS2A02G309500	161.857	0.144384	0.934975	1.79249	7.0375e-09	0.138978	0.995183	-0.228053	0.824368	-0.113132	1	-0.132059	1	TraesCS2A02G309500.1
TraesCS2A02G310900	361.613	-0.219291	0.406633	0.0856119	0.928528	0.181077	0.693424	-0.318034	0.0451273	-0.153759	0.830345	-0.158177	0.735613	TraesCS2A02G310900.1
TraesCS2A02G315700	27.3183	-0.901527	0.593599	0.145746	0.996871	1.29253	0.374796	4.196	1.33263e-05	1.94826	0.441586	4.32168	9.08464e-06	TraesCS2A02G315700.1
TraesCS2A02G317800	329.79	0.0698589	0.984812	-0.172439	0.986885	0.171437	0.99834	0.786897	0.33146	0.954894	0.428654	1.35792	0.0378638	TraesCS2A02G317800.1
TraesCS2A02G320200	301.059	-0.128095	0.883564	0.692095	0.00131552	0.0890234	0.992227	-0.142937	0.810349	-0.156374	0.977128	-0.219872	0.846798	TraesCS2A02G320200.1
TraesCS2A02G321500	268.627	0.592669	0.004724	0.247868	0.536702	0.0300856	1	0.195821	0.585037	0.212215	0.835583	0.0707818	0.999701	TraesCS2A02G321500.1
TraesCS2A02G322500	406.426	0.794969	0.07313	0.308044	0.795861	0.98724	0.0163204	1.6101	4.97946e-09	0.804931	0.0922684	1.17081	0.000175182	TraesCS2A02G322500.1
TraesCS2A02G323500	412.922	0.33615	0.402339	0.705896	0.000614115	0.196891	0.872326	-0.0196957	0.991124	0.0550168	1	-0.133695	0.962675	TraesCS2A02G323500.1
TraesCS2A02G326100	585.353	0.200829	0.951522	0.769657	0.582874	0.944024	0.562714	2.44685	3.09747e-05	1.41738	0.189541	2.13144	0.000931689	TraesCS2A02G326100.1
TraesCS2A02G326500	21.7797	-4.08052	0.020535	0.104817	1	0.452133	0.991755	0.795569	0.777903	-0.290821	1	0.438022	0.998685	TraesCS2A02G326500.2
TraesCS2A02G332100	57.5868	0.760895	0.700299	3.64974	5.68554e-09	0.868937	0.770166	-0.396974	0.847064	-0.621051	0.929108	-0.532709	0.927267	TraesCS2A02G332100.1
TraesCS2A02G332700	138.105	-0.870383	0.635978	-0.297804	0.979228	0.262643	0.998038	1.99148	0.0298782	-0.2112	1	1.7101	0.156294	TraesCS2A02G332700.1
TraesCS2A02G336600	250.979	-0.218075	0.814464	-0.334468	0.652684	-0.323443	0.789633	-0.700138	0.0456061	-0.376909	0.768135	-0.462012	0.47939	TraesCS2A02G336600.1
TraesCS2A02G342100	959.87	0.192411	0.62568	0.32893	0.141113	0.0311795	1	-0.635296	9.76661e-05	-0.338657	0.320367	-0.23293	0.611438	TraesCS2A02G342100.1
TraesCS2A02G343200	29.0014	-8.75667	0.0240423	-4.24662	0.388761	0.477478	1	5.08075	0.277459	-1.12823	1	6.39082	0.205822	TraesCS2A02G343200.1
TraesCS2A02G345700	153.832	-0.337043	0.787781	-0.11493	0.992515	0.810906	0.298833	2.65412	1.05291e-10	1.23445	0.102014	2.74557	2.21444e-11	TraesCS2A02G345700.1
TraesCS2A02G345900	82.4526	-0.344815	0.937438	-0.206417	0.994909	0.697278	0.914502	2.34777	0.0277843	-0.330902	1	1.70378	0.316551	TraesCS2A02G345900.1
TraesCS2A02G348200	972.936	-0.769691	0.0289098	0.0619209	0.995112	0.0459528	1	0.201011	0.784315	-0.347924	0.800398	0.266595	0.874493	TraesCS2A02G348200.1
TraesCS2A02G349300	314.67	-0.488248	0.683087	1.60906	0.000249417	-0.0412968	1	-0.250013	0.862851	-0.460927	0.904027	-0.228634	0.98437	TraesCS2A02G349300.1
TraesCS2A02G350700	241.605	0.257515	0.926058	0.895561	0.418293	1.21801	0.293345	1.93269	0.00236429	-0.472685	0.967145	1.30072	0.170815	TraesCS2A02G350700.1
TraesCS2A02G352800	1286.84	-0.60253	0.138616	0.97079	0.000235528	-0.43817	0.545409	-0.749874	0.0169906	-0.515554	0.419677	-0.399356	0.587794	TraesCS2A02G352800.1
TraesCS2A02G354500	572.228	1.58324	0.00159677	0.697474	0.40221	0.771181	0.492091	1.11949	0.0371075	0.66812	0.672183	0.676295	0.552171	TraesCS2A02G354500.1
TraesCS2A02G356900	38.6452	23.7545	4.99954e-09	16.8074	0.000107258	21.1353	7.92597e-07	0.558238	0.983233	1.33522	1	-0.546415	1	TraesCS2A02G356900.1
TraesCS2A02G357700	1195.93	-0.0696927	0.957611	-0.656498	0.00768718	-0.124518	0.972269	0.381176	0.248126	0.564015	0.117257	0.0397668	1	TraesCS2A02G357700.2
TraesCS2A02G358400	64.1733	-0.393954	0.915086	1.13944	0.510814	0.980712	0.766964	2.31595	0.0161819	-0.288284	1	1.68615	0.249159	TraesCS2A02G358400.1
TraesCS2A02G359000	1572.9	0.505749	0.0094971	0.330798	0.141414	0.120034	0.933357	0.129572	0.750533	-0.17176	0.89334	0.0267265	1	TraesCS2A02G359000.1
TraesCS2A02G364700	25.6417	0.529332	0.982144	-1.08584	0.987619	1.35087	0.991047	-20.6981	2.53894e-11	0.120827	1	0.848384	1	TraesCS2A02G364700.1
TraesCS2A02G368700	132.72	0.924988	0.345147	-0.733019	0.587242	0.759285	0.671679	1.2189	0.0461292	0.908281	0.465702	0.687665	0.65373	TraesCS2A02G368700.2
TraesCS2A02G371600	88.6867	1.46547	0.028707	1.70813	0.00118146	1.47131	0.0463118	0.449422	0.722662	0.0559165	1	0.41502	0.931473	TraesCS2A02G371600.1
TraesCS2A02G372400	600.095	0.261061	0.769047	-0.445083	0.433251	0.563141	0.372089	0.748268	0.0296511	0.716741	0.142832	0.35439	0.742802	TraesCS2A02G372400.1
TraesCS2A02G372600	375.595	0.672837	0.0174916	-0.062383	0.994245	0.391694	0.496115	0.13163	0.853412	0.243856	0.883081	-0.11789	0.982306	TraesCS2A02G372600.1
TraesCS2A02G373500	23.0028	7.1357	0.00204738	7.21734	0.00034226	6.25865	0.0207842	-1.37301	0.641894	0.119612	1	-1.29129	0.885984	TraesCS2A02G373500.2
TraesCS2A02G375000	324.259	-0.00389919	1	1.8853	5.49302e-07	0.0683385	1	-0.616208	0.351207	-0.458968	0.86085	-0.769128	0.318885	TraesCS2A02G375000.1
TraesCS2A02G376300	30.6782	0.495468	0.871057	0.610525	0.882503	0.92712	0.78166	3.11356	0.00554232	1.21613	0.859425	2.22222	0.186616	TraesCS2A02G376300.2
TraesCS2A02G377700	82.9045	1.22347	0.132028	1.35699	0.0351542	0.621823	0.80113	1.29256	0.0579677	0.708908	0.7905	0.997887	0.353138	TraesCS2A02G377700.1
TraesCS2A02G378200	718.675	0.600432	0.00223942	0.43947	0.0306938	0.381032	0.243653	0.266676	0.31556	0.159308	0.925791	0.169205	0.861979	TraesCS2A02G378200.1
TraesCS2A02G380800	231.201	0.65555	0.642576	0.935661	0.336537	0.702599	0.75283	1.64213	0.0174965	1.41904	0.186656	2.11123	0.000980095	TraesCS2A02G380800.1
TraesCS2A02G380900	308.696	0.454263	0.734145	0.720566	0.409715	0.607337	0.722842	1.54743	0.00246169	0.89757	0.43772	1.42362	0.0129654	TraesCS2A02G380900.1
TraesCS2A02G381000	43.58	0.645171	0.72133	0.507366	0.877175	1.07177	0.514787	2.57287	0.00151583	2.01957	0.10426	2.32796	0.0110248	TraesCS2A02G381000.1
TraesCS2A02G381100	197.779	0.834883	0.299249	1.94137	5.14633e-06	0.702144	0.601939	1.54594	0.00245433	0.669467	0.731939	1.336	0.025794	TraesCS2A02G381100.1
TraesCS2A02G381700	482.118	-0.260638	0.56346	-0.5024	0.0334541	-0.300548	0.617664	-0.0150356	0.994226	-0.237469	0.840382	-0.088058	0.995139	TraesCS2A02G381700.1
TraesCS2A02G381900	565.231	0.2194	0.909692	1.43072	0.0013329	0.351267	0.915998	0.095141	0.967477	-0.053193	1	-0.19632	0.993476	TraesCS2A02G381900.1
TraesCS2A02G384100	212.543	0.227272	0.9525	3.15568	3.36272e-07	0.448578	0.951699	0.33028	0.891053	-0.0977383	1	0.470094	0.951229	TraesCS2A02G384100.1
TraesCS2A02G384300	137.9	2.26425	0.0105339	0.28946	0.981283	0.302883	0.992336	-0.10799	0.981656	-0.100047	1	-0.268518	1	TraesCS2A02G384300.1
TraesCS2A02G389100	25.8187	0.446258	0.87801	1.96275	0.0142132	-0.0595249	1	-0.604414	0.776792	-0.132169	1	-0.625548	0.934428	TraesCS2A02G389100.1
TraesCS2A02G390300	9.59544	-27.04	0.00153801	-17.6278	0.0640567	-27.0369	0.00216523	-3.95027	0.874345	-29.0182	0.000693754	-0.42633	1	TraesCS2A02G390300.2
TraesCS2A02G395000	2965.38	0.195191	0.969731	-0.521158	0.926508	0.571245	0.940625	2.33929	0.00962484	1.0299	0.792767	2.10537	0.048279	TraesCS2A02G395000.1
TraesCS2A02G395500	194.243	0.130166	0.964836	1.1503	0.0474624	0.379576	0.918924	0.262755	0.867229	-0.135777	1	-0.069632	1	TraesCS2A02G395500.1
TraesCS2A02G396400	144.424	-0.00198525	1	2.02459	0.00884509	0.71266	0.855187	-0.0532029	0.993943	-0.431552	0.997894	-0.32005	0.993243	TraesCS2A02G396400.1
TraesCS2A02G397000	99.8932	0.109748	0.951127	1.16984	0.000113273	-0.070281	1	-0.539928	0.285191	-0.0455207	1	-0.371719	0.790107	TraesCS2A02G397000.1
TraesCS2A02G399500	20.2016	0.760836	0.961258	6.48335	0.0290222	-0.308087	1	-6.51978	0.0705751	-2.64655	0.887317	-4.12373	0.52283	TraesCS2A02G399500.1
TraesCS2A02G399900	124.955	0.0606166	0.993699	3.96237	1.43956e-08	-0.400714	0.980057	-2.31465	0.00803496	-1.46519	0.421524	-1.95543	0.0672835	TraesCS2A02G399900.1
TraesCS2A02G403000	165.905	-0.212253	0.819452	0.923443	0.000525683	0.0776958	1	-0.0469067	0.977807	0.0815331	1	-0.0733949	1	TraesCS2A02G403000.1
TraesCS2A02G404700	393.553	0.356987	0.779118	0.126508	0.990975	-0.502766	0.762989	-1.03409	0.0397665	-0.238752	1	-0.3264	0.929392	TraesCS2A02G404700.1
TraesCS2A02G406800	207.85	0.0300207	0.990933	0.954004	0.00118193	0.0772314	1	-0.167647	0.861479	-0.170139	1	-0.126209	0.997569	TraesCS2A02G406800.1
TraesCS2A02G410000	51.966	0.800535	0.581481	1.07261	0.302058	0.952307	0.608988	2.75568	0.00010118	1.13991	0.642267	2.5619	0.000766792	TraesCS2A02G410000.1
TraesCS2A02G410200	17.88	1.00447	0.492559	0.14796	0.997641	1.20578	0.478968	3.40229	0.000175183	1.86309	0.373616	2.43412	0.0444435	TraesCS2A02G410200.1
TraesCS2A02G410800	23.6422	1.49719	0.969912	2.23857	0.984505	0.701184	1	21.8449	0.00103895	0	1	19.7446	0.00809891	TraesCS2A02G410800.2
TraesCS2A02G416900	342.709	0.531912	0.272292	0.786257	0.0112741	-0.0642195	1	-0.184272	0.799498	0.0785248	1	-0.323397	0.743225	TraesCS2A02G416900.2
TraesCS2A02G417300	379.575	0.155226	0.937846	1.09277	0.0108988	0.531288	0.698407	0.269417	0.793528	0.0586053	1	-0.24854	0.960243	TraesCS2A02G417300.1
TraesCS2A02G419600	222.944	-0.216052	0.804116	-0.233436	0.843259	-0.589255	0.250558	-0.694111	0.0285576	-0.148496	1	-0.349353	0.682083	TraesCS2A02G419600.1
TraesCS2A02G424800	196.449	0.509493	0.703361	0.0726313	0.999665	0.0129621	1	1.93048	0.00014428	-0.614389	0.844807	1.18233	0.118341	TraesCS2A02G424800.1
TraesCS2A02G424861	310.841	1.6461	0.0192494	1.30526	0.062924	0.854709	0.609284	0.143019	0.959794	-0.402756	0.982341	-0.373596	0.959113	TraesCS2A02G424861.1
TraesCS2A02G427700	344.198	1.66408	0.00295103	2.68945	4.19666e-10	0.814673	0.519653	0.180096	0.928763	0.305994	0.994277	-0.367599	0.939693	TraesCS2A02G427700.1
TraesCS2A02G428500	1210.34	-0.144527	0.799705	0.550501	0.00235851	-0.0071387	1	-0.306507	0.248866	-0.340658	0.407551	-0.0922356	0.981388	TraesCS2A02G428500.2
TraesCS2A02G430400	21.3263	0.621295	0.836431	-0.913653	0.77664	1.58933	0.403063	2.93131	0.00304431	1.02804	0.883074	1.97776	0.193101	TraesCS2A02G430400.1
TraesCS2A02G431100	116.878	-0.690468	0.264683	0.993481	0.00858016	0.161606	0.988227	-0.236552	0.814974	-0.0657017	1	0.0382765	1	TraesCS2A02G431100.2
TraesCS2A02G433000	730.335	0.367432	0.530187	1.05502	3.14433e-05	0.60632	0.207141	0.204149	0.763939	0.0126915	1	-0.161474	0.969399	TraesCS2A02G433000.1
TraesCS2A02G437600	2338.26	-0.162209	0.865557	-0.0227843	1	-0.266457	0.83292	-0.656407	0.028472	-0.274328	0.878237	-0.230504	0.892132	TraesCS2A02G437600.1
TraesCS2A02G443000	46.0891	-1.78425	0.0105339	-1.47767	0.0252475	-1.33459	0.176755	-0.0335809	0.997669	-1.02843	0.534455	-0.180382	1	TraesCS2A02G443000.1
TraesCS2A02G447800	418.554	-0.213879	0.812632	0.872109	0.00151845	-0.311588	0.795932	-0.385004	0.406498	-0.0925274	1	-0.446523	0.477381	TraesCS2A02G447800.1
TraesCS2A02G448300	350.046	0.3641	0.636801	0.0304822	1	0.50969	0.533812	1.13791	0.000227867	0.595114	0.394234	0.498838	0.479912	TraesCS2A02G448300.1
TraesCS2A02G450500	614.824	-0.103272	0.946085	1.15393	1.56182e-05	0.350729	0.756014	-0.0106772	1	0.0698443	1	-0.0190735	1	TraesCS2A02G450500.1
TraesCS2A02G453300	40.4281	-2.05318	0.510612	3.97799	0.0065795	-2.28742	0.582347	-7.09975	0.00075898	-3.90767	0.148558	-1.87726	0.677343	TraesCS2A02G453300.1
TraesCS2A02G453700	134.706	0.843867	0.278852	-1.40227	0.00965267	0.218884	0.984073	0.131461	0.947414	0.216322	1	0.281418	0.960699	TraesCS2A02G453700.1
TraesCS2A02G453800	272.023	-0.129467	0.914881	-0.76525	0.0125077	-0.0595521	1	0.07169	0.955916	0.0778625	1	-0.00880265	1	TraesCS2A02G453800.1
TraesCS2A02G456100	929.437	-0.501907	0.115777	0.607383	0.00987679	-0.0132654	1	0.532352	0.0392686	-0.0742581	1	0.0156185	1	TraesCS2A02G456100.1
TraesCS2A02G456300	59.6956	2.00971	0.0402078	0.845316	0.706465	0.818304	0.824283	-0.0770242	0.98806	-0.507906	0.974744	-0.841803	0.737364	TraesCS2A02G456300.2
TraesCS2A02G459300	114.604	0.105081	0.9525	1.44782	2.12778e-07	-0.315507	0.863925	-0.39658	0.486789	-0.00423177	1	-0.233302	0.939978	TraesCS2A02G459300.1
TraesCS2A02G462700	197.537	-0.132638	0.964749	1.92728	2.35168e-05	0.209615	0.991047	-0.335594	0.801887	-0.170505	1	-0.409186	0.916164	TraesCS2A02G462700.1
TraesCS2A02G464300	15.3288	1.97134	0.959311	-17.2515	0.0309859	-46.2934	2.22427e-14	1.00963	0.980038	-3.02067	1	0.168883	1	TraesCS2A02G464300.4
TraesCS2A02G464400	842.777	-0.160761	0.666817	-0.388836	0.0178661	-0.0717266	0.980836	0.209037	0.416093	0.17889	0.835123	0.256809	0.426444	TraesCS2A02G464400.1
TraesCS2A02G465400	287.805	0.0522344	0.975502	0.157622	0.930584	-0.102271	0.992336	-0.61047	0.0478144	-0.395003	0.621866	-0.349811	0.633838	TraesCS2A02G465400.1
TraesCS2A02G467300	744.032	-0.039801	0.984523	0.703294	0.0264779	-0.123176	0.989763	-0.457459	0.27513	-0.334955	0.819657	-0.503454	0.343908	TraesCS2A02G467300.1
TraesCS2A02G471600	97.1993	-0.217268	0.81145	-0.177549	0.926702	-0.0270687	1	-0.731389	0.0376465	-0.119553	1	-0.0510127	1	TraesCS2A02G471600.1
TraesCS2A02G473700	81.9244	-0.232607	0.784352	-0.691566	0.0358316	-0.765641	0.0624922	-0.0206882	0.995262	0.234875	0.962477	-0.0332783	1	TraesCS2A02G473700.1
TraesCS2A02G475400	222.836	-0.481428	0.321598	-0.785873	0.00821086	-0.531727	0.359789	-0.325077	0.539906	-0.554031	0.377673	0.0685638	1	TraesCS2A02G475400.1
TraesCS2A02G476000	162.404	0.41331	0.883651	2.8381	1.5236e-05	0.380751	0.974301	-1.43611	0.165331	-1.05648	0.699548	-0.848299	0.773948	TraesCS2A02G476000.1
TraesCS2A02G479100	461.304	-0.183354	0.849288	-0.793261	0.00546605	-0.256643	0.865056	-0.236449	0.702597	-0.0782702	1	0.0119075	1	TraesCS2A02G479100.1
TraesCS2A02G480300	428.044	-0.001878	1	-0.247712	0.887644	-0.18446	0.969697	-0.855526	0.0272134	-0.322994	0.91193	-0.347186	0.831611	TraesCS2A02G480300.1
TraesCS2A02G481100	19.7892	-0.0927375	0.989133	2.53446	0.000608205	0.559049	0.93722	-0.969395	0.48484	-1.7057	0.301386	-1.57023	0.266187	TraesCS2A02G481100.1
TraesCS2A02G484800	167.225	-0.103231	0.978673	-0.286423	0.956458	-0.158151	1	1.02395	0.192935	1.21255	0.25392	1.46075	0.0401468	TraesCS2A02G484800.4
TraesCS2A02G486600	107.035	-0.0749534	0.986664	0.312095	0.95422	0.972103	0.499162	3.04756	6.92268e-06	2.38705	0.00745007	3.26836	1.29124e-06	TraesCS2A02G486600.1
TraesCS2A02G488200	72.1533	-1.79197	0.0229495	-1.07973	0.240382	-1.12859	0.389341	-0.672833	0.490118	0.150544	1	-0.749517	0.639833	TraesCS2A02G488200.1
TraesCS2A02G488900	817.917	0.589404	0.779965	-0.159613	0.995112	1.44677	0.265695	1.61218	0.0440107	1.36253	0.322368	0.315888	0.988208	TraesCS2A02G488900.2
TraesCS2A02G489600	1300.44	0.361028	0.156663	0.357062	0.106727	0.421439	0.113609	0.4848	0.0114881	-0.127867	0.974328	0.3561	0.204914	TraesCS2A02G489600.2
TraesCS2A02G490000	151.515	2.69361	0.00134699	2.39574	0.00204437	2.2636	0.0252503	1.19988	0.266404	1.62013	0.228815	1.79012	0.0664366	TraesCS2A02G490000.1
TraesCS2A02G490100	124.608	-0.495605	0.473534	-0.0806822	0.994578	0.221206	0.948097	0.843742	0.0279571	-0.28467	0.947518	1.12734	0.0012002	TraesCS2A02G490100.1
TraesCS2A02G490500	16.7573	0.898369	0.827626	1.78166	0.418159	2.29624	0.338117	3.29533	0.00535234	1.07636	0.921049	3.08819	0.0203595	TraesCS2A02G490500.1
TraesCS2A02G490700	34.0698	1.40961	0.59138	2.60978	0.0563254	3.30063	0.0265006	5.19866	0.000253518	3.11337	0.268409	5.02481	0.000827446	TraesCS2A02G490700.1
TraesCS2A02G491500	88.6339	0.187469	0.915641	0.773503	0.160978	0.834106	0.264423	2.2051	1.20429e-08	0.794457	0.47131	1.82442	1.42672e-05	TraesCS2A02G491500.1
TraesCS2A02G491600	65.0582	0.147185	0.951822	1.09727	0.026844	0.882828	0.306481	1.91959	9.95809e-05	1.2829	0.123448	1.79177	0.000707015	TraesCS2A02G491600.1
TraesCS2A02G491700	81.8185	-0.494347	0.67516	0.287342	0.926271	0.614754	0.678985	2.05497	5.84895e-06	0.252165	1	1.75035	0.000462921	TraesCS2A02G491700.1
TraesCS2A02G492300	202.649	0.46155	0.212541	0.564976	0.0374966	-0.207982	0.89358	0.104068	0.900686	0.0976035	1	0.127431	0.978076	TraesCS2A02G492300.1
TraesCS2A02G492500	33.4688	1.95298	0.0449936	-0.796534	0.799524	0.153982	1	-0.0663891	0.99024	0.723465	0.877529	0.177709	1	TraesCS2A02G492500.1
TraesCS2A02G493600	3963.09	0.631879	0.54293	0.208678	0.972525	0.763991	0.540191	1.28347	0.0179078	0.0138425	1	0.996371	0.192705	TraesCS2A02G493600.2
TraesCS2A02G499800	148.002	-0.0154361	0.999102	1.06756	0.0137739	0.638026	0.540503	0.196985	0.882029	0.25703	0.987953	0.201456	0.981886	TraesCS2A02G499800.1
TraesCS2A02G501300	421.254	-0.650554	0.586522	1.91936	0.000103262	-0.178154	0.99834	-0.923131	0.228034	-0.764982	0.683048	-0.56523	0.81996	TraesCS2A02G501300.1
TraesCS2A02G503800	71.0794	-0.435798	0.561097	1.51387	4.88019e-08	0.404487	0.740551	0.642964	0.26415	-0.155098	1	0.609422	0.495468	TraesCS2A02G503800.1
TraesCS2A02G504100	71.0556	-0.420129	0.748908	0.32736	0.889898	1.18658	0.0546938	1.82178	5.52657e-05	0.938153	0.360086	1.29613	0.0249484	TraesCS2A02G504100.1
TraesCS2A02G505800	16.0503	4.70751	0.68455	2.45701	0.950433	3.16463	0.937997	1.86835	0.910115	-19.0319	0.000108831	-1.00787	1	TraesCS2A02G505800.1
TraesCS2A02G508500	64.23	0.948262	0.472733	3.09033	3.73215e-08	1.20244	0.395119	1.42523	0.0723485	0.309684	1	1.3663	0.168488	TraesCS2A02G508500.1
TraesCS2A02G509600	1597.39	0.0864556	0.894617	0.367244	0.0521479	0.205726	0.709838	-0.390077	0.0409223	-0.25924	0.572715	-0.0334034	1	TraesCS2A02G509600.1
TraesCS2A02G510200	163.576	0.523637	0.62928	0.973451	0.0870465	0.815033	0.417644	1.27753	0.0103817	0.535025	0.828121	1.27278	0.0189342	TraesCS2A02G510200.1
TraesCS2A02G511000	648.006	0.127583	0.910937	-0.0935417	0.984091	-0.280377	0.822574	-0.681336	0.0318011	0.0165413	1	-0.0698533	1	TraesCS2A02G511000.1
TraesCS2A02G512400	220.814	-0.00244518	1	0.885352	7.6729e-05	0.242202	0.847609	-0.129224	0.860591	-0.299232	0.787877	-0.361375	0.527876	TraesCS2A02G512400.1
TraesCS2A02G515700	1106.53	0.156761	0.778126	0.0964917	0.955574	0.548394	0.0198005	1.01723	1.33013e-10	0.410108	0.212743	0.776349	7.17874e-06	TraesCS2A02G515700.1
TraesCS2A02G520200	128.469	-0.566909	0.743447	-0.160663	0.993773	0.24364	0.992336	1.70088	0.0136624	0.303752	1	1.42942	0.104667	TraesCS2A02G520200.2
TraesCS2A02G523500	240.285	-0.065931	0.969395	0.00699496	1	-0.210788	0.921173	-0.722751	0.0282409	-0.308244	0.861542	-0.449981	0.47415	TraesCS2A02G523500.1
TraesCS2A02G523600	1394.18	-0.198612	0.790492	-0.0650309	0.99268	-0.293071	0.751773	-0.611997	0.0269479	-0.036597	1	-0.205209	0.905051	TraesCS2A02G523600.1
TraesCS2A02G525500	586.576	0.966468	0.405232	0.598644	0.77431	0.893852	0.629084	-2.12753	0.000646485	-0.735672	0.81747	-0.318188	0.981388	TraesCS2A02G525500.1
TraesCS2A02G526300	1168.45	-0.353655	0.178166	-0.337082	0.153333	-0.0588295	0.998113	-0.422329	0.0374241	-0.0780379	1	-0.502912	0.0123173	TraesCS2A02G526300.1
TraesCS2A02G532600	323.702	0.369098	0.710484	0.319318	0.838248	0.674972	0.404264	1.61108	1.43816e-05	0.841991	0.273112	1.70495	4.67311e-06	TraesCS2A02G532600.1
TraesCS2A02G532800	550.927	0.00518732	1	1.25093	8.91793e-09	0.0713008	1	0.374142	0.347902	0.0229095	1	0.181829	0.941223	TraesCS2A02G532800.1
TraesCS2A02G535600	12.7112	-1.43456	0.52654	3.02566	0.000260564	-0.0197308	1	-0.266728	0.954202	-0.372669	1	-0.888945	0.904647	TraesCS2A02G535600.1
TraesCS2A02G535900	28.4046	0.451577	0.921216	3.79592	2.34021e-05	1.61951	0.507371	-1.57212	0.333705	-1.08417	0.875493	-0.49007	0.984322	TraesCS2A02G535900.1
TraesCS2A02G536200	243.27	0.642862	0.0296127	0.403254	0.28101	0.19172	0.907054	-0.0495925	0.968913	0.212749	0.930082	0.16556	0.945988	TraesCS2A02G536200.1
TraesCS2A02G538200	566.698	0.392472	0.228692	0.209686	0.742413	0.131242	0.951699	0.584349	0.00846673	0.281188	0.719375	0.244135	0.742084	TraesCS2A02G538200.3
TraesCS2A02G539100	76.8165	-0.413936	0.826779	2.70854	8.6751e-09	0.230665	0.991218	-1.38574	0.039507	-1.82774	0.0134482	-1.20427	0.166336	TraesCS2A02G539100.1
TraesCS2A02G540600	15.8074	1.78691	0.0466994	2.65188	1.8733e-05	1.64744	0.143658	1.13387	0.342486	0.322473	1	1.18935	0.49125	TraesCS2A02G540600.1
TraesCS2A02G542700	321.313	1.78741	0.002505	3.47476	6.73433e-15	0.385863	0.933657	-0.951037	0.210994	-0.55992	0.883081	-1.07138	0.229951	TraesCS2A02G542700.1
TraesCS2A02G545600	3152.88	-0.0523695	0.973149	-0.128607	0.953047	0.386604	0.529011	0.820948	0.000787965	-0.282832	0.83125	0.46879	0.25967	TraesCS2A02G545600.1
TraesCS2A02G545800	26.419	0.639784	0.719412	1.64414	0.0203351	-0.100971	1	-0.0817444	0.985298	-1.01271	0.67672	-0.399176	0.96813	TraesCS2A02G545800.1
TraesCS2A02G551100	422.088	0.444378	0.541937	0.995672	0.00388452	0.138981	0.991755	-0.39584	0.510058	-0.241511	0.974744	-0.349928	0.825504	TraesCS2A02G551100.1
TraesCS2A02G551600	62.0018	-0.180117	0.935995	1.28792	0.00461017	0.408672	0.875375	-0.499034	0.559176	-0.631948	0.705109	-0.702281	0.506971	TraesCS2A02G551600.1
TraesCS2A02G556900	278.397	-0.21808	0.779694	-0.488247	0.184345	0.0891664	0.998038	0.652	0.0437895	0.461107	0.518794	0.44527	0.448213	TraesCS2A02G556900.1
TraesCS2A02G559300	355.007	0.190893	0.78866	0.101835	0.971478	0.0442296	1	0.567059	0.041436	-0.0372073	1	0.220944	0.878912	TraesCS2A02G559300.1
TraesCS2A02G561300	18.4148	-0.655827	0.876549	-0.651037	0.939295	-1.05572	0.862105	-1.35647	0.489529	-1.7366	0.616882	-3.58593	0.0144108	TraesCS2A02G561300.2
TraesCS2A02G561300	89.1421	0.254973	0.82017	0.130377	0.981511	0.42525	0.730415	1.1333	0.00170909	0.851174	0.144511	0.821472	0.0986805	TraesCS2A02G561300.1
TraesCS2A02G562800	9.9417	-1.17333	0.827082	-0.299598	0.99837	1.03061	0.947839	5.86604	0.0172473	4.15264	0.416867	5.62052	0.0466688	TraesCS2A02G562800.1
TraesCS2A02G563500	48.0258	0.120178	0.989448	0.439957	0.976164	0.256864	1	-8.10136	4.40771e-06	0.110504	1	0.344377	1	TraesCS2A02G563500.1
TraesCS2A02G565400	47.0147	-0.432686	0.919455	0.590234	0.923362	2.23806	0.0919768	5.95532	2.19039e-10	3.15663	0.0349207	5.30691	5.82599e-08	TraesCS2A02G565400.1
TraesCS2A02G565600	33.6996	8.86392	0.0431551	7.8441	0.0522761	6.88907	0.293354	1.05566	0.931807	0.514836	1	0.223018	1	TraesCS2A02G565600.1
TraesCS2A02G565800	41.2773	-7.3474	0.00136343	0.835199	0.940776	-0.603571	0.991047	0.064512	0.999383	-1.49163	0.884867	0.296702	1	TraesCS2A02G565800.3
TraesCS2A02G566200	136.52	0.362291	0.73821	1.28156	0.000502667	0.0352779	1	-0.539194	0.385417	0.122077	1	-0.325351	0.905051	TraesCS2A02G566200.1
TraesCS2A02G566400	49.786	-0.23315	0.944862	-0.311784	0.965227	-0.244304	0.996494	-1.56654	0.0447085	-0.401943	0.991453	-0.42255	0.952968	TraesCS2A02G566400.1
TraesCS2A02G567600	13.0672	-0.935334	0.979402	-17.2174	0.00110317	-2.60942	0.977594	0.76984	0.979714	-0.308813	1	-0.448302	1	TraesCS2A02G567600.2
TraesCS2A02G568300	167.329	0.243304	0.7297	0.628762	0.0255106	0.697005	0.0399981	0.146922	0.840267	-0.254633	0.898182	0.257754	0.82732	TraesCS2A02G568300.1
TraesCS2A02G571700	113.705	2.09008	0.0738415	1.28583	0.420317	2.06175	0.13564	2.30921	0.0211826	3.02982	0.00283702	2.6339	0.00881152	TraesCS2A02G571700.1
TraesCS2A02G571800	18.5388	0.374779	0.884666	0.589432	0.81335	-0.60273	0.887835	-1.09029	0.316856	-0.267991	1	-2.19101	0.0225158	TraesCS2A02G571800.1
TraesCS2A02G573400	67.3012	2.71504	0.004997	1.55144	0.216462	1.53827	0.414898	0.263548	0.946434	2.24653	0.0836516	0.426299	0.985685	TraesCS2A02G573400.1
TraesCS2A02G578400	27.4049	1.8421	0.183063	2.14549	0.0412846	1.85781	0.279917	1.72055	0.181739	0.704208	0.971545	1.00836	0.816638	TraesCS2A02G578400.1
TraesCS2A02G583000	403.449	0.900713	0.365625	2.90428	6.55953e-10	0.544413	0.847803	0.0755345	0.982559	-0.132619	1	-0.173345	1	TraesCS2A02G583000.1
TraesCS2A02G583400	144.313	1.41582	0.167257	3.68617	2.26708e-10	0.206485	1	-1.86604	0.0163098	-0.48337	0.977973	-1.34947	0.239322	TraesCS2A02G583400.1
TraesCS2A02G583500	544.38	1.14509	0.0936633	3.0812	1.04246e-13	0.561419	0.784164	-0.40566	0.724518	0.0598382	1	-0.505313	0.839254	TraesCS2A02G583500.1
TraesCS2A02G583900	581.063	-0.548357	0.618794	1.26174	0.0113843	-0.187292	0.992336	-0.169388	0.927558	-0.435059	0.922847	-0.346003	0.937207	TraesCS2A02G583900.1
TraesCS2A02G586100	245.07	-0.0779059	0.91591	0.0377562	0.995112	0.463687	0.0357899	0.186203	0.562187	0.182067	0.872869	0.052529	1	TraesCS2A02G586100.1
TraesCS2A02G586500	490.506	1.04126	0.0116133	0.0666353	0.998755	0.56527	0.526748	0.973754	0.0072422	0.950333	0.0418319	0.256701	0.931395	TraesCS2A02G586500.1
TraesCS2A02G587900	828.591	-0.755923	0.00291675	-0.69998	0.00214278	-0.223885	0.848577	0.156881	0.790078	0.225309	0.899646	-0.00307263	1	TraesCS2A02G587900.1
TraesCS2A02G590400	246.457	-0.472865	0.506811	1.75904	8.95506e-10	0.461285	0.674325	0.376571	0.556004	0.0619904	1	0.429802	0.692547	TraesCS2A02G590400.1
TraesCS2A02G593300	180.043	1.59117	0.138901	1.80344	0.0318872	1.00108	0.678985	-0.521481	0.78954	0.34299	1	0.24906	1	TraesCS2A02G593300.1
TraesCS2B02G005400	2794.95	0.434047	0.472906	-0.13392	0.971042	0.471423	0.551506	0.83883	0.0111988	0.337532	0.848239	0.904111	0.00818108	TraesCS2B02G005400.1
TraesCS2B02G007400	7.16941	0.164292	0.99053	-5.3779	0.0348584	-0.749372	0.985332	0.374201	0.962908	0.448634	1	-0.795754	0.985685	TraesCS2B02G007400.1
TraesCS2B02G008300	7.49114	1.15415	0.85591	1.03384	0.940776	2.98382	0.449484	6.41421	0.00684624	2.27193	0.923109	5.79339	0.0361361	TraesCS2B02G008300.1
TraesCS2B02G008700	1047.76	1.15042	0.000234893	0.736632	0.034264	0.491651	0.51766	0.0965249	0.940684	0.251983	0.945764	0.43225	0.588982	TraesCS2B02G008700.1
TraesCS2B02G018500	52.3135	0.13131	0.958237	1.14301	0.0158044	0.239794	0.972269	-0.477085	0.593834	0.180676	1	-0.0340035	1	TraesCS2B02G018500.1
TraesCS2B02G027000	663.468	0.549578	0.200776	0.130452	0.965891	0.378876	0.673751	1.25152	6.82705e-07	0.707808	0.0962573	0.858631	0.00520402	TraesCS2B02G027000.2
TraesCS2B02G027000	667.965	0.670069	0.0766917	0.226484	0.859984	0.492327	0.431063	0.779688	0.0108324	0.650662	0.172429	0.968561	0.00081433	TraesCS2B02G027000.1
TraesCS2B02G034600	409.083	-1.1078	0.00669347	0.541023	0.376446	-0.652982	0.384398	-0.314523	0.688423	0.0944574	1	-0.0176488	1	TraesCS2B02G034600.1
TraesCS2B02G034600	958.782	-0.494592	0.408099	1.00128	0.0013329	-0.490953	0.560237	0.00259521	1	-0.211686	0.98406	-0.0791185	1	TraesCS2B02G034600.2
TraesCS2B02G036200	209.649	-0.780673	0.0747019	0.734058	0.0415673	0.0214953	1	0.000107435	1	-0.0726141	1	-0.127734	0.995889	TraesCS2B02G036200.1
TraesCS2B02G036400	575.07	0.567409	0.69092	0.156953	0.992515	0.615961	0.79168	1.38853	0.0285576	0.753677	0.7201	1.35258	0.0644519	TraesCS2B02G036400.1
TraesCS2B02G036800	796.342	-0.648637	0.666059	2.42081	8.68509e-06	-0.183985	1	-0.474466	0.737986	-0.587683	0.905472	-0.278706	0.988389	TraesCS2B02G036800.1
TraesCS2B02G040000	563.343	0.949262	0.0445234	0.995021	0.0108011	0.990229	0.0525117	0.973127	0.0156639	0.334832	0.923234	0.685199	0.278335	TraesCS2B02G040000.1
TraesCS2B02G040100	28.5652	2.42638	0.0145356	2.0929	0.026301	1.92597	0.169579	1.67857	0.0959946	0.984365	0.800398	1.00968	0.698536	TraesCS2B02G040100.1
TraesCS2B02G040400	54.6281	-0.538383	0.89986	0.852966	0.822628	2.34534	0.0982925	5.25935	4.354e-09	3.46974	0.00359479	4.75536	3.63122e-07	TraesCS2B02G040400.1
TraesCS2B02G040500	476.001	0.57268	0.866661	0.127293	0.999665	1.27911	0.665309	3.97035	4.50831e-06	1.40716	0.639514	3.43564	0.00024722	TraesCS2B02G040500.1
TraesCS2B02G040600	2061.32	0.378146	0.887365	0.441878	0.918687	1.10942	0.501526	3.0443	7.17285e-07	1.03362	0.621866	2.72045	3.00499e-05	TraesCS2B02G040600.1
TraesCS2B02G041700	75.1386	0.0779434	0.983081	0.0872293	0.999512	1.15386	0.151924	2.3793	3.67335e-07	1.23404	0.164839	2.21021	6.31484e-06	TraesCS2B02G041700.1
TraesCS2B02G042400	75.6197	-0.421631	0.529737	-0.537375	0.286583	-0.0804537	1	-1.04295	0.00236677	-0.711711	0.232385	-0.499108	0.485743	TraesCS2B02G042400.1
TraesCS2B02G043600	254.352	0.199452	0.939068	1.69538	0.0010004	0.65215	0.74029	0.193824	0.926584	-0.0236774	1	0.541757	0.839333	TraesCS2B02G043600.1
TraesCS2B02G044700	355.876	0.250794	0.653587	0.910406	8.34613e-06	0.105259	0.984073	-0.11713	0.875991	-0.125966	1	-0.0925132	0.998335	TraesCS2B02G044700.1
TraesCS2B02G044900	25.4997	-21.6233	4.0705e-12	-2.86718	0.827658	0.46397	1	0.923639	0.949343	1.62231	1	-0.102018	1	TraesCS2B02G044900.3
TraesCS2B02G045300	208.353	-0.148629	0.934758	1.10876	0.00317528	0.0991633	1	0.632335	0.261244	0.300594	0.961903	0.496697	0.676514	TraesCS2B02G045300.1
TraesCS2B02G045600	173.867	0.065158	0.985969	1.21565	0.026651	0.356883	0.930442	0.624003	0.458083	-0.109954	1	0.478548	0.861913	TraesCS2B02G045600.1
TraesCS2B02G045700	646.123	-0.24493	0.717716	1.42416	1.09108e-11	-0.17897	0.933769	-0.201813	0.727482	-0.196826	0.957635	-0.374562	0.529471	TraesCS2B02G045700.1
TraesCS2B02G045800	53.4101	0.316575	0.874903	1.78645	0.000176702	0.916687	0.428405	-0.0904864	0.971367	-0.68693	0.67672	-0.209373	0.991615	TraesCS2B02G045800.1
TraesCS2B02G047300	282.947	0.596182	0.436261	1.13046	0.00534059	0.293844	0.926295	0.240968	0.821929	0.158204	1	0.258432	0.949225	TraesCS2B02G047300.1
TraesCS2B02G048400	78.9847	2.0801	0.0884187	2.25801	0.0221043	-1.06975	0.76375	-0.0456564	0.999115	-0.419333	1	-0.484881	0.985173	TraesCS2B02G048400.1
TraesCS2B02G049200	135.409	-0.187642	0.834697	-0.0208752	1	0.251355	0.859245	1.06526	4.68223e-05	-0.0654822	1	0.825572	0.00843831	TraesCS2B02G049200.1
TraesCS2B02G051900	19.3842	0.0945679	0.987641	0.509226	0.917994	-0.724518	0.873463	-5.45105	0.00336171	1.11617	0.776878	-0.216241	1	TraesCS2B02G051900.3
TraesCS2B02G052300	10.8202	1.58178	0.960486	-15.312	0.0142425	1.87315	0.99834	46.9437	1.9293e-23	46.1442	1.61088e-22	47.9115	1.45656e-24	TraesCS2B02G052300.3
TraesCS2B02G060900	169.539	0.64404	0.695867	1.92831	0.00212089	0.794779	0.723929	0.390752	0.827601	-0.24651	1	0.413958	0.954544	TraesCS2B02G060900.1
TraesCS2B02G070800	235.135	-0.481353	0.0352225	-0.0189785	1	-0.0540495	1	0.0331933	0.972231	-0.303791	0.500582	-0.00155413	1	TraesCS2B02G070800.1
TraesCS2B02G079900	996.083	-0.110151	0.978006	-0.608236	0.723762	0.57957	0.841024	1.41576	0.0367389	0.470783	0.952897	1.40969	0.0684145	TraesCS2B02G079900.1
TraesCS2B02G095500	665.508	0.175625	0.802572	0.823536	6.34294e-05	-0.145062	0.950107	0.0371214	0.977166	0.112229	1	0.0964903	0.993946	TraesCS2B02G095500.2
TraesCS2B02G096000	51.6517	-0.127427	0.977142	2.79672	3.69001e-07	-0.413603	0.95346	-1.41394	0.107941	-0.653781	0.901992	-0.849602	0.681605	TraesCS2B02G096000.1
TraesCS2B02G096700	90.3715	-0.813651	0.561902	-0.397056	0.927999	-0.681683	0.816432	-1.72187	0.0280855	-1.16476	0.475429	-1.10812	0.422563	TraesCS2B02G096700.1
TraesCS2B02G097100	4087.96	0.362952	0.028389	0.244281	0.202705	0.221558	0.491906	0.250188	0.167526	-0.124146	0.921057	0.0611677	0.989693	TraesCS2B02G097100.1
TraesCS2B02G097800	271.627	0.358836	0.923507	0.598985	0.890566	1.10371	0.684593	3.30921	3.63202e-05	1.75502	0.288012	3.11461	0.000225979	TraesCS2B02G097800.1
TraesCS2B02G101600	350.794	-0.706528	0.0402755	-0.321975	0.619811	-0.255299	0.859245	-0.315623	0.519873	-0.187106	0.981643	-0.223288	0.915356	TraesCS2B02G101600.1
TraesCS2B02G101800	518.147	0.0558625	0.984871	1.69735	3.64787e-06	0.15611	0.994636	-0.0590789	0.980707	0.33845	0.945764	-0.140939	1	TraesCS2B02G101800.1
TraesCS2B02G104200	464.925	-0.110654	0.901954	0.572592	0.01152	0.11808	0.968125	-0.341322	0.303601	-0.302366	0.708677	-0.283786	0.671778	TraesCS2B02G104200.1
TraesCS2B02G104300	185.021	0.500587	0.161752	0.568096	0.0413031	0.528264	0.206045	0.101077	0.904509	-0.177151	0.969177	-0.308445	0.672316	TraesCS2B02G104300.1
TraesCS2B02G106200	448.488	-0.182445	0.928269	0.366789	0.844374	0.223026	0.976218	1.0585	0.0408852	-0.301719	0.98305	0.795539	0.326892	TraesCS2B02G106200.1
TraesCS2B02G109700	48.1781	0.561212	0.804144	0.815733	0.662642	0.924431	0.702751	1.86685	0.0154556	1.44726	0.285687	1.04973	0.533112	TraesCS2B02G109700.1
TraesCS2B02G110600	96.8904	-0.0119399	1	-0.145562	0.991085	-0.359399	0.929026	-1.33875	0.00888294	-0.2487	1	-0.53416	0.761917	TraesCS2B02G110600.1
TraesCS2B02G114900	445.856	0.153921	0.925915	0.96164	0.0125091	0.480945	0.684942	0.284289	0.738851	-0.0671687	1	0.0247719	1	TraesCS2B02G114900.1
TraesCS2B02G116900	625.753	-0.163144	0.872904	1.30657	2.40393e-08	0.228908	0.894965	-0.20543	0.756146	-0.204922	0.966238	-0.158574	0.969612	TraesCS2B02G116900.1
TraesCS2B02G117400	157.007	-0.464777	0.593188	1.30667	0.000244552	-0.10931	1	-0.549328	0.41025	-0.902723	0.234062	-0.208756	0.98015	TraesCS2B02G117400.1
TraesCS2B02G121600	310.598	0.0228585	1	4.04338	2.12565e-07	-0.307299	0.998038	-3.11859	0.00055234	-0.838621	0.91593	-1.41868	0.463668	TraesCS2B02G121600.1
TraesCS2B02G122900	459.065	0.931834	0.00118649	0.0691748	0.994245	0.612319	0.171326	0.138978	0.867233	0.319747	0.80182	0.144393	0.976134	TraesCS2B02G122900.1
TraesCS2B02G124100	138.716	0.0847321	0.978222	1.81157	5.03472e-06	0.320754	0.932752	-0.838634	0.163467	-0.606733	0.71424	-0.35227	0.919178	TraesCS2B02G124100.1
TraesCS2B02G124600	323.032	2.05551	0.219231	1.63887	0.376085	2.87816	0.049678	5.39154	1.17126e-08	1.93676	0.441586	4.29543	3.28525e-05	TraesCS2B02G124600.1
TraesCS2B02G124800	456.962	2.38559	0.403736	2.5057	0.312361	3.52874	0.16119	5.67981	0.000121976	1.34674	0.933654	4.56719	0.00843831	TraesCS2B02G124800.1
TraesCS2B02G125200	776.87	1.37838	0.503415	1.40832	0.472215	2.78975	0.0386701	4.65618	2.66374e-07	1.36669	0.721186	3.82632	0.000113287	TraesCS2B02G125200.2
TraesCS2B02G125300	95.3239	4.12923	0.00109728	3.03485	0.0195065	4.02484	0.00242722	2.52117	0.0899794	1.02769	0.939419	2.71096	0.103002	TraesCS2B02G125300.1
TraesCS2B02G125400	26.878	1.82286	0.373601	2.1565	0.162701	2.41195	0.227509	3.73072	0.00576336	-1.55672	0.921049	3.39916	0.0291056	TraesCS2B02G125400.1
TraesCS2B02G125800	603.632	0.88895	0.226838	0.573944	0.594604	0.530097	0.778596	1.24135	0.0146754	0.272315	0.997894	0.550303	0.732312	TraesCS2B02G125800.1
TraesCS2B02G126600	15.3011	-0.439141	0.913802	0.102231	1	0.131176	1	-2.57584	0.044775	-0.797969	0.944709	-0.570125	0.965992	TraesCS2B02G126600.2
TraesCS2B02G128400	57.0167	0.112968	0.957674	-1.01815	0.0244643	-0.517294	0.69765	-0.514122	0.469677	-0.485631	0.82002	0.100725	1	TraesCS2B02G128400.1
TraesCS2B02G129600	193.033	-0.104664	0.983841	0.293988	0.976164	0.737682	0.836649	1.82264	0.0353377	-0.161458	1	1.42626	0.265252	TraesCS2B02G129600.1
TraesCS2B02G129700	160.478	0.014678	0.994455	-0.175277	0.854977	-0.614589	0.0374831	-0.239704	0.572752	-0.167756	0.966238	0.101248	0.988889	TraesCS2B02G129700.1
TraesCS2B02G130200	44.0823	-1.25971	0.0197773	-0.548819	0.546239	-0.162329	0.992483	0.150372	0.925676	-0.0718052	1	-0.116998	1	TraesCS2B02G130200.1
TraesCS2B02G137700	1459.27	1.0439	0.051597	1.47918	0.000122002	0.763017	0.378957	0.500602	0.487279	-0.326858	0.957185	0.220052	0.978416	TraesCS2B02G137700.1
TraesCS2B02G137900	93.1132	0.270443	0.707442	-0.181112	0.919237	-0.264367	0.861032	-0.676525	0.0492615	-0.613897	0.256404	-0.802494	0.0214649	TraesCS2B02G137900.1
TraesCS2B02G145800	708.713	-0.0854228	0.956924	-0.190547	0.913086	-0.561038	0.313642	-0.680207	0.0474652	-0.20879	0.973574	-0.0620682	1	TraesCS2B02G145800.1
TraesCS2B02G146000	30.4193	5.02653	0.0467002	5.20201	0.0129287	5.74398	0.0194984	6.20322	2.78771e-06	3.39296	0.171685	5.79628	2.97306e-05	TraesCS2B02G146000.1
TraesCS2B02G147300	14.2413	-1.37073	0.980205	-18.0178	0.0540014	-42.1652	3.32846e-09	2.76563	0.9281	-39.9465	3.47933e-08	3.11951	0.997569	TraesCS2B02G147300.2
TraesCS2B02G148500	62.8587	-1.30606	0.351742	-0.389358	0.958215	0.461557	0.959424	3.54134	1.35751e-06	0.649959	0.960545	2.72079	0.00123493	TraesCS2B02G148500.1
TraesCS2B02G149000	140.412	2.13515	0.723869	1.59902	0.891642	1.87885	0.894942	5.39839	0.0469915	4.54086	0.336077	4.19439	0.313522	TraesCS2B02G149000.2
TraesCS2B02G165300	68.6193	-0.00493484	1	-1.16326	5.54372e-05	-0.574246	0.330208	0.0445799	0.979973	-0.222423	0.973574	0.203752	0.946477	TraesCS2B02G165300.1
TraesCS2B02G167900	259.148	-0.0501557	0.98104	0.766047	0.0138405	0.301687	0.826977	0.198326	0.797306	-0.0511722	1	0.00683054	1	TraesCS2B02G167900.1
TraesCS2B02G168100	31.4293	0.52429	0.910001	0.560578	0.956385	0.643235	0.961213	-3.35117	0.0199615	0.118435	1	-0.344	1	TraesCS2B02G168100.1
TraesCS2B02G169300	197.093	0.22184	0.737116	0.561836	0.0369244	0.480407	0.27979	0.510819	0.0735227	0.327648	0.697109	0.459249	0.231634	TraesCS2B02G169300.1
TraesCS2B02G171200	87.2588	0.711088	0.767332	1.67676	0.109115	1.92373	0.13918	2.00573	0.0420026	1.5912	0.384479	1.98014	0.0834923	TraesCS2B02G171200.1
TraesCS2B02G172800	881.338	0.437598	0.0401176	0.123171	0.88681	0.163232	0.851938	0.148245	0.684838	0.0338379	1	-0.0275363	1	TraesCS2B02G172800.1
TraesCS2B02G174100	269.924	0.53986	0.0266069	0.299468	0.39611	0.168692	0.894943	-0.11156	0.857399	-0.3328	0.556903	-0.221044	0.802186	TraesCS2B02G174100.1
TraesCS2B02G175800	270.903	0.371989	0.57391	1.53056	1.43091e-09	0.285931	0.858449	-0.868568	0.00748411	-0.314296	0.876579	-0.263205	0.891191	TraesCS2B02G175800.2
TraesCS2B02G177100	589.887	0.567094	0.317855	0.104768	0.98953	0.641578	0.330208	0.900507	0.0129334	-0.111216	1	0.116603	1	TraesCS2B02G177100.1
TraesCS2B02G177600	10.7354	1.06414	0.878664	4.21515	0.0380745	0.933913	0.975812	-4.63681	0.0790993	-3.65194	0.377131	-3.3708	0.324735	TraesCS2B02G177600.1
TraesCS2B02G181800	180.035	-0.395812	0.851628	0.290826	0.961453	1.0963	0.380106	2.93319	8.51066e-08	1.41039	0.189843	2.11822	0.000889079	TraesCS2B02G181800.1
TraesCS2B02G182000	638.571	-0.101637	0.97724	0.278802	0.952198	0.80149	0.561626	1.96122	9.95809e-05	0.85087	0.558375	1.45638	0.0190407	TraesCS2B02G182000.1
TraesCS2B02G182300	17.9535	-0.902882	0.653587	1.79478	0.0382538	-0.0881477	1	-0.904781	0.56688	-1.00266	0.813149	-1.28865	0.528452	TraesCS2B02G182300.1
TraesCS2B02G182800	1031.28	0.187965	0.621971	0.0531539	0.988205	0.053676	0.998452	0.425132	0.0233491	0.119693	0.974744	0.50403	0.00613732	TraesCS2B02G182800.1
TraesCS2B02G186400	782.615	-0.0203076	0.987339	-0.0501874	0.990614	-0.10546	0.951699	-0.401895	0.0449079	-0.00734217	1	-0.128858	0.929392	TraesCS2B02G186400.1
TraesCS2B02G187500	321.445	0.29251	0.925114	2.13047	0.0015506	0.362937	0.972868	-0.916984	0.416326	-0.746581	0.85837	-0.765891	0.779237	TraesCS2B02G187500.1
TraesCS2B02G187700	365.007	0.0738131	0.98774	1.5648	0.0211147	-0.559185	0.874396	-1.25911	0.128189	-0.711112	0.841222	-0.848879	0.639374	TraesCS2B02G187700.1
TraesCS2B02G188800	1048.38	0.099352	0.829946	0.431838	0.00153608	-0.0460829	0.998519	0.000341795	1	-0.0930361	0.983304	-0.0168949	1	TraesCS2B02G188800.1
TraesCS2B02G189600	587.749	-0.830069	0.285305	1.65525	0.000125406	-0.336946	0.929876	-1.08589	0.0479306	-1.37847	0.0228487	-0.95981	0.182596	TraesCS2B02G189600.2
TraesCS2B02G192700	424.272	1.11698	0.0738415	1.28745	0.00781524	-0.163962	0.998038	0.436398	0.609815	0.205495	1	-0.042573	1	TraesCS2B02G192700.1
TraesCS2B02G195200	5.50573	-5.96859	0.0162072	-1.41458	0.769858	-0.761937	0.971649	3.1972	0.2539	3.51616	0.421657	2.87282	0.542041	TraesCS2B02G195200.1
TraesCS2B02G196000	90.9969	-0.653479	0.678609	-0.317386	0.956458	0.40224	0.948262	1.4332	0.0661404	0.940036	0.665395	1.64368	0.0416775	TraesCS2B02G196000.1
TraesCS2B02G196500	936.211	0.2314	0.570718	0.173645	0.78826	0.424423	0.162177	0.691775	0.000112191	0.588453	0.0101359	0.799636	4.61217e-06	TraesCS2B02G196500.1
TraesCS2B02G198100	405.711	0.187329	0.763908	0.328844	0.375929	0.624418	0.0207338	0.191116	0.672422	0.0451117	1	0.0716609	1	TraesCS2B02G198100.1
TraesCS2B02G200400	148.721	-0.53527	0.459889	-0.769275	0.10151	-0.336692	0.868936	-1.03317	0.0126422	-0.694002	0.402878	-0.881848	0.0859098	TraesCS2B02G200400.1
TraesCS2B02G201700	334.055	-0.120596	0.933101	-0.259787	0.83566	-0.932899	0.0136883	-0.416505	0.404508	0.00766363	1	-0.385063	0.690837	TraesCS2B02G201700.2
TraesCS2B02G202900	83.4843	0.205765	0.872546	0.888016	0.0136475	0.12553	0.997382	0.705556	0.113047	0.318676	0.926646	0.301527	0.901917	TraesCS2B02G202900.1
TraesCS2B02G203100	37.2521	-0.534789	0.811676	-0.23431	0.986885	0.855948	0.727761	1.81972	0.0455252	0.236331	1	2.00552	0.0351276	TraesCS2B02G203100.1
TraesCS2B02G208700	144.453	0.857802	0.0311757	0.389008	0.6226	0.121799	0.996992	-0.155841	0.85974	-0.0769547	1	-0.326315	0.77024	TraesCS2B02G208700.1
TraesCS2B02G212000	93.0162	0.191368	0.864353	-0.0772968	0.994245	-0.31093	0.841717	-0.865176	0.0383898	-0.456277	0.74599	-0.314312	0.881539	TraesCS2B02G212000.1
TraesCS2B02G212400	32.6813	0.00178474	1	2.63519	0.00784195	0.540035	0.96578	-1.1464	0.573675	0.654047	0.984719	0.065924	1	TraesCS2B02G212400.1
TraesCS2B02G213200	218.051	-0.291617	0.815854	2.4307	1.14161e-14	0.0528909	1	-0.705215	0.184254	-0.544943	0.685384	-0.581458	0.522317	TraesCS2B02G213200.1
TraesCS2B02G214300	87.5711	0.334559	0.763908	1.03674	0.00792902	0.616314	0.507002	0.145078	0.912598	0.28458	0.9545	-0.207643	0.971707	TraesCS2B02G214300.1
TraesCS2B02G216200	558.589	0.0968129	0.88692	0.433087	0.0228477	0.228531	0.687807	0.0660723	0.923233	-0.0206715	1	-0.0645965	1	TraesCS2B02G216200.1
TraesCS2B02G216800	36.7985	0.213434	0.965723	2.54966	0.00135771	0.0616432	1	-0.479927	0.881531	0.412234	1	0.547622	0.967927	TraesCS2B02G216800.1
TraesCS2B02G217500	1696.8	-0.0637938	0.95657	1.82408	8.33208e-27	-0.13684	0.949559	-0.321088	0.308139	-0.137407	0.98406	-0.36232	0.364879	TraesCS2B02G217500.1
TraesCS2B02G220900	115.141	0.751274	0.408846	0.374614	0.874636	0.225425	0.984073	1.3393	0.0142641	0.585556	0.822676	0.861242	0.370517	TraesCS2B02G220900.1
TraesCS2B02G223100	31.6756	-0.349727	0.935941	2.53152	0.00360683	1.17294	0.677864	0.479679	0.861659	-0.120856	1	0.0998751	1	TraesCS2B02G223100.1
TraesCS2B02G224300	158.14	-0.109613	0.98352	2.78287	4.60338e-05	0.572314	0.917029	-0.120332	0.977984	-0.132959	1	0.059764	1	TraesCS2B02G224300.1
TraesCS2B02G226000	110.417	0.0347943	0.994599	1.28179	0.025535	0.248338	0.980894	0.505388	0.635357	0.0277252	1	0.114451	1	TraesCS2B02G226000.1
TraesCS2B02G226100	446.472	-0.408142	0.470536	-0.135796	0.964227	-0.538007	0.359334	-0.726489	0.0289519	-0.138402	1	-0.0436313	1	TraesCS2B02G226100.1
TraesCS2B02G227000	760.531	-0.130716	0.937528	2.08798	1.93216e-13	0.0725181	1	-0.612151	0.190047	-0.515215	0.62389	-0.653383	0.253266	TraesCS2B02G227000.1
TraesCS2B02G228300	395.96	-0.244193	0.871074	-0.17285	0.973245	-0.379438	0.864335	-1.10536	0.0113447	-0.455938	0.834943	-0.317766	0.918949	TraesCS2B02G228300.1
TraesCS2B02G229600	150.589	0.125407	0.965812	-0.0568808	1	-0.98732	0.299282	-1.32766	0.0233782	-0.358814	0.97738	-0.538464	0.814246	TraesCS2B02G229600.1
TraesCS2B02G231900	484.747	-0.168741	0.504934	-0.331494	0.0125405	-0.282303	0.169579	-0.11439	0.689191	0.0848967	0.984674	-0.0604303	0.988208	TraesCS2B02G231900.1
TraesCS2B02G235700	303.153	-0.0121586	0.997617	0.535848	0.048529	0.0225255	1	0.166853	0.766074	0.173033	0.964024	-0.0964047	0.994635	TraesCS2B02G235700.1
TraesCS2B02G236200	21.598	-2.71887	0.0915383	-2.16529	0.184133	-1.22358	0.812633	-3.25162	0.029711	-2.27007	0.404406	-1.82429	0.515151	TraesCS2B02G236200.2
TraesCS2B02G236600	31.643	-0.836615	0.857289	-3.62512	0.0113323	-0.968254	0.925192	-2.87657	0.122709	-1.97886	0.67672	-2.55463	0.320649	TraesCS2B02G236600.1
TraesCS2B02G236800	68.4517	-8.52072	2.74558e-06	0.00937583	1	-0.884213	0.902566	0.28572	0.954687	-0.670949	0.992975	-0.000421225	1	TraesCS2B02G236800.8
TraesCS2B02G239200	55.4902	0.322044	0.864612	0.624916	0.606719	0.485082	0.862105	1.47148	0.0169601	1.47047	0.0680764	1.23787	0.122365	TraesCS2B02G239200.1
TraesCS2B02G239400	408.995	-0.21586	0.862341	1.44247	1.84882e-06	-0.139862	0.991755	-0.878541	0.0280804	-0.199669	1	-0.517551	0.535821	TraesCS2B02G239400.1
TraesCS2B02G239700	32.6077	-0.00244219	1	0.190329	0.986202	0.274008	0.978855	2.00472	0.00221207	0.791345	0.813824	1.21062	0.293549	TraesCS2B02G239700.1
TraesCS2B02G241200	232.539	1.07899	0.329728	0.127961	0.997317	1.96005	0.0113136	2.43545	4.74864e-05	0.458663	0.973947	2.29599	0.000276807	TraesCS2B02G241200.3
TraesCS2B02G241400	592.406	-0.0776951	0.968562	0.424854	0.53514	0.508327	0.538015	0.833977	0.0186823	0.0532563	1	0.491618	0.492029	TraesCS2B02G241400.1
TraesCS2B02G241500	173.828	-0.162596	0.902265	0.315613	0.748173	0.223913	0.933681	1.20629	0.000220838	0.48402	0.685384	1.09288	0.00228141	TraesCS2B02G241500.1
TraesCS2B02G242500	98.655	0.381391	0.821499	1.23343	0.0328459	1.12528	0.197721	2.28629	1.0891e-06	0.677459	0.765274	1.7147	0.00170415	TraesCS2B02G242500.1
TraesCS2B02G242600	229.137	0.364167	0.734145	0.0147524	1	0.698235	0.403974	1.06029	0.0112855	0.606931	0.584626	0.691575	0.326892	TraesCS2B02G242600.1
TraesCS2B02G244100	467.243	-0.151907	0.977722	1.29259	0.31481	0.30318	0.994229	-2.22593	0.0108051	-1.47155	0.409396	-1.57728	0.227521	TraesCS2B02G244100.1
TraesCS2B02G247300	841.617	0.00255075	1	-0.00414732	1	-0.499426	0.341616	-0.80378	0.00256736	-0.331324	0.761805	-0.648761	0.0497578	TraesCS2B02G247300.1
TraesCS2B02G248600	34.6182	0.914427	0.962562	-17.9536	1.82407e-08	0.385973	1	2.11595	0.817272	0.924505	1	0.551538	1	TraesCS2B02G248600.7
TraesCS2B02G248700	789.887	0.0866602	0.927193	0.7693	4.41575e-05	-0.072854	0.997839	-0.0021489	1	0.154074	0.966238	0.106129	0.98015	TraesCS2B02G248700.2
TraesCS2B02G255100	56.3892	-0.0171025	1	-2.82986	0.911612	-22.7924	2.4165e-08	-0.932807	0.964533	-0.359889	1	-2.823	0.949033	TraesCS2B02G255100.1
TraesCS2B02G260600	269.141	0.063934	0.922667	0.0816718	0.94521	-0.000781972	1	0.454617	0.00339358	0.124487	0.948796	0.190163	0.69278	TraesCS2B02G260600.1
TraesCS2B02G263900	298.521	-0.343014	0.902564	1.98115	0.00337874	-0.145793	1	-1.92988	0.0131245	-0.584048	0.941178	-0.851603	0.705988	TraesCS2B02G263900.1
TraesCS2B02G267200	348.265	0.768518	0.0327444	0.310678	0.705956	0.688583	0.127901	0.074128	0.955916	-0.104784	1	0.079666	1	TraesCS2B02G267200.2
TraesCS2B02G268300	37.5041	-1.28271	0.18392	-0.482948	0.872379	-0.351835	0.964953	-3.0097	0.00038594	-0.647743	0.915078	-1.12311	0.456409	TraesCS2B02G268300.1
TraesCS2B02G268800	717.443	-0.184075	0.769489	0.606643	0.00536152	-0.240375	0.785651	-0.160173	0.761016	-0.063317	1	-0.0966597	0.990492	TraesCS2B02G268800.1
TraesCS2B02G270500	15.4404	35.2119	2.74558e-06	0	1	34.5566	6.7516e-06	-0.071399	1	-35.663	2.8424e-06	-35.693	9.02302e-07	TraesCS2B02G270500.2
TraesCS2B02G271500	322.416	-0.110763	0.955672	-0.912023	0.0262784	-0.0142176	1	0.0095437	1	0.131822	1	-0.19683	0.973913	TraesCS2B02G271500.1
TraesCS2B02G271700	871.771	0.0399691	0.991979	1.47021	0.000350164	-0.0412622	1	0.370353	0.700437	0.0489774	1	0.139975	1	TraesCS2B02G271700.1
TraesCS2B02G271900	424.746	1.16024	0.0125675	1.0959	0.00806377	0.109229	1	-0.22154	0.851436	0.131092	1	-0.371003	0.871456	TraesCS2B02G271900.1
TraesCS2B02G272600	19.1123	-2.26074	0.593948	-0.745662	0.976057	-0.902666	0.979208	-0.638705	0.932648	-0.21353	1	-7.17038	0.00882409	TraesCS2B02G272600.2
TraesCS2B02G275100	1051.19	-0.299453	0.914066	0.969564	0.399481	-0.343182	0.972472	2.13529	0.00150931	2.47652	0.000470737	2.52311	9.99455e-05	TraesCS2B02G275100.1
TraesCS2B02G275500	344.182	0.0712873	0.966567	0.915629	0.000608513	0.382086	0.669854	-0.15778	0.851531	-0.00435627	1	-0.000796392	1	TraesCS2B02G275500.1
TraesCS2B02G275600	150.354	0.333878	0.81469	0.301993	0.909585	0.920383	0.251473	1.54179	0.000224696	0.684229	0.582179	1.01419	0.0839186	TraesCS2B02G275600.1
TraesCS2B02G280300	22.6647	1.10317	0.370691	1.60661	0.0320147	1.1759	0.444022	0.591287	0.547706	1.15616	0.212743	0.505301	0.869107	TraesCS2B02G280300.1
TraesCS2B02G280500	80.722	0.317146	0.907316	-0.0344439	1	0.79632	0.73173	2.34206	0.000357695	1.25642	0.399046	2.03333	0.00631623	TraesCS2B02G280500.1
TraesCS2B02G282400	1945.73	0.0780071	0.978478	0.135734	0.988363	0.572276	0.669719	1.31226	0.00227534	0.424405	0.890734	1.05878	0.0468885	TraesCS2B02G282400.1
TraesCS2B02G286300	157.252	-2.6833	4.76685e-06	-1.71647	0.00646716	-2.35491	0.00020884	-0.500848	0.739631	-0.842504	0.749299	-1.15867	0.333588	TraesCS2B02G286300.1
TraesCS2B02G286400	566.575	-0.218994	0.782117	-0.205447	0.868875	-0.429337	0.505619	-0.885865	0.000961814	-0.0903769	1	-0.505831	0.263624	TraesCS2B02G286400.1
TraesCS2B02G287600	2377.53	0.664886	0.0144421	0.375734	0.310478	0.02332	1	-0.307356	0.419578	-0.356592	0.606378	-0.156224	0.948941	TraesCS2B02G287600.1
TraesCS2B02G289000	824.73	0.0130973	0.995382	0.88782	1.6537e-06	0.182557	0.885863	-0.27907	0.431057	-0.119522	1	0.0414322	1	TraesCS2B02G289000.2
TraesCS2B02G289300	131	-0.368099	0.489821	-0.673373	0.0239926	0.0737149	1	0.110791	0.904035	0.0803498	1	0.163369	0.958643	TraesCS2B02G289300.1
TraesCS2B02G289900	171.287	-1.27143	0.617897	4.26449	9.45235e-06	0.311836	1	-4.76754	4.88427e-06	-2.74282	0.0915455	-1.5742	0.538652	TraesCS2B02G289900.1
TraesCS2B02G290000	258.903	-0.164735	0.923837	-0.290773	0.876528	0.2017	0.972774	1.0081	0.0195535	0.0706966	1	0.5883	0.512153	TraesCS2B02G290000.1
TraesCS2B02G293700	29.4106	1.90009	0.0630513	2.51161	0.000689979	0.938595	0.754037	-0.368873	0.905913	0.696851	0.942095	0.293624	1	TraesCS2B02G293700.1
TraesCS2B02G293800	116.025	1.15271	0.00139601	0.389258	0.661168	-0.290238	0.897892	-0.345214	0.614372	-0.160023	1	-0.0837238	1	TraesCS2B02G293800.1
TraesCS2B02G294500	106.285	-0.0445429	0.986207	0.68397	0.118925	0.479992	0.64433	1.01977	0.00880954	0.589621	0.561897	1.14961	0.00291753	TraesCS2B02G294500.1
TraesCS2B02G299000	277.744	0.038706	0.985969	0.107627	0.982488	0.109797	0.996127	0.644081	0.0440107	0.630146	0.170142	0.11205	0.997569	TraesCS2B02G299000.1
TraesCS2B02G302400	566.483	0.754022	0.0129479	-0.121162	0.967046	0.0476622	1	0.706579	0.00754224	0.399701	0.558375	0.193558	0.922902	TraesCS2B02G302400.1
TraesCS2B02G304900	1609.45	0.098864	0.818085	0.000112953	1	-0.189429	0.640939	-0.329051	0.0347894	-0.0103871	1	-0.166757	0.700648	TraesCS2B02G304900.1
TraesCS2B02G306400	420.453	-0.251988	0.250821	-0.327777	0.03437	-0.330361	0.116306	-0.134296	0.64661	0.119007	0.939776	0.00553845	1	TraesCS2B02G306400.1
TraesCS2B02G307000	1186.91	0.43516	0.239843	0.463593	0.126054	-0.0719802	1	-0.788138	0.000461193	-0.377428	0.5247	-0.51675	0.105193	TraesCS2B02G307000.1
TraesCS2B02G307100	4583.74	0.372	0.0706492	0.0401026	0.993833	0.430197	0.0358476	-0.0706532	0.892037	0.0989025	0.986132	-0.211662	0.609995	TraesCS2B02G307100.1
TraesCS2B02G308000	352.838	0.199008	0.903737	-0.143666	0.982699	-1.11975	0.0345729	-0.528454	0.418791	0.000962605	1	0.0342096	1	TraesCS2B02G308000.1
TraesCS2B02G311900	132.759	0.379585	0.815271	1.20758	0.0350255	-0.365806	0.932499	-0.0986017	0.971286	0.255948	1	-0.327437	0.957034	TraesCS2B02G311900.1
TraesCS2B02G314600	91.6376	0.126915	0.95515	1.09607	0.00958212	0.751438	0.373728	0.313788	0.746414	0.21815	1	-0.175424	0.994242	TraesCS2B02G314600.1
TraesCS2B02G315100	563.028	0.24519	0.768282	0.878971	0.0015987	0.405962	0.630119	0.360218	0.459041	0.138259	1	0.197572	0.944586	TraesCS2B02G315100.1
TraesCS2B02G315300	2580.98	0.186823	0.805718	0.118403	0.960847	-0.208559	0.888573	-0.57017	0.0444399	-0.296867	0.792767	-0.283107	0.744202	TraesCS2B02G315300.1
TraesCS2B02G322300	30.6476	0.252172	0.917453	0.19637	0.983589	0.328358	0.961115	1.49633	0.0344198	1.06709	0.484735	1.24273	0.207733	TraesCS2B02G322300.2
TraesCS2B02G322400	637.229	0.338532	0.368971	0.407652	0.146057	0.523859	0.0905662	0.522763	0.0388824	0.199324	0.925241	0.592121	0.0220723	TraesCS2B02G322400.1
TraesCS2B02G328500	236.212	-0.05784	0.990129	0.929213	0.279502	-0.738634	0.688965	-1.35525	0.030993	-0.639999	0.82002	-0.522622	0.863838	TraesCS2B02G328500.3
TraesCS2B02G333600	263.85	-0.270449	0.642703	0.955931	6.94837e-06	0.087711	0.997378	0.0195196	0.99305	-0.234617	0.918244	0.112475	0.989966	TraesCS2B02G333600.1
TraesCS2B02G335200	237.852	0.196338	0.887365	0.259273	0.884948	0.37494	0.813735	1.43351	5.16866e-05	0.447899	0.819506	1.52027	1.81779e-05	TraesCS2B02G335200.1
TraesCS2B02G336400	245.018	-0.012374	0.998844	0.296049	0.772992	0.761481	0.0954875	0.789982	0.0197746	0.192875	0.989526	0.255374	0.908478	TraesCS2B02G336400.1
TraesCS2B02G336800	406.34	-0.62157	0.66524	-1.18702	0.112015	-0.44229	0.918118	-1.85063	0.00192322	-0.980107	0.502387	-0.483581	0.909941	TraesCS2B02G336800.1
TraesCS2B02G337300	108.55	-0.765257	0.395743	1.4469	0.00194006	0.308307	0.949728	0.737871	0.321719	-0.256208	1	0.455519	0.877398	TraesCS2B02G337300.1
TraesCS2B02G338700	128.769	0.141912	0.852898	0.489193	0.0499168	0.300467	0.650325	0.0960409	0.909984	-0.372584	0.601592	-0.172788	0.937207	TraesCS2B02G338700.2
TraesCS2B02G339500	106.627	-0.0992614	0.957674	-0.0639958	0.99836	-0.0849716	1	-0.733832	0.0663993	-1.0729	0.0080524	-0.852543	0.0390252	TraesCS2B02G339500.1
TraesCS2B02G339800	845.702	0.209841	0.702446	0.424081	0.117915	0.0704589	0.998287	-0.568315	0.0148423	-0.173434	0.945565	-0.085965	0.997529	TraesCS2B02G339800.1
TraesCS2B02G340800	544.043	-0.417161	0.378608	-0.166837	0.922522	-0.447706	0.452101	-0.649626	0.037743	-0.353074	0.739661	-0.661017	0.0600297	TraesCS2B02G340800.1
TraesCS2B02G341400	362.985	0.750249	0.209733	0.942928	0.0293348	0.708335	0.384332	1.24824	0.0024681	0.643007	0.571243	1.1146	0.0185117	TraesCS2B02G341400.2
TraesCS2B02G342900	20.7838	1.90733	0.0856993	1.15729	0.473578	1.66874	0.277421	-2.54324	0.0177805	-0.279054	1	-0.457459	0.973913	TraesCS2B02G342900.1
TraesCS2B02G350000	10.3694	1.79488	0.163463	2.48282	0.00376653	1.83527	0.237966	-0.753635	0.729889	1.41189	0.441586	0.557469	0.948618	TraesCS2B02G350000.1
TraesCS2B02G352400	462.113	0.487035	0.0828552	0.152841	0.88681	0.704179	0.00208432	0.196783	0.618172	-0.0288605	1	0.163566	0.912663	TraesCS2B02G352400.1
TraesCS2B02G358100	23.7965	-0.803951	0.599196	1.4569	0.0367519	0.497278	0.907778	0.116567	0.974935	-0.0445443	1	-0.0186506	1	TraesCS2B02G358100.1
TraesCS2B02G360300	275.096	1.2596	0.107453	1.22006	0.0744062	1.66363	0.0175541	2.61862	8.36395e-08	1.60619	0.0274653	2.14779	5.61997e-05	TraesCS2B02G360300.1
TraesCS2B02G362300	5.67299	-6.06871	0.0167955	-0.427352	0.991868	-1.73135	0.784074	-4.91729	0.0521639	-2.20253	0.70779	-0.52609	1	TraesCS2B02G362300.1
TraesCS2B02G362700	637.12	0.724629	0.384307	0.34639	0.876664	0.518533	0.778936	1.11113	0.0361485	0.224501	1	0.72608	0.465812	TraesCS2B02G362700.1
TraesCS2B02G364300	22.8747	-0.0950853	0.988457	-0.454148	0.94771	0.961837	0.754831	3.32728	0.00304431	1.4139	0.7905	1.74973	0.485254	TraesCS2B02G364300.1
TraesCS2B02G366300	78.0453	-0.190845	0.827463	-0.149448	0.94333	0.0733811	1	0.125597	0.912553	0.494071	0.538482	0.816002	0.0190407	TraesCS2B02G366300.1
TraesCS2B02G367200	179.152	-0.416259	0.748005	1.02128	0.0601148	-0.206443	0.985172	-1.81486	0.000200671	-1.47829	0.020322	-1.00194	0.182823	TraesCS2B02G367200.1
TraesCS2B02G367500	119.04	-0.63314	0.501027	1.87658	1.83317e-06	-0.900191	0.332046	-1.39986	0.00294351	-0.855276	0.37287	-1.08349	0.0700791	TraesCS2B02G367500.1
TraesCS2B02G367700	645.594	-0.0928155	0.955292	1.7083	1.10184e-11	0.131669	0.988631	0.191218	0.816416	0.0710205	1	0.163896	0.976094	TraesCS2B02G367700.1
TraesCS2B02G368600	91.428	1.31117	0.14073	0.852217	0.485066	1.0642	0.445915	0.815093	0.434405	1.76339	0.0351367	1.25337	0.20695	TraesCS2B02G368600.1
TraesCS2B02G369000	696.142	0.217451	0.903991	0.732698	0.271231	0.966539	0.182535	2.08858	6.68844e-08	-0.138764	1	1.67653	7.96792e-05	TraesCS2B02G369000.1
TraesCS2B02G369400	24.3146	-0.475459	0.991426	0.0453519	1	-22.4701	1.16796e-05	21.5178	9.37214e-06	18.9016	0.00104731	18.6279	0.000459758	TraesCS2B02G369400.3
TraesCS2B02G371400	208.957	0.0738654	0.972676	0.147025	0.971737	0.174712	0.974643	0.975664	0.00867271	0.44659	0.764325	0.480401	0.611816	TraesCS2B02G371400.1
TraesCS2B02G372500	7.17797	-1.1283	0.726789	0.0829966	1	-2.7434	0.388545	-3.0671	0.0163561	-1.04695	0.873024	-2.48732	0.0977035	TraesCS2B02G372500.1
TraesCS2B02G372700	182.972	-0.530975	0.587043	-0.192443	0.97085	-1.14357	0.07063	-1.08446	0.039507	-0.576906	0.756907	-0.392902	0.890751	TraesCS2B02G372700.2
TraesCS2B02G374600	1026.52	0.831082	0.00149557	0.546943	0.0595421	0.361829	0.591056	0.967954	2.03991e-05	0.321568	0.738857	0.743353	0.00547496	TraesCS2B02G374600.1
TraesCS2B02G374700	1226.6	0.32553	0.108505	0.511972	0.000158948	0.0260512	1	0.34863	0.0405734	0.145384	0.899413	0.19675	0.635082	TraesCS2B02G374700.1
TraesCS2B02G377000	1230.25	0.0246406	0.989133	-0.600701	0.0103999	-0.104051	0.981395	0.32792	0.314956	0.534424	0.109166	0.0110472	1	TraesCS2B02G377000.2
TraesCS2B02G377100	656.251	-0.410301	0.744081	1.04712	0.0428789	0.0601921	1	0.269297	0.833404	-0.645276	0.674431	0.150264	1	TraesCS2B02G377100.1
TraesCS2B02G377500	405.557	-0.240104	0.65625	-0.568385	0.0199969	-0.37404	0.47219	-0.426326	0.126355	-0.0191557	1	-0.591764	0.0209471	TraesCS2B02G377500.1
TraesCS2B02G378400	1557	0.341571	0.0267992	0.175674	0.471824	0.0523422	0.991047	0.0540987	0.905731	-0.169309	0.736457	0.0353595	1	TraesCS2B02G378400.1
TraesCS2B02G380400	5.17269	-0.709732	NA	0.273378	NA	0.55305	0.983273	4.90781	0.0272684	2.2757	0.884192	3.66901	NA	TraesCS2B02G380400.1
TraesCS2B02G398000	441.174	0.0474034	0.993028	0.605191	0.723544	0.239804	0.991047	1.96538	0.00106728	0.840536	0.69385	1.57543	0.0315687	TraesCS2B02G398000.2
TraesCS2B02G398200	140.459	-0.193508	0.946038	1.01158	0.193602	0.655734	0.754037	1.41692	0.0301235	0.594438	0.885122	1.26079	0.125818	TraesCS2B02G398200.1
TraesCS2B02G398300	39.8954	1.63648	0.26935	3.0906	0.000251965	1.29044	0.634179	2.70126	0.0376253	2.1486	0.377379	2.25926	0.212637	TraesCS2B02G398300.1
TraesCS2B02G398400	183.765	0.809986	0.461671	2.00278	0.000110084	0.809514	0.61831	1.21082	0.0906727	-0.0619627	1	0.875199	0.508802	TraesCS2B02G398400.1
TraesCS2B02G399200	98.1466	0.596289	0.790664	2.01324	0.00814725	0.479391	0.948097	0.501576	0.79414	0.103386	1	-0.343951	0.988208	TraesCS2B02G399200.1
TraesCS2B02G399200	633.439	0.0585525	0.981412	1.62028	1.25876e-07	0.356878	0.835644	-0.399174	0.537399	-0.183661	1	-0.13031	1	TraesCS2B02G399200.2
TraesCS2B02G401300	267.994	0.386028	0.845984	3.8792	1.30273e-16	0.80641	0.646919	-0.417114	0.771118	-0.245958	1	0.178221	1	TraesCS2B02G401300.1
TraesCS2B02G410100	931.109	0.110149	0.9525	0.155953	0.969719	-0.221384	0.951391	-0.806367	0.0479805	-0.566901	0.536974	-0.209052	0.964105	TraesCS2B02G410100.1
TraesCS2B02G412700	35.9856	-0.0769214	0.983518	1.47187	0.00317528	-0.450371	0.894914	0.485039	0.66916	-0.0203206	1	0.103242	1	TraesCS2B02G412700.1
TraesCS2B02G413000	2258.17	-0.00496776	1	-0.616531	0.855878	0.542714	0.932148	2.26992	0.00426102	0.26965	1	1.90761	0.0492527	TraesCS2B02G413000.1
TraesCS2B02G414800	178.748	-0.365342	0.908023	2.30171	0.00164116	0.600416	0.904467	-0.625586	0.709605	-1.06584	0.681437	-0.918989	0.708399	TraesCS2B02G414800.1
TraesCS2B02G417900	142.645	-1.05427	0.566508	3.58567	4.22202e-07	-0.523181	0.952124	-2.29866	0.0072459	-1.3753	0.474665	-2.41151	0.00705554	TraesCS2B02G417900.1
TraesCS2B02G418600	500.687	0.607262	0.267024	0.814811	0.0300342	0.0323814	1	-0.416262	0.458083	0.0709315	1	-0.199037	0.964748	TraesCS2B02G418600.1
TraesCS2B02G420500	359.999	0.0505208	0.942418	0.109909	0.864492	0.25676	0.368282	0.448648	0.00317642	0.197605	0.7348	0.191644	0.671373	TraesCS2B02G420500.1
TraesCS2B02G421200	194.837	-0.0438536	0.97781	-0.679555	0.0054374	-0.183877	0.908784	0.0204612	0.991257	0.0496146	1	-0.0400766	1	TraesCS2B02G421200.1
TraesCS2B02G428700	306.725	-0.775078	0.272717	-0.156405	0.982232	0.379317	0.877297	1.08608	0.0257197	-0.0330509	1	0.860525	0.21266	TraesCS2B02G428700.1
TraesCS2B02G428800	64.7514	-0.0317999	0.999102	0.856414	0.741049	1.01435	0.750178	2.03525	0.0469637	0.142494	1	1.47557	0.393963	TraesCS2B02G428800.1
TraesCS2B02G435900	104.339	-0.241644	0.944394	2.26996	0.000136051	-1.21081	0.478146	-0.520274	0.689877	0.0835681	1	-0.829983	0.606062	TraesCS2B02G435900.1
TraesCS2B02G437200	688.004	0.326586	0.694036	1.12997	0.000142672	0.349579	0.800316	0.000920728	1	0.140263	1	-0.150606	0.983883	TraesCS2B02G437200.1
TraesCS2B02G439900	500.18	-0.217787	0.42862	-0.493723	0.000387582	-0.00715696	1	0.00325234	1	0.367339	0.0741086	-0.0986525	0.944119	TraesCS2B02G439900.1
TraesCS2B02G440000	313.382	-0.0309937	0.989464	-0.197575	0.905945	-0.192436	0.943751	-0.810703	0.0142641	-0.731289	0.125553	-0.483691	0.438399	TraesCS2B02G440000.1
TraesCS2B02G440200	21.7001	6.98384	0.146779	7.61122	0.0489811	8.01356	0.114746	-0.55668	0.971448	-7.33773	0.209499	-0.58553	1	TraesCS2B02G440200.2
TraesCS2B02G442900	1237.77	-0.839879	0.0136009	0.0210394	1	-0.474386	0.496643	0.281906	0.635762	-0.101605	1	0.182163	0.961228	TraesCS2B02G442900.4
TraesCS2B02G444500	282.074	0.486797	0.709403	0.269959	0.947934	0.55231	0.785651	1.33875	0.0118383	-0.16211	1	0.654824	0.640417	TraesCS2B02G444500.1
TraesCS2B02G445100	300.527	-0.33766	0.79376	0.129928	0.989645	0.902534	0.20574	2.57231	1.82248e-13	0.779032	0.394234	2.29038	1.61684e-10	TraesCS2B02G445100.1
TraesCS2B02G445200	271.385	-0.365059	0.914881	0.820348	0.723756	1.77819	0.171326	3.84916	3.0183e-08	1.2406	0.587482	3.33602	6.31484e-06	TraesCS2B02G445200.1
TraesCS2B02G445300	685.301	0.237378	0.937263	0.602932	0.766081	1.47487	0.130129	3.71625	2.3433e-12	1.30298	0.273816	3.39997	3.38287e-10	TraesCS2B02G445300.1
TraesCS2B02G445500	272.387	-0.830536	0.654355	0.914142	0.598774	2.00234	0.051272	4.25948	4.79712e-11	2.09383	0.0474155	3.93652	3.31529e-09	TraesCS2B02G445500.1
TraesCS2B02G445600	263.305	0.273691	0.950369	0.331581	0.976726	1.74207	0.243744	3.8874	2.04946e-07	1.82013	0.238778	3.49159	9.59704e-06	TraesCS2B02G445600.1
TraesCS2B02G446500	33.2345	-1.03247	0.857248	-7.03501	0.00125212	0.821866	0.974518	-0.649607	0.910069	-0.100894	1	-0.605737	0.999245	TraesCS2B02G446500.2
TraesCS2B02G448100	280.143	0.905073	0.380528	2.35249	3.11772e-06	0.457968	0.903735	-0.80986	0.382354	-0.260229	1	-0.630017	0.795618	TraesCS2B02G448100.1
TraesCS2B02G449100	45.8142	-7.88277	0.0327373	2.02987	0.855794	0.270166	1	-0.796186	0.93974	-0.685333	1	-0.233928	1	TraesCS2B02G449100.3
TraesCS2B02G450800	372.504	1.12814	0.396027	0.806275	0.675785	0.844348	0.763744	2.41312	0.000953237	2.6185	0.00105105	2.03945	0.0168643	TraesCS2B02G450800.2
TraesCS2B02G451000	38.7396	-1.47329	0.289468	-1.66327	0.134216	0.0733651	1	2.56434	0.0018055	0.650811	0.956997	1.78198	0.129799	TraesCS2B02G451000.1
TraesCS2B02G451700	193.058	0.0724218	0.977722	0.242026	0.923346	-0.477948	0.723596	-0.826201	0.0970176	-0.662318	0.507613	-1.05317	0.0305317	TraesCS2B02G451700.3
TraesCS2B02G452200	104.263	0.275011	0.891978	1.21258	0.0314434	0.520417	0.826105	0.430552	0.694591	-0.254832	1	0.207512	0.996037	TraesCS2B02G452200.3
TraesCS2B02G452400	190.382	-0.141752	0.935232	0.97546	0.00935258	-0.125353	0.998038	-0.461025	0.45104	-0.423669	0.820943	-0.396116	0.79234	TraesCS2B02G452400.2
TraesCS2B02G453400	18.0532	-7.09107	0.0432392	-0.232883	1	0.490884	1	-2.7222	0.510235	0.462355	1	-1.17519	0.98015	TraesCS2B02G453400.5
TraesCS2B02G454300	492.313	0.348371	0.488294	0.72807	0.00366284	0.813315	0.00434037	0.327853	0.417236	0.178251	0.973505	0.127992	0.98015	TraesCS2B02G454300.1
TraesCS2B02G456100	616.943	-0.464401	0.419061	-0.827021	0.0104411	-0.327804	0.805665	0.212268	0.784302	0.334977	0.847906	-0.129081	0.993878	TraesCS2B02G456100.1
TraesCS2B02G457700	679.597	-0.070476	0.974713	0.175127	0.956385	-0.32546	0.859245	-0.832732	0.0376253	-0.550128	0.569033	-0.180107	0.979256	TraesCS2B02G457700.1
TraesCS2B02G459000	322.21	-1.79032	0.00552583	0.8096	0.449412	-0.90037	0.528084	-0.211063	0.925676	-0.855559	0.659415	-0.0947933	1	TraesCS2B02G459000.1
TraesCS2B02G459100	293.69	-0.601567	0.66066	1.41015	0.0203551	0.0116509	1	-0.111009	0.971286	-0.762681	0.741513	-0.0595683	1	TraesCS2B02G459100.1
TraesCS2B02G459800	298.292	-0.572814	0.107166	0.114426	0.968152	-0.371175	0.60649	-0.635371	0.0346614	-0.319945	0.788124	-0.60247	0.0922053	TraesCS2B02G459800.2
TraesCS2B02G462800	8.42659	-0.458668	0.915785	-0.476122	0.964912	0.962455	0.817558	-2.55768	0.0238292	-0.480145	0.999758	-1.22885	0.58737	TraesCS2B02G462800.1
TraesCS2B02G469000	1424.15	0.351636	0.676466	-0.282839	0.842132	0.4904	0.604538	0.943982	0.00803884	0.6121	0.408567	0.282959	0.903114	TraesCS2B02G469000.1
TraesCS2B02G471800	1335.76	0.138243	0.971271	-0.200815	0.988205	0.897882	0.611537	2.3695	5.4253e-05	0.485013	0.958763	1.85637	0.0072794	TraesCS2B02G471800.1
TraesCS2B02G472100	912.44	-0.679018	0.154437	0.846193	0.0147837	0.522327	0.509761	0.168117	0.86995	-0.0972839	1	0.195307	0.964971	TraesCS2B02G472100.1
TraesCS2B02G473800	325.309	-0.378635	0.587031	-0.804037	0.0186011	0.0710261	1	0.575446	0.190749	0.675648	0.25822	0.2802	0.895378	TraesCS2B02G473800.1
TraesCS2B02G474600	278.663	0.354398	0.894842	3.05214	9.24997e-08	0.210559	0.999409	-1.72348	0.0243192	-1.42224	0.260059	-1.40199	0.175693	TraesCS2B02G474600.1
TraesCS2B02G475200	693.939	-0.147359	0.896429	-0.927907	0.00052785	0.162328	0.961213	0.226983	0.7169	0.190397	0.980772	0.189475	0.944586	TraesCS2B02G475200.1
TraesCS2B02G476700	1562.65	-0.234818	0.514014	-0.244497	0.468558	0.0134933	1	0.287209	0.26145	0.490379	0.0435453	0.244649	0.605225	TraesCS2B02G476700.1
TraesCS2B02G478100	2394.4	-0.266419	0.717568	0.51089	0.183081	0.195746	0.9324	0.708709	0.0203129	0.00172385	1	0.199122	0.937309	TraesCS2B02G478100.1
TraesCS2B02G480800	97.3602	0.31452	0.667771	0.923863	0.000927523	0.107193	0.997392	-0.314979	0.593016	0.0994437	1	-0.0703185	1	TraesCS2B02G480800.1
TraesCS2B02G482600	231.13	1.33018	0.0150435	1.38045	0.00285813	0.898347	0.330208	0.843913	0.196763	0.686917	0.665395	0.61665	0.66398	TraesCS2B02G482600.1
TraesCS2B02G482700	504.67	1.03797	0.00072938	0.761834	0.0158044	0.0837828	1	0.906235	0.00244041	0.709554	0.12522	0.460186	0.470293	TraesCS2B02G482700.1
TraesCS2B02G482800	1611.01	1.03634	0.0244752	0.813654	0.0777224	0.0167227	1	0.641171	0.227587	0.39519	0.875802	0.045979	1	TraesCS2B02G482800.1
TraesCS2B02G482900	893.076	1.08753	0.0392576	0.55813	0.518809	0.161666	0.993101	0.787393	0.141406	0.280274	0.981051	-0.319465	0.921682	TraesCS2B02G482900.1
TraesCS2B02G484300	211.224	0.100642	0.97146	1.77435	9.52364e-06	0.224464	0.977517	-0.126568	0.948511	-0.128835	1	-0.214852	0.984233	TraesCS2B02G484300.1
TraesCS2B02G491000	134.275	0.286393	0.881088	0.204723	0.975145	0.677002	0.670173	0.708819	0.48776	1.55438	0.057059	1.51603	0.0298633	TraesCS2B02G491000.1
TraesCS2B02G495700	85.7029	1.45032	0.85658	-1.79208	0.864703	1.65369	0.926295	6.12354	0.0225842	5.59682	0.15567	2.34879	0.856583	TraesCS2B02G495700.2
TraesCS2B02G499100	5446.79	0.00344561	1	-0.452032	0.00932958	-0.14293	0.887835	-0.407069	0.0316768	-0.214448	0.751585	0.189441	0.758422	TraesCS2B02G499100.1
TraesCS2B02G499700	128.989	0.469593	0.875509	2.97135	4.20792e-05	0.869806	0.796913	-1.23431	0.324516	-0.781536	0.908763	-0.62108	0.92721	TraesCS2B02G499700.1
TraesCS2B02G505100	447.471	-0.121579	0.908294	-0.435503	0.25654	-0.111792	0.985921	-0.640353	0.0269612	-0.168155	0.983304	-0.375871	0.535916	TraesCS2B02G505100.1
TraesCS2B02G506600	760.996	-0.0337296	0.990659	0.211077	0.926378	-0.106506	0.999773	-0.955424	0.0113371	-0.596424	0.475238	-0.462704	0.637472	TraesCS2B02G506600.1
TraesCS2B02G507200	690.298	-0.106082	0.979999	2.46715	3.62268e-06	-0.187318	0.999878	-1.40056	0.046799	-1.30727	0.229481	-1.13728	0.262941	TraesCS2B02G507200.1
TraesCS2B02G508500	19.5845	5.05475	0.0356722	4.98277	0.0159039	4.98029	0.070263	6.81415	0.00442379	3.26466	0.71878	5.45908	0.0780774	TraesCS2B02G508500.1
TraesCS2B02G509500	19.7424	-0.425913	0.952413	-5.95926	0.00364593	1.22193	0.859245	0.279696	0.964831	0.0967757	1	0.228911	1	TraesCS2B02G509500.1
TraesCS2B02G510100	336.29	0.163169	0.882809	1.1335	8.96976e-06	0.120907	0.990825	-0.39429	0.413868	-0.369151	0.779345	0.0102216	1	TraesCS2B02G510100.1
TraesCS2B02G510900	304.203	0.234032	0.730406	0.247489	0.74933	-0.0100791	1	0.654962	0.0215647	0.40083	0.584692	0.574698	0.107366	TraesCS2B02G510900.1
TraesCS2B02G512300	45.8278	0.865904	0.554001	2.26618	0.000292918	1.11627	0.491465	0.185016	0.949298	0.444477	0.981223	0.862265	0.636434	TraesCS2B02G512300.1
TraesCS2B02G513600	22.2045	0.18451	0.972152	-0.236497	0.992515	1.00485	0.746009	2.20133	0.0734666	2.48131	0.110199	2.57502	0.0384388	TraesCS2B02G513600.1
TraesCS2B02G515800	116.193	-1.46717	0.00602303	-0.474172	0.726153	-1.45708	0.0102605	-0.492783	0.565136	0.109965	1	-0.508249	0.779273	TraesCS2B02G515800.1
TraesCS2B02G518900	21.5032	-0.118619	0.988049	2.36654	0.0219465	2.25445	0.122505	4.70911	0.000155102	2.81825	0.252693	3.77617	0.0109826	TraesCS2B02G518900.1
TraesCS2B02G519000	292.434	0.292861	0.88652	2.12155	5.17319e-06	1.42211	0.0436082	2.80814	1.49043e-09	0.948227	0.462657	2.40317	1.04405e-06	TraesCS2B02G519000.1
TraesCS2B02G519100	166.902	0.950167	0.557501	2.01301	0.0104865	2.27736	0.0122924	4.5148	2.80945e-11	2.548	0.00833311	3.78485	1.29327e-07	TraesCS2B02G519100.1
TraesCS2B02G519900	754.106	-0.14638	0.807214	-0.243328	0.559687	0.352207	0.368454	0.508649	0.0164489	0.0538506	1	0.414942	0.141811	TraesCS2B02G519900.1
TraesCS2B02G521600	6623.07	0.930695	0.368299	0.30328	0.95304	0.865714	0.574758	1.68934	0.00524439	-0.0604974	1	1.28955	0.112168	TraesCS2B02G521600.2
TraesCS2B02G523900	119.565	-0.617856	0.0106736	-0.924115	1.22473e-06	-0.22153	0.794876	0.298139	0.378728	0.289751	0.713579	0.235378	0.786642	TraesCS2B02G523900.1
TraesCS2B02G524300	12.4535	0.951947	0.717473	1.17403	0.612996	1.22818	0.716571	2.35412	0.0446858	0.867893	0.943403	0.937927	0.883988	TraesCS2B02G524300.1
TraesCS2B02G526100	132.696	0.626738	0.499857	0.541299	0.626712	1.06629	0.140782	1.22151	0.0186021	0.986333	0.260572	0.787091	0.401802	TraesCS2B02G526100.1
TraesCS2B02G529400	425.238	0.119249	0.979402	2.77557	2.40926e-06	-0.447257	0.94333	-1.52631	0.0578339	-0.949978	0.680166	-0.921569	0.610834	TraesCS2B02G529400.1
TraesCS2B02G532500	565.625	-0.0302522	0.989077	0.00240886	1	0.794937	0.017416	0.700291	0.0211532	0.444788	0.538539	0.71313	0.031196	TraesCS2B02G532500.1
TraesCS2B02G536500	418.346	0.506347	0.751847	1.75148	0.00158085	0.760822	0.677864	1.32129	0.0477676	0.236043	1	1.20883	0.1544	TraesCS2B02G536500.1
TraesCS2B02G536700	136.191	1.56463	0.0877007	1.76809	0.0140059	1.32907	0.309219	1.50275	0.0629282	0.0120928	1	0.99962	0.53386	TraesCS2B02G536700.1
TraesCS2B02G540100	11228.9	0.484259	0.212847	-0.0837882	0.986885	0.22279	0.877354	0.593913	0.0416912	0.506432	0.301593	0.295545	0.73524	TraesCS2B02G540100.2
TraesCS2B02G540300	233.462	0.241167	0.834192	0.965635	0.0063656	0.18746	0.970192	0.0425436	0.985275	0.223051	0.98636	-0.271591	0.924711	TraesCS2B02G540300.1
TraesCS2B02G544200	820.698	0.229888	0.619612	0.0162871	1	0.369519	0.367668	0.469047	0.0429645	0.149099	0.966238	0.294197	0.535821	TraesCS2B02G544200.1
TraesCS2B02G549300	139.016	-0.713612	0.00726446	-0.44572	0.142159	-0.478668	0.249646	0.106206	0.888986	0.405892	0.423274	0.320808	0.573479	TraesCS2B02G549300.1
TraesCS2B02G549400	395.527	-0.0956243	0.937781	0.192904	0.873451	0.243789	0.851015	0.790797	0.00240638	-0.159195	0.993456	0.596847	0.0834923	TraesCS2B02G549400.1
TraesCS2B02G553500	2565.64	-0.0832777	0.923806	-0.02894	0.999665	-0.269192	0.654857	-0.453604	0.0461974	-0.0990049	1	-0.126214	0.953472	TraesCS2B02G553500.1
TraesCS2B02G555400	554.299	1.1964	0.41244	0.572268	0.885668	0.273912	0.997839	-1.85351	0.0432198	-1.34487	0.478741	-0.880201	0.769958	TraesCS2B02G555400.2
TraesCS2B02G555400	1934.86	0.906869	0.518727	0.777621	0.653137	0.378077	0.965794	-2.27871	0.000734838	-0.852453	0.776878	-0.739076	0.792837	TraesCS2B02G555400.3
TraesCS2B02G558300	91.7279	-0.700592	0.0152651	0.430888	0.138682	0.149394	0.943995	0.891841	8.00499e-05	0.130012	1	0.47319	0.241203	TraesCS2B02G558300.1
TraesCS2B02G559300	715.947	0.513569	0.0366759	0.159379	0.855794	0.224784	0.772286	0.16166	0.718463	-0.0507939	1	0.0181872	1	TraesCS2B02G559300.1
TraesCS2B02G559800	26.6633	-0.00076609	1	-1.60224	0.0329517	-0.630383	0.840786	0.239848	0.932924	0.0387919	1	0.34856	0.981388	TraesCS2B02G559800.1
TraesCS2B02G562300	770.143	-0.19858	0.869135	0.405283	0.584812	0.351962	0.804936	1.07572	0.00109909	-0.0347958	1	0.689474	0.168168	TraesCS2B02G562300.1
TraesCS2B02G563800	30.8491	-1.40172	0.522249	-1.47318	0.47153	-0.0736608	1	2.06192	0.187533	1.90815	0.515854	2.98134	0.0309425	TraesCS2B02G563800.1
TraesCS2B02G565000	250.288	0.257311	0.772755	0.095131	0.989645	-0.16873	0.966998	-0.258958	0.693968	-0.252214	0.942095	-0.858047	0.0146527	TraesCS2B02G565000.1
TraesCS2B02G566400	5.79129	2.17867	0.613614	5.71692	0.000697995	3.12203	0.442296	-1.1235	0.885416	1.55026	0.945764	1.0021	0.980678	TraesCS2B02G566400.1
TraesCS2B02G568600	196.935	0.785268	0.000854215	0.589172	0.0141067	0.372706	0.494179	0.54821	0.0357334	0.342084	0.632552	0.557006	0.0570138	TraesCS2B02G568600.1
TraesCS2B02G569200	701.347	-0.48329	0.692587	1.72079	8.35069e-05	0.0452358	1	-0.877428	0.170136	-1.19559	0.0977288	-0.658956	0.601169	TraesCS2B02G569200.1
TraesCS2B02G571500	23.2312	1.05252	0.626602	2.49844	0.00833933	0.512776	0.967642	1.21924	0.511817	1.52987	0.646294	1.50705	0.553518	TraesCS2B02G571500.1
TraesCS2B02G571600	30.2113	2.15082	0.0159614	2.56692	0.00028572	0.442183	0.963668	-1.12743	0.502406	0.541057	0.98636	0.820529	0.852218	TraesCS2B02G571600.1
TraesCS2B02G571700	1024.28	0.548674	0.0300219	0.160411	0.867144	0.0814772	0.992089	0.187673	0.668926	0.379162	0.408567	0.212332	0.829687	TraesCS2B02G571700.2
TraesCS2B02G572500	318.449	1.73138	0.0113057	2.90835	7.75736e-09	0.443916	0.920617	-0.439643	0.761339	-0.36799	0.991517	-0.647392	0.793072	TraesCS2B02G572500.1
TraesCS2B02G575800	138.123	0.5894	0.244964	1.18144	3.30929e-05	0.455168	0.62653	0.535147	0.239865	0.682163	0.245995	0.613251	0.249794	TraesCS2B02G575800.1
TraesCS2B02G576100	3380.09	0.203873	0.708864	0.030637	0.999665	0.228564	0.793209	0.684178	0.00107082	-0.170988	0.946993	0.506797	0.0639264	TraesCS2B02G576100.2
TraesCS2B02G578000	223.204	-0.187	0.900932	-0.861216	0.0414692	-0.0913563	1	-0.160907	0.897386	-0.108246	1	0.220063	0.962096	TraesCS2B02G578000.1
TraesCS2B02G579000	343.966	0.732643	0.0262578	0.462078	0.263281	0.275181	0.83292	0.743446	0.00641495	0.412955	0.565979	0.202056	0.922023	TraesCS2B02G579000.1
TraesCS2B02G582300	662.661	0.130507	0.901189	1.14353	1.67522e-07	0.0764231	1	-0.155001	0.822758	-0.264126	0.871427	-0.234398	0.870798	TraesCS2B02G582300.1
TraesCS2B02G602449	41.2919	-0.750376	0.691381	0.196994	0.992515	0.952638	0.670962	1.43881	0.119374	1.00674	0.696884	1.9467	0.0215846	TraesCS2B02G602449.1
TraesCS2B02G602700	360.131	-0.511668	0.66768	1.2026	0.0214611	0.18678	0.992507	-0.25765	0.860395	-0.558233	0.822676	-0.250936	0.978958	TraesCS2B02G602700.1
TraesCS2B02G603100	144.607	0.97342	0.368971	3.09252	1.23677e-09	0.576608	0.857135	-0.492476	0.732417	0.502733	0.945005	-0.617153	0.847088	TraesCS2B02G603100.1
TraesCS2B02G603200	99.578	1.14236	0.459465	3.0577	1.61609e-05	0.787386	0.839569	-1.55557	0.155608	-0.251434	1	-0.642915	0.916753	TraesCS2B02G603200.1
TraesCS2B02G603600	549.819	0.939251	0.441264	2.94141	8.30447e-08	0.77406	0.740771	0.0493851	0.99305	0.0540111	1	-0.17827	1	TraesCS2B02G603600.1
TraesCS2B02G603900	302.83	0.128854	0.896369	-0.0596483	0.994258	-0.115081	0.981395	-0.578657	0.0461292	-0.0301512	1	-0.353456	0.564887	TraesCS2B02G603900.1
TraesCS2B02G607100	16.8095	0.638042	0.952267	-0.401924	0.996871	-7.1344	0.0337696	-6.25489	0.0319422	0.594022	1	0.299824	1	TraesCS2B02G607100.2
TraesCS2B02G608800	22.7935	1.00814	0.927332	-7.39667	0.0182543	-0.415639	1	-2.8481	0.519576	-0.330386	1	-1.18566	0.984026	TraesCS2B02G608800.3
TraesCS2B02G610400	197.774	0.215726	0.907236	0.43727	0.750721	1.41578	0.00489805	0.563654	0.435576	-0.000444401	1	-0.808917	0.305498	TraesCS2B02G610400.1
TraesCS2B02G613900	101.068	2.3292	0.107884	0.528709	0.957682	2.56378	0.100302	3.38198	0.00219969	1.48669	0.711874	2.13517	0.227205	TraesCS2B02G613900.1
TraesCS2B02G614100	11.7574	6.27037	0.0173358	2.89227	0.551971	3.35327	0.578134	2.25371	0.69065	0.732064	1	2.85658	0.773527	TraesCS2B02G614100.1
TraesCS2B02G615600	134.182	2.77265	0.000239213	1.55815	0.0967129	2.83166	0.00020891	1.90817	0.0175336	2.36385	0.00558133	2.19732	0.00597059	TraesCS2B02G615600.1
TraesCS2B02G616300	601.376	0.1476	0.8277	0.0329631	0.999665	0.166525	0.902138	0.486443	0.0491549	0.281869	0.723848	0.324497	0.489776	TraesCS2B02G616300.1
TraesCS2B02G620900	747.584	0.515428	0.0375854	0.211363	0.705303	0.301846	0.558681	0.472194	0.0440107	0.192129	0.911078	0.497306	0.0530126	TraesCS2B02G620900.1
TraesCS2B02G624100	63.4356	0.816414	0.984064	-18.0535	0.0024618	3.0161	0.974438	49.1514	3.58426e-24	49.4841	1.29098e-24	47.2307	2.55528e-22	TraesCS2B02G624100.2
TraesCS2B02G626400	52.829	-1.0863	0.759334	1.20319	0.695786	2.74145	0.0858756	3.76485	0.00018221	1.2702	0.804521	3.182	0.00566912	TraesCS2B02G626400.1
TraesCS2B02G626600	113.671	0.574049	0.332752	1.13323	0.000356961	0.342915	0.840758	-0.39829	0.465876	-0.0708881	1	-0.148347	0.987784	TraesCS2B02G626600.1
TraesCS2B02G626700	77.5915	0.53917	0.637693	1.30424	0.00657883	0.30311	0.954158	-0.0944326	0.962048	-0.325034	0.952335	-0.210599	0.979526	TraesCS2B02G626700.1
TraesCS2D02G000200	471.985	0.188395	0.935063	0.186915	0.979116	0.898703	0.367308	1.38466	0.00800911	0.923708	0.379476	1.67308	0.000825844	TraesCS2D02G000200.1
TraesCS2D02G003200	43.6477	-0.821481	0.289096	1.38587	0.000282772	0.899688	0.204812	1.95013	4.55111e-06	0.540898	0.857629	1.50048	0.00287605	TraesCS2D02G003200.1
TraesCS2D02G006500	712.767	0.300167	0.894334	1.46295	0.0137027	1.12293	0.285281	3.77855	1.94591e-16	1.43337	0.0806352	3.09282	9.51759e-11	TraesCS2D02G006500.1
TraesCS2D02G010100	39.1281	0.90078	0.278911	0.651522	0.555443	0.814075	0.510816	1.69183	0.00267639	1.37083	0.109358	1.78198	0.00196091	TraesCS2D02G010100.1
TraesCS2D02G011700	26.2628	-1.03007	0.396767	0.251601	0.975145	0.295673	0.979429	2.35094	0.000504845	1.65529	0.144116	1.05298	0.536922	TraesCS2D02G011700.1
TraesCS2D02G013200	81.1259	1.2036	0.0495165	1.12302	0.0394442	1.00282	0.243786	0.611943	0.453495	0.862157	0.438767	0.526551	0.796432	TraesCS2D02G013200.1
TraesCS2D02G016900	56.8314	-0.237382	0.952377	1.90347	0.0127457	0.214201	1	-0.104961	0.980018	0.118419	1	-0.3935	0.975941	TraesCS2D02G016900.2
TraesCS2D02G016900	227.057	-0.0191	0.998844	1.1494	0.0319465	0.136692	1	0.028608	0.996776	-0.160214	1	-0.10173	1	TraesCS2D02G016900.1
TraesCS2D02G017400	12.1766	1.62591	0.535609	1.55288	0.58059	1.83824	0.58864	4.07804	0.00508791	2.11169	0.644037	3.02361	0.141814	TraesCS2D02G017400.1
TraesCS2D02G017900	79.019	0.246179	0.777287	-0.71656	0.0466432	-0.235165	0.911321	-0.371077	0.527727	0.00225761	1	-0.0332219	1	TraesCS2D02G017900.2
TraesCS2D02G019600	1323.83	0.347649	0.0159114	0.187319	0.372681	0.122631	0.837511	0.578798	2.04946e-07	0.33711	0.0602461	0.367193	0.00949653	TraesCS2D02G019600.2
TraesCS2D02G021400	13.3355	1.01602	0.738815	0.813651	0.884948	1.37326	0.717195	3.15272	0.0154386	1.71817	0.682638	2.99499	0.0453405	TraesCS2D02G021400.1
TraesCS2D02G021500	182.515	1.17661	0.632615	0.668891	0.921883	1.71393	0.494179	2.98921	0.00752244	2.18543	0.273149	2.67011	0.0425174	TraesCS2D02G021500.1
TraesCS2D02G022300	31.5229	0.0955462	0.983188	0.285268	0.969754	0.42898	0.942781	1.72228	0.0826797	1.5327	0.378438	2.52484	0.00264363	TraesCS2D02G022300.1
TraesCS2D02G025400	34.0169	0.412488	0.970883	4.76279	0.0108396	1.52282	0.89265	-1.54561	0.677749	-0.568207	1	-0.733025	0.993907	TraesCS2D02G025400.2
TraesCS2D02G025400	337.607	-0.698363	0.574928	1.86774	0.000461146	-0.0986497	1	-0.407505	0.772716	-1.00351	0.449376	-0.135771	1	TraesCS2D02G025400.1
TraesCS2D02G025500	389.745	0.670732	0.623799	0.311391	0.951989	0.879191	0.574524	1.61888	0.0106193	0.845842	0.668387	1.77797	0.00582	TraesCS2D02G025500.1
TraesCS2D02G028600	447.582	0.546542	0.520512	0.708833	0.249444	0.990903	0.112947	1.19006	0.00438329	0.1861	1	0.705545	0.342281	TraesCS2D02G028600.1
TraesCS2D02G029600	108.463	-1.28268	0.220058	1.07532	0.234246	1.42038	0.143658	3.63641	3.20329e-12	1.31273	0.267666	3.4038	1.49455e-10	TraesCS2D02G029600.1
TraesCS2D02G029700	377.554	-0.714238	0.567296	0.199801	0.98343	1.19721	0.236962	2.97695	1.67165e-09	0.915488	0.565114	2.7981	3.57049e-08	TraesCS2D02G029700.1
TraesCS2D02G029800	1209.45	-0.604385	0.6913	0.376798	0.923578	1.04168	0.426265	3.25438	1.96288e-10	0.896373	0.630168	3.01378	1.01497e-08	TraesCS2D02G029800.1
TraesCS2D02G029900	147.504	-0.97414	0.581121	1.31857	0.254117	1.99495	0.0644155	3.73181	3.1383e-08	1.51698	0.336154	3.39952	1.46068e-06	TraesCS2D02G029900.1
TraesCS2D02G030000	283.79	-0.897259	0.465857	0.802016	0.534757	1.58116	0.0703737	3.56156	9.81949e-12	0.956173	0.599746	3.22765	2.00606e-09	TraesCS2D02G030000.1
TraesCS2D02G030100	364.284	-0.756321	0.643016	0.711114	0.716744	1.23124	0.388171	3.32463	2.72218e-08	0.775258	0.836337	3.14411	3.5737e-07	TraesCS2D02G030100.1
TraesCS2D02G031000	943.089	-0.0926611	0.980382	0.351569	0.916797	0.665833	0.72465	1.52908	0.00735592	0.653739	0.795569	1.25975	0.0810065	TraesCS2D02G031000.1
TraesCS2D02G033100	1951.08	1.0793	0.0461979	0.539632	0.55866	0.988103	0.143875	0.944497	0.0634269	-0.0511813	1	0.981812	0.0893304	TraesCS2D02G033100.1
TraesCS2D02G034500	37.8731	3.46636	0.122765	3.88408	0.028048	-0.0655718	1	0.786615	0.912373	0.594817	1	0.770805	0.997896	TraesCS2D02G034500.1
TraesCS2D02G035400	154.188	-0.111418	0.927193	-0.267593	0.749485	0.290994	0.791652	0.896533	0.00102601	-0.26705	0.916708	0.572932	0.173728	TraesCS2D02G035400.2
TraesCS2D02G036800	902.006	0.320334	0.0495737	0.0879655	0.901999	-0.00804315	1	0.0752141	0.842928	-0.059684	1	-0.0395021	1	TraesCS2D02G036800.1
TraesCS2D02G039400	221.753	0.339945	0.860049	0.196288	0.982232	0.813776	0.564528	1.60695	0.00451371	0.697489	0.762002	1.62156	0.00710969	TraesCS2D02G039400.1
TraesCS2D02G048800	291.907	0.250721	0.902531	1.95868	8.60244e-06	0.254522	0.974643	0.172088	0.929322	0.00997815	1	0.0263284	1	TraesCS2D02G048800.1
TraesCS2D02G051800	71.4248	-0.145553	0.991933	-0.861356	0.947934	-0.620272	0.99238	3.48229	0.122084	4.28122	0.116474	4.43811	0.0423204	TraesCS2D02G051800.1
TraesCS2D02G055000	224.138	0.0169069	0.998253	1.03254	0.00448862	0.231627	0.950154	0.973458	0.0135129	-0.281597	0.962477	0.936691	0.0346245	TraesCS2D02G055000.1
TraesCS2D02G055300	157.032	1.00767	0.000847021	0.617268	0.0836369	0.237741	0.901113	-0.0691086	0.957363	-0.155194	1	-0.101192	1	TraesCS2D02G055300.1
TraesCS2D02G062100	575.419	0.0104663	0.998178	0.905681	1.4288e-06	0.0972834	0.984574	0.0748232	0.929799	-0.193479	0.925942	0.168497	0.919815	TraesCS2D02G062100.1
TraesCS2D02G065800	15.2483	-0.394091	0.969731	-0.259623	0.999665	-2.29463	0.692146	-6.25573	0.0136187	0.586774	1	0.447481	1	TraesCS2D02G065800.1
TraesCS2D02G066000	1260.76	0.0622588	0.985536	-0.393566	0.844956	0.802069	0.458453	1.1003	0.0477265	0.153675	1	0.976632	0.179199	TraesCS2D02G066000.1
TraesCS2D02G067500	125.312	-1.38984	0.000112843	-0.838353	0.0369443	-0.992353	0.0344401	-0.465295	0.448961	-0.600807	0.538648	-0.205678	0.972526	TraesCS2D02G067500.1
TraesCS2D02G068500	98.6041	-1.32445	0.563856	-1.33689	0.565659	0.110192	1	2.70256	0.0358671	0.46607	1	2.21536	0.219659	TraesCS2D02G068500.1
TraesCS2D02G069100	200.223	0.148231	0.905535	-0.649973	0.0800819	-0.175937	0.961213	-0.841365	0.0179968	-0.294399	0.91593	-0.760437	0.0731377	TraesCS2D02G069100.1
TraesCS2D02G078500	714.604	0.278795	0.377823	0.533926	0.00181451	-0.198975	0.78166	-0.122895	0.780931	-0.122604	0.977973	-0.076161	0.992292	TraesCS2D02G078500.1
TraesCS2D02G079200	85.6341	-0.334709	0.863304	2.41547	6.26371e-08	0.18194	0.998038	-1.72127	0.00237202	-0.693787	0.743743	-1.21471	0.108147	TraesCS2D02G079200.1
TraesCS2D02G079600	34.8521	-38.4921	2.00256e-59	-17.6489	8.57719e-12	-38.4641	3.89295e-59	1.09678	0.908245	-0.554996	1	0.375724	1	TraesCS2D02G079600.5
TraesCS2D02G080400	83.8867	-0.997531	0.128135	-0.712195	0.357432	-0.769488	0.473833	-1.21071	0.0382035	-0.975835	0.337151	-0.788415	0.451356	TraesCS2D02G080400.1
TraesCS2D02G080800	4426.6	0.358894	0.0154154	0.215166	0.259112	0.261292	0.254217	0.240022	0.148669	-0.131254	0.879042	0.126775	0.839413	TraesCS2D02G080800.1
TraesCS2D02G081400	222.185	0.728661	0.687797	0.557526	0.867144	1.36396	0.336307	3.17336	2.14303e-06	1.59432	0.242866	2.92544	3.31874e-05	TraesCS2D02G081400.1
TraesCS2D02G084400	474.354	-0.30334	0.839132	1.23146	0.00687781	0.337647	0.917014	-0.191145	0.902484	0.179995	1	-0.00437408	1	TraesCS2D02G084400.1
TraesCS2D02G087700	199.983	0.249287	0.83223	2.16985	7.57115e-14	0.138817	0.992991	-0.241818	0.796568	-0.235941	0.98406	-0.354209	0.85057	TraesCS2D02G087700.1
TraesCS2D02G088400	91.2702	0.366682	0.817543	1.49373	0.00192388	0.222173	0.985332	-0.0922276	0.974935	-0.686996	0.761079	0.184689	1	TraesCS2D02G088400.1
TraesCS2D02G088500	530.385	0.193397	0.840615	0.698819	0.026446	0.0775128	1	0.0907862	0.941302	-0.0320071	1	0.129041	0.991352	TraesCS2D02G088500.1
TraesCS2D02G092500	284.562	-0.0246761	0.992528	0.0814457	0.991709	-0.0200273	1	-0.753068	0.0197424	-0.39575	0.701036	-0.370242	0.666511	TraesCS2D02G092500.1
TraesCS2D02G093500	49.1991	-1.62832	0.0351136	0.308091	0.955253	-0.846524	0.647194	-0.820597	0.449928	-2.23217	0.0103752	-0.928653	0.571749	TraesCS2D02G093500.1
TraesCS2D02G096600	194.036	-0.624297	0.00706379	-0.126172	0.922222	-0.596744	0.0193325	0.0894703	0.899729	0.0384538	1	-0.0301485	1	TraesCS2D02G096600.1
TraesCS2D02G099400	1198.49	0.119503	0.930642	1.32867	2.2062e-07	0.0709573	1	-0.296574	0.606874	-0.244442	0.943604	-0.379144	0.668701	TraesCS2D02G099400.1
TraesCS2D02G099800	51.8991	-0.472131	0.9264	1.14175	0.734207	-0.171842	1	-6.13272	0.0022081	-0.808967	0.98406	0.990515	0.904851	TraesCS2D02G099800.2
TraesCS2D02G101400	319.817	0.192333	0.963807	-0.626492	0.830946	0.331289	0.984073	1.72395	0.0451289	0.39525	1	0.310271	0.994887	TraesCS2D02G101400.1
TraesCS2D02G103200	126.198	0.783376	0.291214	2.09443	3.05071e-08	0.81749	0.38016	0.227125	0.871352	-0.039908	1	0.183388	0.996179	TraesCS2D02G103200.1
TraesCS2D02G104300	380.02	-0.0714799	0.993556	4.25783	3.64068e-07	-0.150345	1	-3.00091	0.00266388	-0.953395	0.898182	-1.73486	0.316551	TraesCS2D02G104300.1
TraesCS2D02G107100	253.739	0.376929	0.891489	2.3344	0.000342836	0.83023	0.749224	-0.917824	0.418066	-0.401926	0.998641	-0.704285	0.833763	TraesCS2D02G107100.1
TraesCS2D02G107600	1214.72	2.55849	0.00373232	1.70018	0.0816563	2.50635	0.00757905	2.25177	0.00730153	0.718078	0.924425	1.6224	0.182213	TraesCS2D02G107600.1
TraesCS2D02G107800	478.159	1.50893	0.421589	1.90165	0.159176	3.02555	0.0128044	4.73862	9.31076e-08	1.27457	0.771866	3.7868	0.0001113	TraesCS2D02G107800.1
TraesCS2D02G107900	974.14	2.50701	0.0169366	1.82483	0.103085	2.9197	0.00375435	4.10344	2.82854e-07	2.12958	0.142134	3.8337	4.17128e-06	TraesCS2D02G107900.1
TraesCS2D02G108500	439.974	2.13618	0.0375854	1.22031	0.399705	2.46244	0.0140779	2.17977	0.0139151	0.132238	1	1.18753	0.543561	TraesCS2D02G108500.1
TraesCS2D02G123300	4890.43	0.27638	0.509652	0.101196	0.958825	0.393286	0.33264	0.734136	0.000202008	0.274151	0.723848	0.648281	0.00311108	TraesCS2D02G123300.1
TraesCS2D02G126700	184.4	-0.253261	0.817966	-0.283223	0.846771	-0.330409	0.852667	-0.88667	0.0355654	-0.0648879	1	-0.161332	0.989872	TraesCS2D02G126700.1
TraesCS2D02G127000	37.7371	0.681274	0.907259	1.66374	0.595891	2.56379	0.341005	3.58805	0.00678541	0.342573	1	2.63068	0.165056	TraesCS2D02G127000.1
TraesCS2D02G127800	272.566	-0.110377	0.829806	-0.226914	0.433251	-0.200061	0.707218	-0.525484	0.00107297	-0.193098	0.7905	-0.302797	0.250112	TraesCS2D02G127800.1
TraesCS2D02G129100	450.214	0.209281	0.948606	1.17253	0.17289	1.05325	0.467367	2.71094	1.96153e-06	0.72677	0.826375	2.29151	0.000227762	TraesCS2D02G129100.1
TraesCS2D02G129500	3237.67	-0.00630657	0.998385	0.349228	0.0250388	0.191922	0.667795	0.380184	0.012801	0.214283	0.611361	-0.0539294	0.999245	TraesCS2D02G129500.1
TraesCS2D02G129700	188.77	0.173038	0.834963	-0.179592	0.893231	0.189254	0.918758	0.74724	0.00909699	-0.0109216	1	0.468924	0.353138	TraesCS2D02G129700.1
TraesCS2D02G129800	166.115	-0.117972	0.824155	-0.106601	0.916797	0.0789309	0.977542	0.399749	0.0510827	0.476695	0.0462391	0.431922	0.0497854	TraesCS2D02G129800.1
TraesCS2D02G134700	1116	-0.218458	0.865834	0.937636	0.0129468	-0.113585	0.999254	-0.378828	0.578876	-0.511772	0.67672	-0.214352	0.965077	TraesCS2D02G134700.1
TraesCS2D02G139400	454.523	-0.274577	0.866661	0.523855	0.634404	0.58665	0.689305	1.22955	0.0107064	-0.145505	1	0.719866	0.440719	TraesCS2D02G139400.1
TraesCS2D02G139500	591.932	-0.0191872	0.994455	1.30417	5.02834e-08	0.19135	0.939471	-0.339981	0.483748	-0.433646	0.598742	-0.169248	0.964105	TraesCS2D02G139500.1
TraesCS2D02G142100	76.3155	-0.216199	0.891675	-0.412519	0.728919	-0.14813	0.995717	-0.994512	0.0474913	-0.415065	0.895827	-0.423503	0.83167	TraesCS2D02G142100.1
TraesCS2D02G146100	216.567	-0.040861	0.983116	0.797646	0.00263641	0.304442	0.779593	0.190144	0.779634	-0.175385	0.985247	-0.0865035	1	TraesCS2D02G146100.1
TraesCS2D02G147100	306.22	0.0444263	0.991426	1.11827	0.0332544	0.5883	0.714918	-0.216242	0.899037	-0.158003	1	0.148716	1	TraesCS2D02G147100.1
TraesCS2D02G148300	155.494	0.574193	0.355149	0.824942	0.0381994	0.397152	0.781025	0.492662	0.349744	0.196075	1	0.312717	0.879671	TraesCS2D02G148300.1
TraesCS2D02G148700	466.65	-0.0199138	0.993739	0.954921	0.000162741	0.325465	0.752868	-0.0923959	0.933136	0.147252	1	-0.0649843	1	TraesCS2D02G148700.1
TraesCS2D02G155700	174.553	0.20483	0.934856	2.62594	2.76149e-09	-0.0272829	1	-1.3414	0.0243662	-0.911384	0.466833	-0.780611	0.526491	TraesCS2D02G155700.1
TraesCS2D02G157100	766.577	0.528375	0.213525	-0.00715553	1	0.32651	0.752714	0.7006	0.0251604	-0.0351351	1	0.248623	0.886505	TraesCS2D02G157100.1
TraesCS2D02G157800	77.4376	1.65474	0.161586	2.43316	0.00204747	0.31393	0.993002	-1.18449	0.330906	-0.685715	0.9343	-0.868439	0.79028	TraesCS2D02G157800.1
TraesCS2D02G157900	13.8201	2.38681	0.775261	9.15047	0.000158948	4.42255	0.482799	-4.67592	0.202104	-2.22721	0.918244	-1.84264	0.920176	TraesCS2D02G157900.1
TraesCS2D02G162200	106.206	-0.84802	0.549323	0.0414163	1	0.837796	0.700134	3.19837	7.0725e-08	0.997269	0.65565	1.80025	0.0270699	TraesCS2D02G162200.1
TraesCS2D02G162300	701.462	0.114142	0.967975	0.556387	0.632139	0.797137	0.469112	1.8087	5.56945e-05	0.712361	0.632816	1.14418	0.0672254	TraesCS2D02G162300.1
TraesCS2D02G165600	35.8544	3.29231	0.0360415	1.53571	0.600724	2.62215	0.250107	1.00507	0.755314	2.39088	0.417542	1.19406	0.885371	TraesCS2D02G165600.1
TraesCS2D02G168600	561.048	0.106093	0.98118	1.70756	0.0102011	0.285108	0.984875	-0.515386	0.720993	-0.973468	0.60437	-0.424503	0.949033	TraesCS2D02G168600.1
TraesCS2D02G168800	305.01	-0.0822334	0.983841	1.36393	0.0385463	-0.12072	1	-1.2418	0.089372	-1.17839	0.315901	-1.27175	0.140551	TraesCS2D02G168800.1
TraesCS2D02G170700	918.206	-0.805272	0.337889	1.63174	0.000319727	-0.219701	0.984073	-0.996691	0.099952	-1.11413	0.167139	-0.985994	0.187276	TraesCS2D02G170700.1
TraesCS2D02G171500	202.556	-0.0883219	0.964919	1.58704	3.13954e-08	0.000966065	1	-0.0809944	0.960378	-0.161983	1	-0.441479	0.662512	TraesCS2D02G171500.1
TraesCS2D02G174200	261.628	1.21063	0.0105339	1.56366	2.09493e-05	0.144859	0.998038	0.650518	0.181008	0.348242	0.905126	0.108845	1	TraesCS2D02G174200.1
TraesCS2D02G177200	259.582	-0.347951	0.823928	-0.349511	0.886506	0.636645	0.679376	0.950448	0.133548	0.164189	1	1.30083	0.0257198	TraesCS2D02G177200.1
TraesCS2D02G177900	32.8643	0.889171	0.893334	4.01442	0.0279165	0.959074	0.961747	-3.53653	0.163495	-1.8304	0.86832	-1.99057	0.753366	TraesCS2D02G177900.2
TraesCS2D02G178000	108.343	-0.151527	0.967975	2.40726	1.49803e-05	0.32476	0.974239	-1.92113	0.0052323	-0.966594	0.614163	-0.530423	0.904647	TraesCS2D02G178000.1
TraesCS2D02G179400	22.0635	0.146131	0.987402	0.436425	0.982474	-0.363364	1	-3.9587	0.00950513	0.264676	1	-1.08927	0.885202	TraesCS2D02G179400.2
TraesCS2D02G181100	411.846	-1.00103	0.0920226	-1.07949	0.0255377	0.0772946	1	0.563026	0.440552	-0.351029	0.954073	0.211645	0.985268	TraesCS2D02G181100.1
TraesCS2D02G185400	722.082	0.253806	0.672669	-0.205502	0.836697	0.18891	0.910028	0.390187	0.275592	0.772755	0.00852114	0.557902	0.0981923	TraesCS2D02G185400.2
TraesCS2D02G193400	106.874	0.499678	0.744399	2.67141	7.29615e-09	0.315908	0.96258	-0.942583	0.224348	-0.623348	0.833845	-0.288372	0.978416	TraesCS2D02G193400.2
TraesCS2D02G196800	2474.4	-0.582451	0.485554	1.03564	0.0245405	0.0334371	1	-0.197949	0.88619	-0.141808	1	-0.182014	0.992588	TraesCS2D02G196800.1
TraesCS2D02G198200	1125.13	-0.120004	0.936134	1.98245	1.00612e-14	-0.050092	1	-0.402141	0.434246	-0.379052	0.794496	-0.457179	0.537623	TraesCS2D02G198200.1
TraesCS2D02G199600	489.118	-0.298292	0.794255	0.997732	0.0104425	0.275604	0.924647	0.364208	0.624496	-0.0684611	1	0.218098	0.967831	TraesCS2D02G199600.2
TraesCS2D02G201400	102.504	0.503593	0.711799	0.774864	0.388673	0.639814	0.72465	1.43857	0.0131546	0.0154485	1	0.889655	0.41022	TraesCS2D02G201400.1
TraesCS2D02G203400	25.4617	-0.00471056	1	2.46576	0.00593129	0.594867	0.943685	-0.0709279	0.99305	-0.906396	0.910402	-0.801445	0.901815	TraesCS2D02G203400.1
TraesCS2D02G204400	249.591	0.192817	0.96429	2.87973	1.24628e-05	0.478786	0.947807	-0.0624713	0.992157	-0.623269	0.944529	-0.0263544	1	TraesCS2D02G204400.1
TraesCS2D02G204700	208.23	0.777158	0.621154	3.44506	1.46267e-09	1.31063	0.320628	-0.782556	0.514483	-0.600111	0.928908	-0.465758	0.943502	TraesCS2D02G204700.1
TraesCS2D02G207400	835.869	-0.05469	0.983188	2.42804	6.91576e-16	-0.100731	1	-1.01173	0.0100976	-0.723412	0.323712	-0.884234	0.063697	TraesCS2D02G207400.1
TraesCS2D02G211400	173.194	0.199498	0.892431	0.839244	0.048529	0.212042	0.96258	-0.536	0.331298	-0.156381	1	-0.470525	0.660044	TraesCS2D02G211400.2
TraesCS2D02G212000	149.829	0.728828	0.028389	0.474775	0.240324	0.496546	0.385053	-0.208338	0.766094	-0.168863	0.995753	0.0883719	1	TraesCS2D02G212000.1
TraesCS2D02G214200	216.285	0.168409	0.83434	0.818834	0.000226441	0.454489	0.34705	0.0876253	0.921311	0.274075	0.810726	0.125811	0.976134	TraesCS2D02G214200.1
TraesCS2D02G216200	197.141	-0.184709	0.829606	0.583793	0.0450968	-0.0391346	1	0.0480441	0.970179	0.232663	0.908305	-0.0563559	1	TraesCS2D02G216200.1
TraesCS2D02G217400	10.5312	0.595118	0.993412	-6.03962	0.875343	-0.381887	1	-0.887101	0.986831	-20.5383	0.0791258	-20.5817	0.0351195	TraesCS2D02G217400.5
TraesCS2D02G217600	70.2131	-0.955713	0.71358	0.269553	0.992515	1.00145	0.823868	4.41555	7.79185e-06	1.6732	0.61273	4.02233	0.000129412	TraesCS2D02G217600.1
TraesCS2D02G218700	84.2753	0.295837	0.928553	2.31145	0.000627512	0.950849	0.678985	-0.365491	0.87513	-0.236128	1	-0.415844	0.971149	TraesCS2D02G218700.1
TraesCS2D02G220200	256.09	0.245677	0.83434	1.61915	9.41754e-08	0.00489096	1	-0.703301	0.147808	0.140364	1	-0.168193	0.987862	TraesCS2D02G220200.1
TraesCS2D02G223000	101.154	-0.0416749	0.996597	1.84212	0.0173186	0.95172	0.686173	1.57386	0.0609174	-0.296937	1	0.873813	0.695172	TraesCS2D02G223000.1
TraesCS2D02G223500	96.2425	0.365963	0.894999	0.162419	0.994578	0.592162	0.886416	1.89065	0.0269267	1.11551	0.656148	1.57076	0.176019	TraesCS2D02G223500.1
TraesCS2D02G226000	50.0734	-1.74569	0.36638	2.43015	0.040211	0.0790763	1	0.525169	0.879726	0.384194	1	-0.0903303	1	TraesCS2D02G226000.2
TraesCS2D02G226200	722.016	0.0771955	0.834394	-0.0468091	0.973862	-0.444046	0.000138928	-0.122107	0.571518	0.0984341	0.933691	-0.064625	0.972526	TraesCS2D02G226200.1
TraesCS2D02G226900	36.2757	0.853179	0.89453	0.469098	0.991085	-7.56261	0.00258816	-0.741327	0.890622	0.317038	1	-0.0211258	1	TraesCS2D02G226900.5
TraesCS2D02G227800	449.002	0.285385	0.649353	0.101458	0.978694	-0.0777529	1	-0.718947	0.00854983	-0.135606	1	-0.449411	0.337189	TraesCS2D02G227800.1
TraesCS2D02G228900	74.4706	1.38187	0.060173	0.419893	0.887134	1.74166	0.00871041	0.392774	0.757185	0.175264	1	0.526948	0.839465	TraesCS2D02G228900.1
TraesCS2D02G229000	33.201	21.4384	0.00159677	21.6398	0.000273092	21.5418	0.00206193	-0.251151	1	0.755256	1	0.967369	1	TraesCS2D02G229000.8
TraesCS2D02G229000	52.4041	0.220499	0.981166	-0.144297	1	-5.28878	0.0047187	0.859583	0.804506	0.110484	1	0.290605	1	TraesCS2D02G229000.1
TraesCS2D02G229100	984.692	0.176048	0.687534	0.516279	0.00231017	-0.0188511	1	-0.177933	0.583924	0.0868574	1	-0.061903	1	TraesCS2D02G229100.1
TraesCS2D02G231100	37.1842	-0.382552	0.9525	0.437331	0.982232	-1.30858	0.801289	6.84163	0.000461193	7.48745	0.000368488	7.44879	0.000126788	TraesCS2D02G231100.2
TraesCS2D02G231100	170.773	-0.0607478	0.991915	0.239361	0.982303	-0.369215	0.965171	1.67638	0.0451932	1.75943	0.11241	1.62516	0.101403	TraesCS2D02G231100.3
TraesCS2D02G231200	575.407	0.0677485	0.950059	-0.00760979	1	-0.0145761	1	-0.487893	0.0447085	-0.360861	0.464136	-0.431383	0.173189	TraesCS2D02G231200.1
TraesCS2D02G232400	815.93	-0.0734013	0.942661	-0.016905	1	0.234719	0.76576	0.530086	0.0192684	0.247004	0.797637	0.387911	0.25967	TraesCS2D02G232400.1
TraesCS2D02G234800	1613.66	0.546632	0.0265376	0.256936	0.556921	0.00655396	1	0.0815182	0.912591	0.125444	0.991517	-0.0306553	1	TraesCS2D02G234800.1
TraesCS2D02G236300	264.391	-0.0110877	0.994599	-0.0202743	1	0.00627782	1	-0.429052	0.0172463	-0.114876	0.973873	-0.257796	0.448617	TraesCS2D02G236300.1
TraesCS2D02G237800	522.805	0.150779	0.829946	0.0251493	1	-0.106986	0.977007	-0.12882	0.839392	-0.683753	0.0143072	0.0822618	0.999701	TraesCS2D02G237800.1
TraesCS2D02G240000	177.431	0.183817	0.682437	-0.142158	0.868281	0.0773661	0.989763	0.411526	0.0582587	0.348511	0.369729	0.532804	0.00843831	TraesCS2D02G240000.1
TraesCS2D02G241400	632.68	0.37635	0.0435831	0.182701	0.582323	0.0837175	0.963774	-0.079909	0.858816	0.0875459	0.994959	-0.154651	0.819372	TraesCS2D02G241400.2
TraesCS2D02G248200	29.2649	0.468409	0.945495	1.17514	0.81784	-7.54568	0.000603648	-1.66647	0.469835	-2.97251	0.248681	-2.43742	0.330859	TraesCS2D02G248200.3
TraesCS2D02G249100	12.4098	4.58421	0.7297	-1.47372	0.991447	0.72756	1	-5.09673	0.585123	-22.2582	4.81995e-06	-2.46532	0.980678	TraesCS2D02G249100.2
TraesCS2D02G249800	42.2558	-0.279684	0.826892	0.199193	0.953132	-0.45235	0.766964	-1.25106	0.0215701	-0.0118803	1	-0.199395	0.989176	TraesCS2D02G249800.1
TraesCS2D02G250100	453.528	-0.169076	0.830208	0.879012	4.92883e-05	0.0259773	1	-0.0672694	0.949618	-0.426121	0.450716	-0.225525	0.87095	TraesCS2D02G250100.1
TraesCS2D02G250500	248.157	-0.667041	0.729366	2.23605	0.000967635	-0.126162	1	-1.62428	0.0571179	-1.04038	0.653374	-1.01026	0.578031	TraesCS2D02G250500.1
TraesCS2D02G252800	320.028	1.05582	8.99301e-05	0.644407	0.0378691	-0.0712631	1	-0.253258	0.641098	0.02401	1	-0.410381	0.492699	TraesCS2D02G252800.2
TraesCS2D02G257300	52.3354	0.431725	0.829806	0.576017	0.776764	0.924598	0.553553	1.64591	0.0134866	0.880031	0.67672	1.14018	0.285279	TraesCS2D02G257300.1
TraesCS2D02G262300	289.651	0.118241	0.968395	0.270595	0.947466	0.773309	0.538015	1.36518	0.0114876	0.588451	0.81735	1.37287	0.0190407	TraesCS2D02G262300.1
TraesCS2D02G264200	2800.89	0.0113427	0.99967	0.279753	0.898216	0.629829	0.528807	1.13272	0.00754224	0.0683387	1	0.82606	0.175233	TraesCS2D02G264200.1
TraesCS2D02G264600	83.5169	-0.351499	0.875516	-0.294838	0.959291	0.193671	0.99862	-1.38964	0.0450876	-0.319786	1	-0.364397	0.960243	TraesCS2D02G264600.1
TraesCS2D02G266500	30.4688	-1.31727	0.0977364	-1.41025	0.0307354	-0.916564	0.513879	-0.24956	0.917109	-1.24243	0.427829	-1.42853	0.18918	TraesCS2D02G266500.1
TraesCS2D02G267600	605.113	0.610383	0.00807	-0.163503	0.859834	-0.0756248	0.99601	0.0175462	0.991297	0.0772948	1	-0.281253	0.584486	TraesCS2D02G267600.2
TraesCS2D02G269200	928.811	-0.034722	0.986458	1.12105	3.9184e-06	0.244095	0.87613	-0.176283	0.813801	-0.135662	1	-0.110631	0.997569	TraesCS2D02G269200.1
TraesCS2D02G269800	58.8108	-15.8709	0.00520941	6.3793	0.519881	6.29201	0.690358	-2.50209	0.857273	-2.11797	1	-1.99359	0.992802	TraesCS2D02G269800.4
TraesCS2D02G270300	139.117	-0.693887	0.870576	4.25247	4.36756e-05	0.0449261	1	-6.22353	4.41434e-07	-2.68728	0.155375	-1.53715	0.626886	TraesCS2D02G270300.1
TraesCS2D02G271700	2612.24	0.231991	0.531464	0.502449	0.00531918	0.191994	0.799504	-0.0519406	0.94576	-0.132096	0.964728	-0.278262	0.457695	TraesCS2D02G271700.1
TraesCS2D02G275000	155.355	1.22045	0.0833766	1.9052	6.90016e-05	0.0592115	1	-0.967313	0.188658	-0.284162	1	-0.634842	0.730482	TraesCS2D02G275000.1
TraesCS2D02G281100	249.605	-0.571137	0.510612	0.957487	0.048529	0.0513548	1	-0.231089	0.854446	-0.214554	1	-0.145524	1	TraesCS2D02G281100.2
TraesCS2D02G281300	543.836	-0.750066	0.0203883	-0.259734	0.762484	-0.0545324	1	-0.0666483	0.95714	-0.21852	0.945005	-0.131205	0.982099	TraesCS2D02G281300.1
TraesCS2D02G282800	127.122	0.315713	0.87644	1.31542	0.026446	0.932404	0.43105	-0.423166	0.733698	0.119162	1	-0.698906	0.662293	TraesCS2D02G282800.3
TraesCS2D02G284100	525.511	0.785544	0.0102013	-0.561661	0.0996132	0.0519289	1	0.118561	0.893221	0.0956019	1	-0.0672075	1	TraesCS2D02G284100.1
TraesCS2D02G284800	98.7679	0.543028	0.749368	-1.81965	0.00523151	-0.228209	0.995717	0.38182	0.816008	-0.246381	1	0.0912773	1	TraesCS2D02G284800.3
TraesCS2D02G284800	111.469	-0.899003	0.273317	1.14596	0.0376396	0.218415	0.985356	-0.0829746	0.976614	-0.209508	1	0.0377533	1	TraesCS2D02G284800.1
TraesCS2D02G285000	426.491	-0.245215	0.578722	-0.53284	0.0132097	-0.101522	0.975368	0.267723	0.391665	0.272562	0.688169	0.11303	0.970175	TraesCS2D02G285000.1
TraesCS2D02G287900	278.953	-0.725932	0.0214947	-0.0480407	0.99858	-0.227368	0.881811	-0.341203	0.465988	-0.173348	0.987773	-0.261661	0.863838	TraesCS2D02G287900.1
TraesCS2D02G288400	794.791	-0.0119908	0.997298	0.075376	0.986202	-0.232766	0.822411	-0.584432	0.0211513	-0.412563	0.414206	-0.42804	0.265494	TraesCS2D02G288400.1
TraesCS2D02G296200	44.8005	-0.591387	0.59181	1.26489	0.00775369	0.102774	1	0.0451217	0.991013	0.223975	1	0.248651	0.981388	TraesCS2D02G296200.1
TraesCS2D02G296700	550.297	0.510378	0.243992	1.10352	6.22753e-06	0.317598	0.765606	-0.00935672	1	-0.0883185	1	-0.11794	0.993798	TraesCS2D02G296700.1
TraesCS2D02G304100	536.036	0.354719	0.107166	0.230739	0.429792	0.391907	0.0961804	0.388131	0.0453867	0.122003	0.970573	0.376817	0.100505	TraesCS2D02G304100.1
TraesCS2D02G304500	81.1113	-0.144421	0.948078	1.41032	0.000307369	-0.117842	1	0.0294611	0.994598	-0.428923	0.900595	-0.126907	1	TraesCS2D02G304500.1
TraesCS2D02G304700	30.5927	-0.84676	0.785005	2.66335	0.0105578	-0.292123	1	-0.50158	0.889107	-1.00726	0.922837	-1.12306	0.835635	TraesCS2D02G304700.1
TraesCS2D02G305500	11.6043	0	1	22.6562	0.00518598	0	1	-20.977	0.0166031	-20.975	0.0675483	-20.9809	0.0292964	TraesCS2D02G305500.1
TraesCS2D02G307800	293.933	0.145474	0.932083	1.73871	2.11976e-08	0.155809	0.990388	-0.263254	0.771872	-0.32831	0.925942	-0.457685	0.687539	TraesCS2D02G307800.1
TraesCS2D02G313200	25.0822	-0.879245	0.527923	1.40973	0.0467398	0.0456879	1	-0.607916	0.65524	-1.32232	0.362508	-0.73863	0.771919	TraesCS2D02G313200.1
TraesCS2D02G313400	278.211	-0.317901	0.748908	1.14822	0.000574838	0.135963	0.993002	-0.346889	0.637907	-0.247828	0.981133	0.0942888	1	TraesCS2D02G313400.1
TraesCS2D02G316200	1574.17	-0.564084	0.549323	-0.744097	0.273127	-0.468245	0.812047	-1.29521	0.00502212	-0.507234	0.826375	-0.16245	1	TraesCS2D02G316200.1
TraesCS2D02G316300	35.7661	0.853052	0.832083	-0.602293	0.959894	0.75678	0.954158	2.26314	0.617689	5.92456	0.0232309	3.23561	0.513308	TraesCS2D02G316300.1
TraesCS2D02G319800	872.256	0.454409	0.355387	0.642704	0.0455937	-0.172802	0.954158	-1.40609	1.04315e-08	-0.688722	0.109358	-0.729964	0.0318637	TraesCS2D02G319800.1
TraesCS2D02G323600	16.6495	0.856497	0.946138	0.258019	1	-1.17459	0.981395	-7.24037	0.0303515	-1.92584	0.960958	-2.91062	0.756333	TraesCS2D02G323600.2
TraesCS2D02G325400	158.662	-0.320982	0.623701	-0.180693	0.918126	-0.32091	0.770166	-0.660601	0.0321244	-0.364605	0.704984	-0.180428	0.945988	TraesCS2D02G325400.1
TraesCS2D02G325900	213.191	-0.756903	0.17388	0.877443	0.032407	0.117063	0.999254	-0.329351	0.675543	-0.636665	0.478306	-0.321784	0.893084	TraesCS2D02G325900.1
TraesCS2D02G326400	130.424	-0.162492	0.902703	0.079303	0.994245	0.536054	0.456823	0.691254	0.106436	0.292044	0.938663	0.840365	0.0498521	TraesCS2D02G326400.1
TraesCS2D02G327400	12.1817	47.0274	5.77764e-12	0	1	45.8868	4.41139e-11	5.50697	0.78597	1.91327	1	4.79185	0.963672	TraesCS2D02G327400.2
TraesCS2D02G329900	1148.9	-0.45307	0.48996	-0.810285	0.025115	0.228491	0.935423	0.301264	0.660682	-0.0820447	1	0.281094	0.899148	TraesCS2D02G329900.1
TraesCS2D02G330200	236.975	-0.525422	0.705331	0.429606	0.85383	0.177324	0.998113	1.35039	0.0245261	-0.949873	0.467663	1.10557	0.176653	TraesCS2D02G330200.1
TraesCS2D02G330400	32.6756	0.0600193	0.991426	1.4474	0.0394864	-0.225992	0.997839	-0.230118	0.924503	0.161657	1	0.580846	0.864167	TraesCS2D02G330400.1
TraesCS2D02G331800	158.901	0.450942	0.512992	0.429605	0.55415	-0.068048	1	-0.643954	0.143337	-0.596599	0.441586	-0.931588	0.0189236	TraesCS2D02G331800.1
TraesCS2D02G332800	353.272	0.72133	0.0160894	0.21364	0.844214	0.409176	0.513283	0.314576	0.448511	-0.012548	1	-0.0497611	1	TraesCS2D02G332800.1
TraesCS2D02G335900	37.9426	7.50394	0.548258	4.01848	0.904511	8.03205	0.660396	22.5046	4.27872e-05	22.5146	0.000218969	22.0059	0.000115377	TraesCS2D02G335900.3
TraesCS2D02G336900	62.3776	0.638677	0.753777	0.759215	0.71312	0.657014	0.868818	1.72754	0.0493631	0.614037	0.949126	0.868335	0.755938	TraesCS2D02G336900.1
TraesCS2D02G338500	530.379	0.0263358	0.987231	0.0582874	0.992552	-0.285061	0.684942	-0.707463	0.00141737	-0.156131	0.97327	-0.0942298	0.992778	TraesCS2D02G338500.1
TraesCS2D02G340700	450.032	0.764361	0.0436592	0.544295	0.198743	0.0447112	1	-0.211542	0.768397	0.0678648	1	-0.0814666	1	TraesCS2D02G340700.2
TraesCS2D02G344600	139.786	-0.246342	0.949585	-0.636048	0.833493	0.316585	0.990304	2.12642	0.0108079	0.267969	1	1.54911	0.208922	TraesCS2D02G344600.1
TraesCS2D02G345200	31.2181	-0.994151	0.912074	-2.19886	0.727894	-4.2063	0.332914	-8.12133	0.00284098	-1.48271	0.978656	-0.150983	1	TraesCS2D02G345200.2
TraesCS2D02G346600	725.97	-0.822882	0.0178546	0.561189	0.146352	0.0256407	1	0.000278459	1	-0.361979	0.784389	-0.0105348	1	TraesCS2D02G346600.1
TraesCS2D02G346900	20.4106	3.79005	0.908232	5.49635	0.898391	2.38034	1	-22.4182	0.00820837	-22.4083	0.0364174	-22.4386	0.0144353	TraesCS2D02G346900.2
TraesCS2D02G347200	78.6132	-0.426724	0.831785	1.30244	0.0736412	-0.133464	1	-1.86412	0.0111363	-1.79371	0.0655505	-1.16325	0.326892	TraesCS2D02G347200.1
TraesCS2D02G347500	64.9194	-0.780991	0.509645	1.82241	0.000407516	-0.4958	0.884937	-1.2252	0.0658933	-0.764661	0.685384	-1.33753	0.0661931	TraesCS2D02G347500.1
TraesCS2D02G347700	524.262	-0.320813	0.751634	1.80227	2.84474e-09	0.0968314	1	-0.191703	0.860591	-0.0798957	1	-0.20221	0.972642	TraesCS2D02G347700.1
TraesCS2D02G348600	70.7238	0.981626	0.308761	0.947851	0.288278	1.02355	0.402475	1.24734	0.102961	1.70367	0.0351367	1.44786	0.0691546	TraesCS2D02G348600.1
TraesCS2D02G348800	112.083	-0.260879	0.895281	0.473242	0.760612	0.98523	0.272308	2.23439	2.79361e-06	-0.0688592	1	1.39812	0.029586	TraesCS2D02G348800.1
TraesCS2D02G350600	342.676	0.288942	0.534916	0.347676	0.346046	0.586416	0.0534228	0.6851	0.00257116	0.34422	0.598821	0.541983	0.0611828	TraesCS2D02G350600.1
TraesCS2D02G351000	62.04	0.120035	0.975443	0.868353	0.416339	-0.612934	0.831771	-2.01939	0.00233838	-0.957627	0.593683	-0.641918	0.81578	TraesCS2D02G351000.1
TraesCS2D02G351900	5373.37	-0.0998646	0.803682	-0.209817	0.307999	-0.0691445	0.970806	-0.469022	0.00015743	-0.0974045	0.964263	-0.247239	0.251374	TraesCS2D02G351900.1
TraesCS2D02G354300	733.618	0.833523	0.0157122	0.535076	0.195908	0.611171	0.249646	0.627695	0.0796797	0.298687	0.885849	0.40516	0.603092	TraesCS2D02G354300.1
TraesCS2D02G356500	802.256	-0.174583	0.848302	-0.731026	0.00813459	-0.156198	0.959649	0.361114	0.378825	0.601481	0.159567	0.117675	0.989498	TraesCS2D02G356500.3
TraesCS2D02G356600	374.287	-0.317149	0.812743	1.13437	0.00959648	0.12727	1	0.593414	0.368383	-0.383809	0.925003	0.294679	0.941692	TraesCS2D02G356600.1
TraesCS2D02G357100	37.0552	-0.757438	0.738495	0.0943792	1	0.43434	0.970686	2.08517	0.0400499	0.83893	0.91593	1.51253	0.3703	TraesCS2D02G357100.1
TraesCS2D02G357400	92.677	-0.975518	0.443353	1.07986	0.27475	0.836525	0.694923	1.70284	0.0172297	0.00421393	1	1.10962	0.376819	TraesCS2D02G357400.1
TraesCS2D02G364200	93.225	0.826356	0.0476158	0.536921	0.307228	0.305182	0.868486	0.407271	0.429408	0.22026	0.977997	0.209092	0.9498	TraesCS2D02G364200.1
TraesCS2D02G368300	889.203	0.243623	0.815038	0.0954449	0.991447	0.339796	0.82226	0.895777	0.0118429	0.423722	0.754947	0.77304	0.0791987	TraesCS2D02G368300.1
TraesCS2D02G371300	239.093	0.262481	0.873609	1.5534	0.000136661	-0.194519	0.988631	-0.236953	0.856158	-0.196615	1	-0.617983	0.576466	TraesCS2D02G371300.1
TraesCS2D02G374500	615.387	0.560791	0.0521266	0.556089	0.0240139	0.116352	0.974569	0.437163	0.118852	0.0189011	1	0.244193	0.775097	TraesCS2D02G374500.1
TraesCS2D02G376000	4688.16	0.666858	0.000864749	0.441137	0.0445194	0.293805	0.547701	-0.129909	0.793421	0.204873	0.862941	-0.079818	0.995071	TraesCS2D02G376000.1
TraesCS2D02G376100	5527.92	0.593484	0.110616	0.657909	0.0265115	0.18012	0.942068	0.0100704	1	0.0249374	1	-0.0776791	1	TraesCS2D02G376100.1
TraesCS2D02G376600	106.588	-0.492841	0.531551	-0.872454	0.0496284	-0.229538	0.954905	-0.355036	0.649874	-0.249324	0.98406	-0.797081	0.176494	TraesCS2D02G376600.1
TraesCS2D02G377200	1468.93	-0.0240352	0.998844	0.32937	0.941095	0.284992	0.978167	1.78061	0.00292366	0.431865	0.967981	1.52551	0.031196	TraesCS2D02G377200.1
TraesCS2D02G377400	254.37	0.41312	0.740195	1.30216	0.00398486	0.809667	0.399192	2.08229	6.68559e-07	0.761668	0.554522	1.71878	0.000192076	TraesCS2D02G377400.1
TraesCS2D02G377500	167.264	1.56141	0.0258371	2.54669	3.17197e-07	1.27403	0.185806	2.38273	2.14025e-05	0.965263	0.576338	1.74943	0.0107714	TraesCS2D02G377500.1
TraesCS2D02G377600	201.099	1.19176	0.091442	2.15963	2.40926e-06	0.195507	0.995513	1.82635	0.000739876	0.628124	0.836553	1.27787	0.0866565	TraesCS2D02G377600.1
TraesCS2D02G378400	780.733	0.191931	0.914753	2.11328	2.85349e-09	0.369534	0.878318	-0.194386	0.888986	-0.183925	1	-0.290945	0.942134	TraesCS2D02G378400.1
TraesCS2D02G380500	175.863	0.12806	0.971203	3.51174	4.52005e-14	0.482577	0.893325	0.0917958	0.977879	0.283333	1	0.657061	0.756333	TraesCS2D02G380500.1
TraesCS2D02G386200	20.0166	2.58399	0.871074	-16.5952	9.55396e-05	3.0512	0.933685	2.49763	0.842809	-0.0973078	1	0.242322	1	TraesCS2D02G386200.2
TraesCS2D02G387300	49.9481	1.08938	0.126709	2.20286	2.33024e-07	0.295323	0.963308	-0.843256	0.228347	0.0879237	1	-0.0631407	1	TraesCS2D02G387300.1
TraesCS2D02G387600	51.5488	8.36777	0.0518908	3.10382	0.806544	9.63225	0.0229616	1.7724	0.830359	0.618075	1	-0.822625	1	TraesCS2D02G387600.2
TraesCS2D02G387700	16.835	0.285523	0.979089	-4.29642	0.044374	-1.5371	0.857254	-0.134417	0.992157	-0.329686	1	0.641322	0.997569	TraesCS2D02G387700.2
TraesCS2D02G389400	12.5715	-0.991126	0.927834	0.134402	1	0.163324	1	-6.93493	0.0317566	-0.679937	1	-0.3857	1	TraesCS2D02G389400.1
TraesCS2D02G392800	3284.49	0.651092	0.758265	-0.381635	0.955407	0.75979	0.826476	2.33006	0.00196555	1.04505	0.682638	2.06543	0.0165656	TraesCS2D02G392800.1
TraesCS2D02G394200	261.497	-0.0451996	0.995933	2.12894	0.00565917	0.958078	0.710729	-0.173261	0.962812	-0.791181	0.873024	-0.508584	0.946996	TraesCS2D02G394200.1
TraesCS2D02G397000	12.5336	3.5244	0.636801	7.98584	0.0168873	2.69154	0.893749	-5.2046	0.243347	-2.33009	0.947464	-5.22622	0.40185	TraesCS2D02G397000.1
TraesCS2D02G397500	120.102	-0.860279	0.672541	3.20803	5.99511e-06	-0.643788	0.906812	-1.55763	0.128613	-1.49046	0.380785	-1.84438	0.0893304	TraesCS2D02G397500.1
TraesCS2D02G397900	242.399	-0.165575	0.879994	1.72383	5.4994e-14	-0.0544935	1	-0.223476	0.727947	-0.127849	1	-0.206452	0.933675	TraesCS2D02G397900.1
TraesCS2D02G399400	64.541	-0.278156	0.915641	1.52558	0.0174449	-0.317121	0.974438	-0.251089	0.910115	-0.00915605	1	-0.0106476	1	TraesCS2D02G399400.1
TraesCS2D02G400300	502.557	-0.17121	0.586037	0.109003	0.867669	0.0769804	0.967013	0.364862	0.0227499	0.109367	0.96405	0.173157	0.72109	TraesCS2D02G400300.3
TraesCS2D02G400500	132.448	0.494123	0.233705	0.610489	0.0427878	0.0651436	1	-1.0155	0.000808375	-0.285498	0.899646	-0.355459	0.704363	TraesCS2D02G400500.1
TraesCS2D02G401600	10.7426	-0.0612273	1	-19.3187	0.0301795	-2.83076	0.997382	0	1	31.7302	8.86843e-05	0	1	TraesCS2D02G401600.1
TraesCS2D02G401800	161.199	-0.162244	0.902057	-0.828793	0.0194409	0.15406	0.978855	0.29068	0.65711	-0.301641	0.91349	-0.00512506	1	TraesCS2D02G401800.1
TraesCS2D02G405500	141.742	0.709776	0.448165	1.20863	0.0222819	0.331738	0.939948	0.175535	0.927228	0.23396	1	-0.162151	1	TraesCS2D02G405500.1
TraesCS2D02G408200	82.8195	25.2918	2.30823e-12	18.1507	1.41174e-06	22.188	4.07731e-09	6.87992	0.244071	3.24762	0.957993	7.85563	0.261182	TraesCS2D02G408200.1
TraesCS2D02G409400	483.863	0.210867	0.896747	0.290874	0.885942	0.482103	0.744161	0.969138	0.0324056	0.491487	0.784246	0.626951	0.461173	TraesCS2D02G409400.1
TraesCS2D02G414200	259.905	0.433847	0.689824	1.53185	7.4025e-05	-0.497824	0.772402	-0.421616	0.589831	-0.0354421	1	-0.581535	0.572664	TraesCS2D02G414200.1
TraesCS2D02G421200	1095.8	-0.60249	0.00415707	0.165474	0.817058	-0.190957	0.831384	0.269509	0.37351	-0.150596	0.957993	0.0627346	1	TraesCS2D02G421200.1
TraesCS2D02G422800	230.418	1.78011	0.0150435	1.02261	0.300108	0.428547	0.939081	-0.484195	0.741325	-0.917611	0.651504	-1.34432	0.149461	TraesCS2D02G422800.1
TraesCS2D02G425700	437.955	0.912317	0.325089	2.00636	4.7675e-05	0.442163	0.898739	-0.0439564	0.992503	-0.139379	1	-0.509425	0.869095	TraesCS2D02G425700.1
TraesCS2D02G427500	26.4829	-0.573477	0.967778	-8.18009	0.00441421	-0.917327	0.992596	1.67364	0.787144	2.32713	0.906179	3.20763	0.637779	TraesCS2D02G427500.1
TraesCS2D02G428000	21.6989	-2.28499	0.277383	-1.39693	0.637243	0.755984	0.941304	2.67027	0.0424781	0.903614	0.956458	1.91717	0.390466	TraesCS2D02G428000.1
TraesCS2D02G428900	176.998	-0.228969	0.894789	1.12009	0.0122636	-0.0609929	1	-0.110805	0.955794	-0.0756925	1	0.0903138	1	TraesCS2D02G428900.1
TraesCS2D02G431000	678.734	0.351525	0.482662	0.911218	7.57098e-05	0.437345	0.430636	-0.0601703	0.960378	-0.179789	0.973947	-0.196335	0.921062	TraesCS2D02G431000.1
TraesCS2D02G432800	761.462	-0.547536	0.240876	-0.926252	0.00118076	-0.260934	0.875813	0.365702	0.457882	0.391265	0.722491	0.168972	0.969828	TraesCS2D02G432800.1
TraesCS2D02G434600	1249.41	-0.158619	0.89982	-0.0074539	1	-0.311698	0.82875	-0.842651	0.0108776	-0.434807	0.67672	-0.320005	0.817448	TraesCS2D02G434600.1
TraesCS2D02G437600	182.335	-0.427427	0.26463	-0.580387	0.0275569	-0.636683	0.0498912	-0.537461	0.113215	-0.209528	0.952234	-0.399959	0.505924	TraesCS2D02G437600.1
TraesCS2D02G440900	26.7447	0.605125	0.475129	0.181317	0.974943	0.666862	0.538916	1.31273	0.036803	1.19676	0.228815	1.64573	0.00476544	TraesCS2D02G440900.1
TraesCS2D02G442000	508.945	0.350574	0.768282	1.8108	3.03809e-07	0.33467	0.898338	0.593318	0.332982	-0.0837805	1	0.261856	0.952968	TraesCS2D02G442000.1
TraesCS2D02G446700	286.056	0.043606	0.988249	0.864341	0.0433131	-0.206274	0.96675	-0.477152	0.450958	-0.260147	0.979863	-0.529695	0.589378	TraesCS2D02G446700.1
TraesCS2D02G447400	450.535	0.411683	0.65931	-0.113762	0.990972	0.761795	0.293065	0.997216	0.0153487	0.690951	0.401786	0.478511	0.675199	TraesCS2D02G447400.1
TraesCS2D02G449400	587.246	0.370853	0.760222	0.686893	0.310974	0.716471	0.461774	1.58022	9.8495e-05	0.447912	0.875802	1.42475	0.00123281	TraesCS2D02G449400.1
TraesCS2D02G450100	1652.9	-0.14556	0.799163	0.641652	0.000186482	0.366069	0.298464	0.306053	0.247145	-0.00125886	1	0.234063	0.680356	TraesCS2D02G450100.1
TraesCS2D02G452900	240.484	0.262012	0.946138	4.17716	3.40386e-11	0.344329	0.984073	-2.25976	0.00404786	-2.16738	0.0309447	-1.81292	0.0661371	TraesCS2D02G452900.1
TraesCS2D02G453100	392.817	-0.298618	0.801481	0.342987	0.807006	0.177279	0.983593	-1.0443	0.0194002	-0.891214	0.203716	-0.505393	0.675365	TraesCS2D02G453100.1
TraesCS2D02G453700	891.059	0.00389782	1	-0.669115	0.0300941	0.244043	0.875483	0.199525	0.763939	0.108072	1	0.239646	0.889097	TraesCS2D02G453700.1
TraesCS2D02G455600	43.0877	-1.52369	0.829946	-0.25112	1	-0.313615	1	-8.74154	0.00104734	-3.11638	0.673529	-1.9587	0.880976	TraesCS2D02G455600.1
TraesCS2D02G459600	116.116	-0.0839519	0.977142	1.19855	0.005769	0.129458	1	-0.82407	0.14555	-0.32362	0.96311	-0.701919	0.423444	TraesCS2D02G459600.1
TraesCS2D02G463100	294.139	0.0212022	0.996775	1.71044	1.17178e-07	0.228844	0.957325	0.0291812	0.99305	-0.129977	1	-0.0988233	1	TraesCS2D02G463100.1
TraesCS2D02G463600	19.1859	0.362193	0.896747	-0.443593	0.925174	0.93134	0.657378	2.43061	0.0177691	2.01678	0.242866	1.38948	0.562714	TraesCS2D02G463600.1
TraesCS2D02G465400	31.2706	0.0243003	0.997803	-0.348518	0.8955	-0.115731	1	-1.29191	0.0400706	-0.568801	0.844807	-0.511811	0.839179	TraesCS2D02G465400.1
TraesCS2D02G466700	98.2868	-0.00856911	0.999997	-0.836217	0.0230611	0.0173987	1	0.026487	0.992013	0.0474484	1	-0.0592921	1	TraesCS2D02G466700.2
TraesCS2D02G471900	205.197	-0.534032	0.00655274	-0.298864	0.230287	-0.122434	0.926295	-0.0144516	0.992044	-0.108003	0.988648	-0.265145	0.493139	TraesCS2D02G471900.1
TraesCS2D02G474300	485.746	-1.02595	0.000170231	-1.03257	2.57405e-05	-0.521478	0.322341	-0.212354	0.73409	-0.745743	0.0469531	-0.037568	1	TraesCS2D02G474300.1
TraesCS2D02G478400	274.976	-0.192328	0.897411	-0.986484	0.0112859	-0.220969	0.957349	-0.200497	0.857001	0.0339995	1	0.190171	0.98015	TraesCS2D02G478400.1
TraesCS2D02G479600	916.66	0.163047	0.770522	-0.0664593	0.984091	0.143886	0.920082	-0.455072	0.0380885	-0.109185	0.999581	-0.346648	0.299965	TraesCS2D02G479600.1
TraesCS2D02G481000	579.325	-0.0586036	0.976832	0.00519216	1	-0.105338	0.997839	-0.727795	0.0429985	-0.5438	0.449274	-0.400764	0.658534	TraesCS2D02G481000.1
TraesCS2D02G481400	118.478	-0.103286	0.968395	1.38583	0.000611027	0.146485	0.998038	-0.8063	0.174261	-0.618595	0.681144	-0.283117	0.952525	TraesCS2D02G481400.1
TraesCS2D02G481700	172.142	0.0717683	0.982568	0.293734	0.917358	0.953436	0.226418	1.19334	0.0192235	-0.729775	0.607584	0.663705	0.56436	TraesCS2D02G481700.1
TraesCS2D02G481900	12.0446	6.49509	0.0115669	5.57219	0.022261	5.87624	0.056588	4.92918	0.0658896	2.71804	0.81422	5.02334	0.104187	TraesCS2D02G481900.1
TraesCS2D02G486800	55.2959	-0.745534	0.668416	-0.232157	0.986885	1.02807	0.58014	3.79079	8.07197e-05	3.07368	0.0177664	4.24716	6.34163e-06	TraesCS2D02G486800.1
TraesCS2D02G488000	6.79623	4.81769	0.041223	3.17368	0.283004	3.884	0.259328	2.04325	0.506821	2.94593	0.471999	2.31513	0.636217	TraesCS2D02G488000.1
TraesCS2D02G490400	51.0301	4.35458	9.81557e-07	3.16887	0.000559131	3.4418	0.000840869	1.29583	0.29315	1.96565	0.140598	1.70211	0.182745	TraesCS2D02G490400.1
TraesCS2D02G490500	38.4231	0.977512	0.617849	1.73712	0.0850326	2.21008	0.0417233	1.23467	0.172526	-0.225786	1	1.33333	0.2149	TraesCS2D02G490500.1
TraesCS2D02G491000	388.475	1.38876	0.321598	1.32308	0.315876	1.97663	0.114746	4.14411	1.17126e-08	1.94028	0.160215	3.65268	1.91008e-06	TraesCS2D02G491000.1
TraesCS2D02G491100	28.6927	1.70493	0.468477	3.13618	0.0121671	3.0019	0.080591	3.58517	0.0108079	2.2677	0.477422	3.25187	0.0506933	TraesCS2D02G491100.1
TraesCS2D02G491800	80.0238	-0.0225289	0.998253	0.644459	0.501117	0.708447	0.581867	1.74559	0.000649652	0.514935	0.907942	1.64985	0.00282412	TraesCS2D02G491800.1
TraesCS2D02G492100	258.883	-0.19343	0.698203	0.0124562	1	0.315011	0.482784	0.943113	7.17285e-07	0.211627	0.90694	0.726096	0.000919541	TraesCS2D02G492100.1
TraesCS2D02G493100	1398.5	-0.00514008	1	-0.22605	0.643517	-0.109869	0.964459	-0.492932	0.0262554	-0.214194	0.852937	-0.219737	0.77024	TraesCS2D02G493100.1
TraesCS2D02G501400	129.08	0.333704	0.530755	0.104299	0.975225	0.23248	0.87033	-0.452551	0.193671	-0.708852	0.0474155	-0.432011	0.377275	TraesCS2D02G501400.1
TraesCS2D02G501800	319.522	-0.57451	0.642069	1.87693	7.11736e-05	-0.389	0.920082	-0.964397	0.18298	-0.942969	0.448279	-0.892768	0.395959	TraesCS2D02G501800.2
TraesCS2D02G504300	124.273	-0.457967	0.679635	1.20989	0.00621931	0.0337555	1	0.638585	0.369107	0.419701	0.91851	0.408123	0.884889	TraesCS2D02G504300.1
TraesCS2D02G504700	467.277	-0.312788	0.78747	0.0389105	1	0.935271	0.100595	0.977834	0.0234645	0.727387	0.377379	1.00142	0.0333196	TraesCS2D02G504700.1
TraesCS2D02G507800	49.9366	3.55342	0.0450188	0.894716	0.922222	1.85791	0.680314	0.489915	0.93405	1.66692	0.822676	-0.250855	1	TraesCS2D02G507800.1
TraesCS2D02G509205	63.3749	0.96738	0.456393	1.63614	0.025636	1.27333	0.335939	1.23244	0.188755	0.951559	0.700974	1.41198	0.178778	TraesCS2D02G509205.1
TraesCS2D02G509500	298.661	0.224322	0.868056	1.20889	0.000513887	0.592893	0.507305	1.06827	0.00547562	0.681125	0.394234	0.780276	0.15355	TraesCS2D02G509500.2
TraesCS2D02G509800	238.372	-0.0978524	0.971397	1.30017	0.00276535	0.452779	0.824283	0.547573	0.469281	-0.397302	0.929108	0.500754	0.768231	TraesCS2D02G509800.1
TraesCS2D02G511700	116.191	-0.503913	0.312218	0.0554129	0.99806	-0.441232	0.571445	0.878603	0.00591755	0.831102	0.048923	0.974029	0.00225888	TraesCS2D02G511700.1
TraesCS2D02G511700	172.035	0.390759	0.602717	0.522499	0.33679	0.0684394	1	0.79268	0.039994	0.752522	0.188478	0.639072	0.251068	TraesCS2D02G511700.2
TraesCS2D02G511800	37.8776	-1.45154	0.0329878	-0.762485	0.442516	-0.73864	0.650325	0.340191	0.836671	0.0876493	1	0.0302925	1	TraesCS2D02G511800.1
TraesCS2D02G512800	100.939	0.150673	0.941796	1.52016	4.34071e-05	0.10544	1	-0.767321	0.213804	-0.479606	0.851324	-0.606879	0.605616	TraesCS2D02G512800.1
TraesCS2D02G515400	38.5234	2.40698	0.028389	1.59118	0.224598	1.34891	0.574758	-2.75262	0.00903888	-1.64832	0.441946	-3.05724	0.00562255	TraesCS2D02G515400.2
TraesCS2D02G517200	1085.67	-0.0608465	0.965152	-0.12576	0.951486	0.304677	0.699706	0.815868	0.000441072	0.306553	0.753564	0.573662	0.0648213	TraesCS2D02G517200.1
TraesCS2D02G518200	88.2902	2.13994	0.25297	1.0702	0.795663	2.00037	0.44501	4.88197	3.20279e-05	1.97933	0.590148	4.02054	0.00252793	TraesCS2D02G518200.1
TraesCS2D02G518300	10.6374	1.3962	0.65625	2.00221	0.349603	1.83969	0.621301	6.60373	0.000728264	4.14465	0.297177	5.32346	0.0262629	TraesCS2D02G518300.1
TraesCS2D02G522100	20.6157	0.742423	0.803472	2.95347	0.000939273	1.0518	0.788136	2.7432	0.0155832	-0.830161	0.982341	0.992043	0.877162	TraesCS2D02G522100.1
TraesCS2D02G528800	974.06	0.404738	0.273317	0.395285	0.236188	-0.0962405	0.99052	-0.587051	0.0226457	-0.333551	0.656148	-0.215456	0.868485	TraesCS2D02G528800.1
TraesCS2D02G529000	1260.75	-0.615463	0.000725802	-0.304416	0.233628	-0.190267	0.794341	-0.469733	0.0153972	-0.20525	0.82002	-0.491268	0.016976	TraesCS2D02G529000.1
TraesCS2D02G534400	321.889	0.327792	0.625261	0.826462	0.00414996	0.490756	0.449765	0.67753	0.0544798	0.551681	0.396889	0.816522	0.0189846	TraesCS2D02G534400.1
TraesCS2D02G534500	45.3661	0.749929	0.381182	1.53242	0.00052785	0.69942	0.587763	0.678724	0.547192	1.51223	0.0831939	0.462042	0.933312	TraesCS2D02G534500.1
TraesCS2D02G538200	85.124	-0.492831	0.637012	-0.682841	0.365844	-1.60803	0.00149839	-0.529915	0.481688	-0.111582	1	-0.661772	0.511705	TraesCS2D02G538200.1
TraesCS2D02G538400	45.8593	1.86856	0.0510844	1.27347	0.266881	2.0309	0.0411372	1.46847	0.130439	1.73254	0.16273	2.1493	0.0107597	TraesCS2D02G538400.1
TraesCS2D02G539100	120.519	1.55582	0.0241597	1.33721	0.0396794	1.28116	0.173799	1.77715	0.00151324	1.19812	0.241059	1.50164	0.023097	TraesCS2D02G539100.1
TraesCS2D02G540600	889.565	-0.399555	0.458917	0.452942	0.297253	-0.39328	0.62914	-0.74053	0.014946	-0.689994	0.10353	-0.696851	0.0469056	TraesCS2D02G540600.1
TraesCS2D02G541400	17.6129	0	1	19.2016	0.0322877	0	1	1.18787	0.979066	-1.18213	1	-2.74754	1	TraesCS2D02G541400.2
TraesCS2D02G543900	268.573	2.43111	0.00167382	4.2851	8.64266e-13	1.2085	0.47699	-0.412052	0.844785	-0.461323	0.986207	-0.820594	0.761426	TraesCS2D02G543900.1
TraesCS2D02G546500	3656.91	0.181029	0.803472	0.00351997	1	0.186657	0.904492	0.913896	3.35968e-05	-0.122555	1	0.64769	0.0189236	TraesCS2D02G546500.2
TraesCS2D02G548100	74.441	3.50114	6.41611e-06	2.85066	0.000210963	3.49333	9.89179e-06	5.57667	1.42815e-15	3.07236	0.00099077	4.96858	4.25457e-12	TraesCS2D02G548100.1
TraesCS2D02G548600	82.528	-0.394048	0.923137	0.797585	0.81803	1.07407	0.753711	2.36486	0.0214319	1.51551	0.531996	2.0917	0.101235	TraesCS2D02G548600.4
TraesCS2D02G552100	135.872	1.40859	0.000133089	0.839197	0.053944	0.739025	0.296123	0.218689	0.837282	-0.0213021	1	0.341425	0.876276	TraesCS2D02G552100.1
TraesCS2D02G552200	837.937	0.357759	0.624663	1.49869	1.97048e-08	0.28011	0.875375	-0.107491	0.929432	-0.220124	0.973574	-0.29545	0.858881	TraesCS2D02G552200.1
TraesCS2D02G552700	150.899	0.395013	0.733449	1.62545	1.53823e-05	0.193373	0.984073	-0.182225	0.899575	-0.283064	0.982327	-0.446443	0.804931	TraesCS2D02G552700.1
TraesCS2D02G560200	76.0655	0.12686	0.922065	0.0477028	0.999665	0.00330806	1	-0.909112	0.00924602	-0.305725	0.90027	-0.339692	0.788083	TraesCS2D02G560200.1
TraesCS2D02G564800	44.7385	-0.198075	0.951281	1.37117	0.041716	0.124959	1	-0.600699	0.603503	-0.853719	0.67672	0.221594	0.999245	TraesCS2D02G564800.1
TraesCS2D02G567300	130.092	-0.158847	0.937438	0.144646	0.983744	0.362185	0.88159	1.00504	0.0306878	0.0245927	1	0.718369	0.343303	TraesCS2D02G567300.1
TraesCS2D02G567400	195.187	-0.200084	0.808972	0.415087	0.316742	0.320171	0.72465	0.607975	0.0474398	0.0841778	1	0.718465	0.0187756	TraesCS2D02G567400.1
TraesCS2D02G567500	1535.11	0.574418	0.000142542	0.329933	0.0681923	0.209035	0.652214	0.123998	0.720194	0.190803	0.776878	0.19443	0.672316	TraesCS2D02G567500.1
TraesCS2D02G568200	79.0304	2.57398	0.133582	1.79235	0.400808	2.14681	0.408459	8.96429	3.94643e-07	4.04911	0.313915	7.68493	5.59846e-05	TraesCS2D02G568200.1
TraesCS2D02G568300	24.1659	2.21667	0.690167	4.13167	0.116143	6.14399	0.011613	8.1389	1.00664e-05	3.17996	0.607007	6.54477	0.00180631	TraesCS2D02G568300.1
TraesCS2D02G571100	672.713	1.05235	5.12397e-05	0.111241	0.973818	0.272695	0.826055	0.276627	0.58392	0.478683	0.420241	0.534696	0.195198	TraesCS2D02G571100.1
TraesCS2D02G572600	26.2325	-0.974266	0.762145	-0.573955	0.955253	1.10492	0.831771	3.44134	0.00760107	0.792617	0.989731	2.58778	0.155059	TraesCS2D02G572600.1
TraesCS2D02G573200	692.396	0.69658	0.00676479	0.0529873	0.994578	0.315307	0.653097	0.12486	0.856638	0.237043	0.879682	0.210977	0.877398	TraesCS2D02G573200.1
TraesCS2D02G573700	170.12	0.0371338	0.989464	0.10944	0.989296	0.305742	0.877746	0.566099	0.265106	-0.0869361	1	0.879826	0.0452805	TraesCS2D02G573700.1
TraesCS2D02G574000	13.4651	0.832121	0.693617	0.948002	0.639608	1.99809	0.07063	2.58552	0.00202752	1.29295	0.634872	2.64565	0.00234832	TraesCS2D02G574000.1
TraesCS2D02G576400	189.343	0.138017	0.931304	1.30273	1.59364e-05	-0.0120703	1	-0.378523	0.513077	0.196951	0.993456	-0.269295	0.910203	TraesCS2D02G576400.1
TraesCS2D02G578100	130.291	0.85456	0.62801	1.0873	0.432334	2.33953	0.00799637	-0.385236	0.865422	0.0309785	1	-0.420253	0.971149	TraesCS2D02G578100.3
TraesCS2D02G582200	693.187	-0.514165	0.755631	0.712915	0.591416	-0.284641	0.978789	-1.60449	0.0159513	-1.12608	0.381786	-0.494213	0.909046	TraesCS2D02G582200.1
TraesCS2D02G583100	492.624	2.73263	0.000550968	1.97935	0.0153763	2.2649	0.0167847	1.67564	0.0677129	1.90779	0.097575	1.7796	0.0824215	TraesCS2D02G583100.1
TraesCS2D02G583200	1000.06	1.75892	0.0691364	0.876358	0.612061	1.50958	0.259161	3.23307	1.05102e-06	2.23498	0.0151447	2.93598	2.67972e-05	TraesCS2D02G583200.1
TraesCS2D02G587900	951.642	0.0475504	0.987402	1.7164	5.95938e-07	-0.242757	0.954468	-0.698171	0.204465	-0.369147	0.916708	-0.430604	0.794161	TraesCS2D02G587900.1
TraesCS2D02G588800	116.295	-0.321603	0.580852	-0.371244	0.463574	-0.835992	0.0106666	-0.210637	0.740401	-0.107442	1	-0.5075	0.292515	TraesCS2D02G588800.1
TraesCS2D02G590600	51.9508	0.123584	0.987463	-0.215024	0.995912	0.942268	0.865056	3.73123	0.000497067	1.17864	0.872911	3.34931	0.00499928	TraesCS2D02G590600.1
TraesCS2D02G594700	14.4101	0.994093	0.829806	3.72852	0.00799402	1.4822	0.807742	-0.59369	0.901875	1.49675	0.83125	-0.365917	1	TraesCS2D02G594700.1
TraesCS2D02G595500	52.8266	0.186863	0.9525	-0.0429937	1	1.01758	0.430636	2.19745	0.00072638	1.78707	0.057059	2.20212	0.00116143	TraesCS2D02G595500.1
TraesCS2D02G595900	324.7	-0.502558	0.781136	1.89131	0.0012306	0.0511051	1	-0.470866	0.743916	-0.727466	0.809169	-0.550896	0.883608	TraesCS2D02G595900.1
TraesCS2D02G596200	413.772	0.0897742	0.883997	0.763505	1.31833e-08	-0.000474676	1	-0.165761	0.654961	-0.10884	0.993456	-0.0353981	1	TraesCS2D02G596200.1
TraesCS2D02G596300	225.409	0.4386	0.83223	3.38912	1.11096e-10	0.0503569	1	-1.35179	0.0830003	-0.560004	0.928887	-1.09167	0.360459	TraesCS2D02G596300.1
TraesCS2D02G596400	395.875	0.420246	0.882188	3.70288	3.61295e-09	-0.338654	0.984073	-2.21164	0.00431727	-0.90181	0.792767	-1.68743	0.0987133	TraesCS2D02G596400.1
TraesCS2D02G596600	235.551	0.0310175	0.983003	0.439934	0.0552895	-0.319131	0.525109	-0.714351	0.000359359	-0.377646	0.382786	-0.240255	0.721151	TraesCS2D02G596600.1
TraesCS2D02G597200	283.958	1.52678	0.0625212	3.25377	7.03566e-10	0.984776	0.531808	-0.278595	0.896948	-0.244848	1	-0.431669	0.943951	TraesCS2D02G597200.1
TraesCS2D02G599800	109.457	-0.761908	0.278911	-1.01209	0.0391762	-0.650076	0.559361	0.244228	0.853685	-0.554502	0.791662	0.433451	0.848577	TraesCS2D02G599800.1
TraesCS2D02G601100	46.9717	-0.202838	0.920448	-1.17995	0.0321996	-0.234239	0.976128	-0.160043	0.930652	0.0747944	1	-0.194228	0.994233	TraesCS2D02G601100.1
TraesCS3A02G000400	170.844	-0.631284	0.789812	1.68231	0.0713386	0.16836	1	-2.42151	0.00263836	-1.65069	0.251906	-1.44176	0.283887	TraesCS3A02G000400.1
TraesCS3A02G000600	60.1429	-0.333026	0.926548	1.49606	0.159129	-0.104114	1	-2.54464	0.00357045	-1.65226	0.297339	-2.14769	0.0346245	TraesCS3A02G000600.1
TraesCS3A02G008900	38.171	0.836954	0.591423	1.62182	0.0384628	1.30679	0.347784	1.39024	0.117797	0.370748	1	0.884431	0.682305	TraesCS3A02G008900.1
TraesCS3A02G011400	71.7065	1.24624	0.397469	1.78995	0.0580219	2.17408	0.0424134	2.85151	0.00054075	1.5573	0.406241	2.50776	0.00710969	TraesCS3A02G011400.1
TraesCS3A02G011800	69.5278	0.910761	0.303982	1.94246	4.27779e-05	1.17535	0.17752	1.41075	0.0392686	0.675961	0.843287	1.60829	0.0201702	TraesCS3A02G011800.1
TraesCS3A02G013000	271.603	0.35297	0.702818	0.682556	0.1492	0.544334	0.551865	0.838997	0.0334298	0.389924	0.836939	0.452088	0.655964	TraesCS3A02G013000.1
TraesCS3A02G016800	1601.42	-0.139194	0.906239	-0.921929	0.000695325	-0.204019	0.929439	0.232911	0.712502	0.0544363	1	0.193163	0.944396	TraesCS3A02G016800.1
TraesCS3A02G017100	965.741	-0.151404	0.628881	-0.63887	4.00432e-08	-0.217355	0.501613	-0.0241942	0.975718	-0.250649	0.449376	0.0431553	1	TraesCS3A02G017100.1
TraesCS3A02G018500	112.475	-0.0978477	0.972152	-0.0971829	0.995112	0.235141	0.972269	1.16094	0.0171157	0.241546	1	0.986779	0.112665	TraesCS3A02G018500.1
TraesCS3A02G020300	673.37	0.802128	0.002225	0.524723	0.073456	0.927443	0.000180376	0.277385	0.526217	0.169005	0.979107	0.205478	0.904647	TraesCS3A02G020300.1
TraesCS3A02G021600	333.705	0.475406	0.29691	0.30816	0.664906	0.61068	0.176755	0.8831	0.00199527	0.58038	0.284897	0.813032	0.0107714	TraesCS3A02G021600.1
TraesCS3A02G022600	3016.71	0.183983	0.764945	0.312247	0.416827	-0.191353	0.873668	-0.664222	0.0023278	-0.27569	0.751585	-0.658778	0.0045776	TraesCS3A02G022600.2
TraesCS3A02G024900	177.456	-0.0089278	0.999164	0.723465	0.00150075	-0.102457	0.990825	0.037881	0.976385	-0.0454563	1	-0.0846812	0.999701	TraesCS3A02G024900.1
TraesCS3A02G025300	259.489	1.9794	0.00895531	0.822173	0.5799	1.32472	0.287794	1.11662	0.231837	1.39579	0.254906	0.94699	0.569667	TraesCS3A02G025300.1
TraesCS3A02G025400	82.9933	1.57063	0.0206517	2.57493	1.1712e-07	0.988623	0.433334	0.730817	0.480446	0.313654	1	0.609533	0.836965	TraesCS3A02G025400.1
TraesCS3A02G026900	586.986	0.027134	0.993028	-0.412276	0.582874	-0.081456	1	-0.883606	0.0148382	-0.253176	0.961543	-0.261337	0.918171	TraesCS3A02G026900.1
TraesCS3A02G028200	430.281	-0.373902	0.551686	-0.803889	0.00945464	-0.522094	0.41489	-1.05655	0.000141012	-0.72677	0.0959515	-0.775854	0.0244435	TraesCS3A02G028200.3
TraesCS3A02G028700	1909.24	0.124843	0.885309	0.0155614	1	-0.0850959	0.993533	-0.540958	0.0380254	-0.187609	0.94231	-0.0254835	1	TraesCS3A02G028700.1
TraesCS3A02G033000	206.64	0.353938	0.85669	0.484119	0.820013	1.15017	0.245876	2.39508	2.14129e-06	1.26948	0.18542	1.96242	0.000473161	TraesCS3A02G033000.1
TraesCS3A02G033400	99.077	-0.28975	0.880125	-0.26474	0.953036	0.118657	1	1.2242	0.0440107	0.712452	0.712964	1.16428	0.112168	TraesCS3A02G033400.6
TraesCS3A02G033400	162.19	0.0862184	0.967679	0.874007	0.0189946	0.577841	0.474944	0.281569	0.71152	-0.14947	1	-0.431602	0.689028	TraesCS3A02G033400.11
TraesCS3A02G034300	69.0787	0.404886	0.774186	0.982156	0.102322	0.832874	0.429524	1.81116	0.00100232	0.650656	0.835533	1.70493	0.00457305	TraesCS3A02G034300.1
TraesCS3A02G034400	13.6937	-0.4762	0.852593	-1.87915	0.0471904	-0.363774	0.976762	-0.232644	0.947955	0.119403	1	0.330435	0.993798	TraesCS3A02G034400.1
TraesCS3A02G034600	28.6597	0.10481	0.984607	1.67095	0.0496284	0.686448	0.865559	3.62074	1.28429e-05	1.88645	0.294082	3.32391	0.000171958	TraesCS3A02G034600.3
TraesCS3A02G034600	98.6571	0.96684	0.125039	1.18765	0.0108011	0.7942	0.411078	0.544373	0.448249	0.431504	0.891753	0.25613	0.966174	TraesCS3A02G034600.10
TraesCS3A02G035400	185.081	-0.0124436	0.999257	0.850085	0.0436584	0.197822	0.970693	-0.196427	0.863108	-0.112557	1	-0.222626	0.964742	TraesCS3A02G035400.1
TraesCS3A02G035500	136.019	0.0786161	0.98104	1.70229	4.03193e-05	0.121848	1	0.444276	0.627941	-0.519588	0.84052	-0.0143233	1	TraesCS3A02G035500.1
TraesCS3A02G036600	42.0197	0.592213	0.976119	-0.316863	1	0.804719	1	9.79181	0.00535319	8.20309	0.117257	7.25789	0.138119	TraesCS3A02G036600.2
TraesCS3A02G037700	657.241	0.675877	0.593919	1.95953	0.000205481	0.779658	0.657236	0.398591	0.780908	0.686832	0.795684	0.417034	0.934264	TraesCS3A02G037700.1
TraesCS3A02G038300	777.631	0.196483	0.901759	2.19278	8.13473e-12	0.0880223	1	0.0105637	1	-0.212021	1	-0.251487	0.952304	TraesCS3A02G038300.1
TraesCS3A02G038600	43.697	-0.512141	0.656167	-0.782269	0.305506	-1.38969	0.0341473	-0.0611545	0.984183	-0.439265	0.929108	0.0133753	1	TraesCS3A02G038600.1
TraesCS3A02G041200	942.296	-0.0805758	0.909692	0.534058	0.000905862	0.335044	0.290779	-0.229184	0.382512	-0.263682	0.562761	-0.226608	0.610662	TraesCS3A02G041200.1
TraesCS3A02G044000	275.415	0.48987	0.635797	0.210407	0.962507	-0.132144	1	-1.35608	0.00396015	-0.211852	1	-0.286216	0.956107	TraesCS3A02G044000.1
TraesCS3A02G046000	37.0756	2.58655	0.150904	1.5939	0.550916	0.258565	1	-4.04382	0.0140388	-0.571041	1	-2.59194	0.238663	TraesCS3A02G046000.2
TraesCS3A02G046500	6.28564	-4.29073	0.0926093	1.83413	0.20418	-0.578482	0.974438	4.68417	0.028482	4.38751	0.16532	4.66211	0.0538362	TraesCS3A02G046500.1
TraesCS3A02G047500	846.014	0.546034	0.00631353	0.455156	0.0166315	0.333961	0.35129	0.250761	0.353885	0.150066	0.93578	0.0557348	1	TraesCS3A02G047500.1
TraesCS3A02G048700	66.6187	0.560079	0.687668	0.752629	0.481971	0.640204	0.7612	1.42806	0.0289519	0.768674	0.737295	1.39592	0.0636677	TraesCS3A02G048700.1
TraesCS3A02G049600	458.544	0.355772	0.505753	0.612352	0.0407046	0.264019	0.8351	0.893173	0.000504775	0.108101	1	1.01233	5.76579e-05	TraesCS3A02G049600.1
TraesCS3A02G050100	51.759	-0.141473	0.960259	0.121513	0.994258	0.288824	0.961692	0.779924	0.350514	0.601071	0.847906	1.40622	0.0281259	TraesCS3A02G050100.3
TraesCS3A02G050100	78.6782	0.645117	0.66636	0.573304	0.779583	0.560792	0.865056	2.17764	0.00067822	0.961329	0.65767	2.32096	0.00031796	TraesCS3A02G050100.1
TraesCS3A02G054000	229.468	0.467426	0.62009	-0.122831	0.990639	0.615141	0.560966	0.974217	0.0292051	0.43618	0.847906	0.328579	0.908502	TraesCS3A02G054000.1
TraesCS3A02G064300	75.692	-0.00520776	1	2.12575	6.7077e-07	0.105135	1	-0.574651	0.509846	-0.310696	0.986944	-0.790468	0.453025	TraesCS3A02G064300.1
TraesCS3A02G064400	55.1821	0.0497027	0.988625	2.37682	2.56552e-12	0.199086	0.984073	0.425908	0.633564	-0.109867	1	0.501956	0.759072	TraesCS3A02G064400.1
TraesCS3A02G068700	143.507	-0.0218861	0.99053	-0.594092	0.01317	-0.261322	0.754037	-0.18108	0.716293	-0.0527094	1	-0.209679	0.864167	TraesCS3A02G068700.1
TraesCS3A02G074800	152.141	-0.579604	0.62339	1.27797	0.016081	-0.124649	1	-0.172714	0.929525	-0.988435	0.323712	-0.243805	0.982099	TraesCS3A02G074800.2
TraesCS3A02G074800	209.002	-0.00910798	1	1.04906	0.0324334	0.0121112	1	-0.628789	0.345855	-0.976319	0.194826	-0.599992	0.600994	TraesCS3A02G074800.1
TraesCS3A02G076000	35.0509	0.652399	0.572119	-0.456185	0.854213	0.69723	0.683184	1.33754	0.0288606	1.02584	0.379099	1.12626	0.173304	TraesCS3A02G076000.1
TraesCS3A02G078200	943.435	0.394731	0.00324362	0.297545	0.0290222	-0.0533867	0.98928	-0.172427	0.365608	-0.100315	0.944417	-0.298133	0.0600228	TraesCS3A02G078200.1
TraesCS3A02G079900	28.9013	0.875218	0.968562	0.0987354	1	-1.78649	0.979208	-0.468635	0.983674	-0.82316	1	-22.2125	1.19461e-10	TraesCS3A02G079900.5
TraesCS3A02G084900	989.81	0.0399922	0.985421	-0.206006	0.908026	-0.287146	0.858449	-0.805514	0.0175336	-0.183833	0.994049	-0.130825	0.993476	TraesCS3A02G084900.1
TraesCS3A02G085400	315.788	0.452866	0.550705	-0.928193	0.0185818	-0.333604	0.863925	-0.0897841	0.955916	-0.0171943	1	-0.363313	0.822603	TraesCS3A02G085400.1
TraesCS3A02G085600	1626.66	0.533298	0.00404176	0.318625	0.159428	0.365842	0.197721	0.207853	0.467343	-0.224158	0.7291	0.118549	0.941223	TraesCS3A02G085600.1
TraesCS3A02G086700	16.4211	-5.33336	0.613638	-19.2933	5.15586e-06	-4.96775	0.796593	-0.129094	1	-6.91732	0.65378	-47.3068	1.65001e-36	TraesCS3A02G086700.4
TraesCS3A02G087900	58.4985	-0.970308	0.367415	0.0326138	1	0.433842	0.9246	1.75121	0.0139358	0.258298	1	1.68819	0.0351195	TraesCS3A02G087900.1
TraesCS3A02G090000	282.629	-0.0362111	0.978065	0.171661	0.809825	-0.0110242	1	-0.481612	0.036559	-0.256987	0.748632	0.0150146	1	TraesCS3A02G090000.1
TraesCS3A02G093000	178.442	0.398637	0.516912	0.446551	0.393306	0.010107	1	-0.647011	0.0454939	-0.0636768	1	-0.756079	0.0210394	TraesCS3A02G093000.1
TraesCS3A02G095900	251.272	2.66224	0.000371177	1.55103	0.084758	2.12563	0.0207672	1.583	0.0697709	1.2852	0.442196	1.30019	0.317186	TraesCS3A02G095900.1
TraesCS3A02G096000	334.848	0.388834	0.207391	0.409854	0.106983	0.314332	0.538224	0.3495	0.163213	0.423654	0.186656	0.482482	0.0358073	TraesCS3A02G096000.1
TraesCS3A02G096200	1059.23	0.201794	0.631258	1.0136	9.81358e-12	0.00361052	1	-0.272779	0.320233	-0.0596208	1	-0.246615	0.62057	TraesCS3A02G096200.1
TraesCS3A02G097800	439.779	0.748772	0.0178053	0.487872	0.195433	0.299737	0.784074	0.158098	0.825627	0.0265385	1	-0.282762	0.788945	TraesCS3A02G097800.1
TraesCS3A02G101800	52.9759	0.246843	0.837996	0.856972	0.0284828	-0.275931	0.924218	-0.805452	0.108224	-0.0913655	1	-0.61466	0.460862	TraesCS3A02G101800.1
TraesCS3A02G101900	294.4	0.362475	0.478636	0.686183	0.0111325	-0.042166	1	-0.113204	0.898409	0.0571648	1	-0.319534	0.69706	TraesCS3A02G101900.1
TraesCS3A02G102200	475.724	-0.0370595	0.984771	0.192545	0.894904	0.35523	0.693305	0.807114	0.00440736	0.115683	1	0.587172	0.141341	TraesCS3A02G102200.1
TraesCS3A02G102800	103.277	1.19966	0.529802	0.718719	0.865227	1.48605	0.499856	2.18862	0.0437719	1.31072	0.685384	2.18274	0.0807637	TraesCS3A02G102800.1
TraesCS3A02G104400	66.1839	-0.797441	0.66023	0.207413	0.991992	1.16584	0.496158	2.48396	0.000434051	0.635959	0.934471	2.29241	0.00289778	TraesCS3A02G104400.1
TraesCS3A02G105400	230.822	-0.457812	0.784256	1.41512	0.0174111	-0.167581	1	-0.00457385	1	-0.798243	0.674355	-0.29007	0.978794	TraesCS3A02G105400.1
TraesCS3A02G107200	1095	0.142946	0.92152	-0.431572	0.530773	0.191597	0.961213	0.857996	0.015475	0.901176	0.041069	0.169605	0.978416	TraesCS3A02G107200.1
TraesCS3A02G107400	16.6373	0.270777	0.984607	-6.97254	0.00733763	-4.50608	0.287794	2.61819	0.431378	2.58854	0.755485	1.70195	0.904851	TraesCS3A02G107400.1
TraesCS3A02G108000	128.378	-0.943181	0.00324362	-0.918265	0.00108385	0.165867	0.957318	0.380648	0.393451	0.537992	0.342616	0.437583	0.464537	TraesCS3A02G108000.1
TraesCS3A02G109600	239.672	-0.527612	0.0429386	-0.412552	0.114552	-0.120654	0.958996	-0.236789	0.51444	0.0541209	1	-0.249375	0.708399	TraesCS3A02G109600.1
TraesCS3A02G110900	243.92	-0.227257	0.642703	-0.486058	0.041716	0.0135515	1	0.034672	0.976261	0.201425	0.898182	0.183138	0.882998	TraesCS3A02G110900.1
TraesCS3A02G111100	47.791	-1.37265	0.772882	-0.185529	1	-6.77984	0.0131593	-0.0194713	1	-0.667422	1	-0.777144	0.981388	TraesCS3A02G111100.4
TraesCS3A02G111200	64.675	0.235502	0.969563	0.266347	0.99268	1.48265	0.586769	3.038	0.00511115	0.948151	0.925942	1.70448	0.425236	TraesCS3A02G111200.1
TraesCS3A02G111400	695.569	0.0373662	0.989464	0.375056	0.702161	0.332464	0.857002	0.905418	0.0215647	0.125941	1	0.76974	0.131216	TraesCS3A02G111400.1
TraesCS3A02G113400	12.69	0.850371	0.792461	2.7713	0.00812383	0.975886	0.864096	-1.49034	0.323033	-0.578152	0.993456	-1.1409	0.73961	TraesCS3A02G113400.1
TraesCS3A02G113500	347.645	0.945971	0.0230063	1.94512	1.02269e-11	0.3299	0.855604	-0.347082	0.606588	-0.192984	1	-0.246759	0.939605	TraesCS3A02G113500.1
TraesCS3A02G113600	138.337	-0.139392	0.913746	0.987395	0.000307369	0.313229	0.814977	-0.232019	0.730728	-0.339946	0.822676	-0.138152	0.985986	TraesCS3A02G113600.1
TraesCS3A02G113900	1215.64	-0.0309868	0.990659	0.17408	0.943672	0.0873361	1	0.773984	0.0262189	0.25091	0.947518	0.593863	0.245168	TraesCS3A02G113900.2
TraesCS3A02G117000	19.6618	-0.197071	0.967778	2.27158	0.00133918	-0.634074	0.918758	-0.341455	0.87996	-0.257785	1	-0.461324	0.951107	TraesCS3A02G117000.1
TraesCS3A02G117700	52.5889	-1.32535	0.0918218	-1.32139	0.0498221	-0.940897	0.491039	-0.713809	0.464219	-0.637022	0.844875	-0.920846	0.453744	TraesCS3A02G117700.1
TraesCS3A02G117800	239.051	0.43501	0.573025	0.526903	0.394859	-0.397186	0.785891	-1.1482	0.00155514	-0.375653	0.868912	-0.205757	0.96813	TraesCS3A02G117800.1
TraesCS3A02G118600	929.663	0.0191546	0.986249	0.0143628	1	-0.191676	0.711208	-0.347656	0.0450876	-0.141461	0.908305	-0.174773	0.732686	TraesCS3A02G118600.1
TraesCS3A02G119500	138.193	0.366784	0.895181	3.72443	6.63337e-11	0.928032	0.67041	-1.34497	0.144276	-0.538961	0.957382	-1.15296	0.413269	TraesCS3A02G119500.1
TraesCS3A02G122300	90.1956	0.596848	0.687203	0.23019	0.978178	0.980556	0.464357	1.62418	0.00819273	0.815232	0.684871	0.969702	0.398647	TraesCS3A02G122300.1
TraesCS3A02G127200	175.503	0.029653	0.991249	-0.115409	0.98153	-0.01132	1	-0.299028	0.64276	-0.160897	1	-0.810609	0.0453405	TraesCS3A02G127200.2
TraesCS3A02G130100	384.552	0.269898	0.54547	0.532802	0.0179464	0.102547	0.979014	0.0741018	0.922487	0.2043	0.881727	-0.0669162	1	TraesCS3A02G130100.1
TraesCS3A02G130200	182.012	-1.02582	0.0387606	-0.390418	0.743371	-0.31474	0.899994	0.373298	0.629597	-0.15302	1	-0.354046	0.880541	TraesCS3A02G130200.4
TraesCS3A02G130800	266.555	0.646116	0.649625	0.520741	0.816956	1.50309	0.075868	1.81231	0.00267681	1.15194	0.338301	1.74813	0.0077204	TraesCS3A02G130800.1
TraesCS3A02G132700	2193.45	0.418852	0.357014	0.197886	0.871422	-0.257121	0.837511	-0.646327	0.0287251	-0.247058	0.911078	-0.111304	0.993476	TraesCS3A02G132700.1
TraesCS3A02G138300	69.5766	-0.508856	0.767738	1.80995	0.00101013	-0.176892	1	-1.08152	0.159362	-1.09898	0.370024	-1.65603	0.0146527	TraesCS3A02G138300.1
TraesCS3A02G138400	28.7443	-1.53986	0.464653	2.33611	0.0455547	-0.965163	0.867227	-1.66792	0.286162	-1.8081	0.492571	-1.88753	0.338801	TraesCS3A02G138400.1
TraesCS3A02G139000	195.06	-0.200457	0.840615	1.36089	2.24041e-08	0.11541	0.992192	0.0987017	0.931003	0.224841	0.954214	-0.0193805	1	TraesCS3A02G139000.1
TraesCS3A02G139200	380.567	0.342267	0.0439917	0.104011	0.87208	0.188629	0.645026	0.146967	0.582935	-0.192653	0.721279	0.051715	1	TraesCS3A02G139200.1
TraesCS3A02G139300	413.723	0.408253	0.563384	1.50242	6.24237e-08	0.0806679	1	-0.0272118	0.991644	-0.0588785	1	-0.470609	0.515773	TraesCS3A02G139300.1
TraesCS3A02G140200	245.137	0.0145422	0.999164	-0.117788	0.990956	0.46072	0.763488	0.867948	0.0801788	0.290578	0.974744	1.05686	0.0317486	TraesCS3A02G140200.1
TraesCS3A02G142700	2041.44	0.437697	0.315339	0.621704	0.0302356	0.70864	0.0375548	0.700696	0.010989	0.394802	0.595368	0.594358	0.0849553	TraesCS3A02G142700.1
TraesCS3A02G144700	248.641	0.977322	0.000142542	0.445092	0.25016	0.503899	0.313642	0.305668	0.534585	0.173353	0.986955	0.26297	0.857579	TraesCS3A02G144700.2
TraesCS3A02G148800	16.1169	-0.0859526	1	1.03838	0.995112	-20.9603	2.47291e-05	-21.8598	1.69691e-06	-3.05625	0.986944	-2.94525	0.961984	TraesCS3A02G148800.5
TraesCS3A02G151200	278.84	-0.0401706	0.980256	0.0394312	0.999512	0.592707	0.0630782	0.609018	0.041258	0.0547303	1	0.816117	0.00252179	TraesCS3A02G151200.2
TraesCS3A02G152200	381.678	0.414923	0.236097	0.539427	0.0279311	0.247874	0.785649	-0.0694133	0.936979	0.0913834	1	-0.107028	0.981388	TraesCS3A02G152200.1
TraesCS3A02G153000	259.278	-0.167408	0.884666	0.321818	0.690706	0.514952	0.42799	0.89431	0.0038408	0.586644	0.336645	0.779063	0.0327596	TraesCS3A02G153000.1
TraesCS3A02G156800	2194.14	-0.575741	0.0109064	-0.417837	0.0800646	-0.433278	0.185806	0.0797398	0.910677	0.295026	0.620184	-0.352508	0.316582	TraesCS3A02G156800.1
TraesCS3A02G163300	472.455	0.516444	0.0273304	0.180258	0.782493	0.204557	0.809838	0.0557724	0.948624	-0.118011	0.994178	-0.124103	0.958471	TraesCS3A02G163300.1
TraesCS3A02G165200	126.997	0.0612486	0.970321	0.706798	0.00907313	0.312221	0.755725	-0.550743	0.0708723	-0.336719	0.715364	-0.609806	0.0648789	TraesCS3A02G165200.1
TraesCS3A02G165400	83.0099	-0.189107	0.9525	0.13014	0.995112	0.8912	0.56438	1.73972	0.0163974	0.302339	1	1.10942	0.406261	TraesCS3A02G165400.1
TraesCS3A02G170000	72.4653	-0.147656	0.931252	1.17734	0.000362456	-0.128087	0.997839	-0.102976	0.949886	-0.157547	1	-0.2787	0.931265	TraesCS3A02G170000.1
TraesCS3A02G173000	396.658	0.102244	0.927778	0.570668	0.0418667	-0.172066	0.937291	0.251173	0.584076	0.321931	0.722027	-0.0119721	1	TraesCS3A02G173000.1
TraesCS3A02G176500	156.47	-0.508993	0.544523	1.60616	2.087e-06	-0.312232	0.906022	0.231923	0.835361	-0.202128	1	-0.292498	0.933383	TraesCS3A02G176500.2
TraesCS3A02G176500	301.377	0.0465778	0.989108	1.41551	0.000273219	0.391093	0.861032	-0.0357957	0.991904	-0.117529	1	-0.134047	1	TraesCS3A02G176500.1
TraesCS3A02G176900	295.274	0.202294	0.747854	0.538327	0.0312167	0.0561204	1	-0.0195123	0.992013	-0.0698661	1	-0.212376	0.877398	TraesCS3A02G176900.1
TraesCS3A02G178800	126.875	-0.607764	0.355696	-1.15952	0.00192497	-0.12079	0.998452	0.279178	0.752092	0.584014	0.568917	0.37175	0.837342	TraesCS3A02G178800.2
TraesCS3A02G179400	62.0653	-0.0532537	0.99053	0.196752	0.981513	-0.619203	0.764192	-2.5519	0.00227534	-1.54219	0.225979	-0.897557	0.618761	TraesCS3A02G179400.1
TraesCS3A02G183900	1793.1	0.32707	0.575014	-0.0481109	0.998886	-0.168542	0.951391	-0.761561	0.00782637	-0.573513	0.245995	-0.30747	0.756333	TraesCS3A02G183900.1
TraesCS3A02G185900	62.0263	-2.30451	0.0754215	-0.270619	0.992515	-0.931092	0.8501	-5.77329	0.00295208	-1.90825	0.593488	-0.689238	0.961407	TraesCS3A02G185900.1
TraesCS3A02G190300	18.3064	-0.419747	0.989164	-19.36	4.33146e-08	-0.293866	1	0.0363678	1	1.22207	1	-1.20109	1	TraesCS3A02G190300.8
TraesCS3A02G197000	181.91	0.00942258	0.999522	0.778966	0.0205355	0.197934	0.950983	-0.179098	0.84921	-0.282091	0.929108	-0.0519955	1	TraesCS3A02G197000.1
TraesCS3A02G197600	12.6094	0.315736	0.998844	-18.1978	0.0501711	0.588183	1	2.12182	0.952646	-34.2239	1.07596e-05	-34.3221	3.33217e-06	TraesCS3A02G197600.1
TraesCS3A02G199400	28.0639	-0.686431	0.99053	-0.866591	1	-0.46332	1	0	1	0	1	20.4744	0.00898524	TraesCS3A02G199400.2
TraesCS3A02G199400	99.7769	-0.660037	0.950563	-0.364757	0.998886	-0.714867	0.997839	-1.21859	0.831486	0.0323307	1	-23.4532	1.61863e-30	TraesCS3A02G199400.6
TraesCS3A02G199600	510.734	-0.338583	0.332264	0.720547	7.64889e-05	-0.0388318	1	0.119064	0.836344	0.000370251	1	0.0671737	1	TraesCS3A02G199600.1
TraesCS3A02G202500	22.8544	22.7853	5.41266e-08	18.8995	5.32453e-06	20.7736	2.32483e-06	-0.978781	0.963918	-0.423403	1	1.0965	1	TraesCS3A02G202500.3
TraesCS3A02G205100	391.095	-0.142515	0.892431	-0.280633	0.711019	-0.562443	0.237424	-0.638184	0.0326874	-0.253896	0.902338	-0.292483	0.768231	TraesCS3A02G205100.1
TraesCS3A02G206400	1059.99	-0.495191	0.760678	1.79729	0.000996207	0.428676	0.918448	0.469578	0.709951	-0.344918	0.993456	0.0722963	1	TraesCS3A02G206400.1
TraesCS3A02G209100	375.65	1.46621	0.152794	3.73621	3.18839e-10	0.401033	0.963317	-1.7719	0.0282773	-0.62289	0.929108	-1.33116	0.271665	TraesCS3A02G209100.1
TraesCS3A02G209800	457.266	-1.00889	0.234214	-0.0351725	1	0.127049	1	1.53836	0.0072422	-0.554099	0.887123	1.30809	0.0635376	TraesCS3A02G209800.1
TraesCS3A02G218000	1513.7	-0.350337	0.701118	0.845703	0.0314074	0.464855	0.682513	0.243339	0.7846	-0.459154	0.737284	0.141814	0.997458	TraesCS3A02G218000.1
TraesCS3A02G218500	62.9053	-2.00662	0.264407	-0.0324801	1	-0.693668	0.951316	7.42793	4.27872e-05	8.44512	5.56464e-06	8.81062	4.58747e-07	TraesCS3A02G218500.3
TraesCS3A02G225100	147.382	0.296861	0.878205	2.21202	5.58583e-07	0.279852	0.967848	-0.0592322	0.987816	0.491228	0.919232	0.427505	0.916753	TraesCS3A02G225100.1
TraesCS3A02G226100	655.912	0.413306	0.515706	0.971491	0.00108803	0.255834	0.897512	-0.0796446	0.954708	-0.287736	0.912418	-0.137939	0.989498	TraesCS3A02G226100.1
TraesCS3A02G227700	506.36	0.48453	0.502242	1.13555	0.000822999	0.41255	0.763744	-0.891214	0.0216708	-0.282886	0.945764	-0.390784	0.767584	TraesCS3A02G227700.1
TraesCS3A02G230000	19.6326	-6.12247	0.00323673	-1.26657	0.667142	0.710298	0.940197	-1.2591	0.472421	0.0741309	1	-0.333421	1	TraesCS3A02G230000.1
TraesCS3A02G230700	222.696	-0.0603829	0.937698	-0.218308	0.500031	-0.277352	0.449484	-0.595197	0.000751618	-0.28478	0.53175	-0.633282	0.000414586	TraesCS3A02G230700.1
TraesCS3A02G233800	481.109	0.0478529	0.977035	0.0594961	0.994258	0.363979	0.581756	0.732691	0.00405351	0.278347	0.837534	0.568692	0.0900471	TraesCS3A02G233800.1
TraesCS3A02G235000	209.57	0.249556	0.511256	0.228333	0.588633	0.0657657	0.997839	0.471036	0.0322391	0.055037	1	0.212876	0.79028	TraesCS3A02G235000.1
TraesCS3A02G236200	431.938	0.30314	0.798122	0.294027	0.873084	0.0069297	1	-1.44714	0.000220838	-0.660814	0.515847	-0.68605	0.3644	TraesCS3A02G236200.2
TraesCS3A02G237100	12752.8	0.545523	0.00552583	0.183814	0.714828	0.0589952	0.998038	-0.0472251	0.952663	0.0678278	1	-0.0613618	1	TraesCS3A02G237100.1
TraesCS3A02G238000	703.892	-0.171363	0.811598	-0.435623	0.156626	-0.668941	0.0198005	-0.523581	0.0667823	-0.144263	0.993456	-0.145312	0.961407	TraesCS3A02G238000.1
TraesCS3A02G242500	372.076	0.305975	0.579786	0.635495	0.0183742	0.322884	0.700726	0.218324	0.678285	0.339245	0.699854	0.075564	1	TraesCS3A02G242500.1
TraesCS3A02G242600	83.6291	-1.76564	0.0333795	-0.617556	0.784711	-1.43489	0.212219	-1.09717	0.354625	-1.05659	0.696884	-0.240673	1	TraesCS3A02G242600.1
TraesCS3A02G244500	357.692	-0.040826	0.970321	0.678247	1.59806e-05	-0.253741	0.64167	0.00945568	0.998153	-0.0442264	1	-0.123168	0.943116	TraesCS3A02G244500.1
TraesCS3A02G244600	758.292	0.0315517	0.990704	0.730882	0.048529	-0.113985	0.997839	0.0725429	0.963174	0.250837	0.954313	-0.00597438	1	TraesCS3A02G244600.1
TraesCS3A02G245600	356.79	-0.373071	0.755488	1.1062	0.0127791	0.159922	0.99383	-0.15799	0.922559	-0.560171	0.73894	-0.264755	0.960699	TraesCS3A02G245600.1
TraesCS3A02G246200	84.4097	0.9122	0.546378	-0.0922038	0.999674	0.685768	0.852084	1.74578	0.03475	0.162381	1	1.20566	0.402711	TraesCS3A02G246200.1
TraesCS3A02G248800	11.8129	40.8855	9.55597e-09	0	1	0	1	0.198483	1	-1.10355	1	-4.82078	0.961984	TraesCS3A02G248800.11
TraesCS3A02G248800	19.2057	-8.30884	0.0353509	-2.21689	0.85637	-1.68618	0.954667	0.145935	0.998328	2.81584	0.887225	1.81342	0.952968	TraesCS3A02G248800.14
TraesCS3A02G248800	34.7095	4.60984	0.767949	2.67929	0.958522	-15.9489	0.0269841	-2.05497	0.914107	-1.579	1	-1.74474	1	TraesCS3A02G248800.1
TraesCS3A02G248800	107.244	2.59824	0.0738599	2.63397	0.0311615	2.38667	0.19778	-0.156541	0.979973	-0.125663	1	-0.775595	0.937207	TraesCS3A02G248800.12
TraesCS3A02G249800	58.8392	-1.13534	0.0292679	-0.44812	0.681746	-0.692684	0.466258	-0.233347	0.848332	0.160086	1	-0.221774	0.976461	TraesCS3A02G249800.1
TraesCS3A02G250900	35.9516	-0.745232	0.93989	0.04569	1	-0.396192	1	6.23209	0.0347897	7.17692	0.039893	7.49317	0.00928254	TraesCS3A02G250900.2
TraesCS3A02G251000	12.0855	-20.1278	0.000446419	1.88412	0.982953	-0.418067	1	1.06491	0.969636	1.83019	1	-1.85464	1	TraesCS3A02G251000.3
TraesCS3A02G252000	94.3579	-0.188552	0.956943	-0.339217	0.950489	-0.739242	0.763744	-2.09672	0.00229237	-1.01621	0.585162	0.151305	1	TraesCS3A02G252000.4
TraesCS3A02G252800	438.17	-0.120746	0.964951	2.32786	4.32819e-09	-0.123463	1	-0.396987	0.699876	-0.190156	1	-0.230332	0.982336	TraesCS3A02G252800.1
TraesCS3A02G252900	59.9983	1.42229	0.43783	4.46912	3.7448e-08	0.695297	0.93047	-2.20651	0.0571172	-0.99267	0.870433	-1.50391	0.458662	TraesCS3A02G252900.1
TraesCS3A02G253600	515.317	0.183417	0.727561	0.0055351	1	-0.129864	0.943685	-0.463402	0.0479306	-0.0666517	1	-0.115324	0.96813	TraesCS3A02G253600.1
TraesCS3A02G255600	37.8014	1.2292	0.65759	4.67137	2.09432e-06	1.86948	0.486123	-0.802619	0.772908	-0.942538	0.941178	-0.29919	1	TraesCS3A02G255600.1
TraesCS3A02G255700	23.5534	-0.966122	0.769185	2.73509	0.0164013	0.850382	0.907282	0.310351	0.949781	-0.27462	1	0.0949075	1	TraesCS3A02G255700.1
TraesCS3A02G256200	32.1936	-1.17121	0.618819	2.9199	0.0011191	0.678415	0.930489	-2.51338	0.0191709	-1.1288	0.791166	-1.49839	0.437312	TraesCS3A02G256200.1
TraesCS3A02G258100	464.379	0.0317418	0.993028	0.12118	0.989862	0.189846	0.979208	0.923434	0.0467886	0.254516	0.98636	0.296355	0.932463	TraesCS3A02G258100.2
TraesCS3A02G261800	164.33	0.175947	0.906865	1.8883	1.63035e-10	0.521323	0.60164	0.0835428	0.961945	-0.256125	0.974725	-0.305775	0.901615	TraesCS3A02G261800.5
TraesCS3A02G263900	1586.86	0.311081	0.172052	0.213795	0.470518	0.422541	0.0382353	0.169819	0.544367	-0.267677	0.465547	-0.0412011	1	TraesCS3A02G263900.1
TraesCS3A02G265100	380.857	-0.361289	0.586404	-0.172243	0.93998	0.413184	0.648262	1.05272	0.000304128	0.00179765	1	0.827834	0.0189944	TraesCS3A02G265100.1
TraesCS3A02G269900	37.1516	0.0142146	0.999421	1.09599	0.0225326	0.383192	0.89203	-0.139312	0.944305	0.11101	1	-0.399533	0.901675	TraesCS3A02G269900.1
TraesCS3A02G270500	750.396	0.261901	0.812632	0.00876946	1	0.128612	0.996417	0.886637	0.0247793	0.236183	0.98305	0.76527	0.132404	TraesCS3A02G270500.1
TraesCS3A02G270900	32.8588	0.115254	0.970212	0.683595	0.468487	1.01898	0.230521	1.65006	0.00298552	0.526409	0.918244	1.56281	0.0107597	TraesCS3A02G270900.1
TraesCS3A02G272500	305.225	-0.0407994	0.989668	1.54418	5.14633e-06	0.248304	0.948262	0.108282	0.948856	-0.344618	0.925951	-0.0519352	1	TraesCS3A02G272500.1
TraesCS3A02G273300	413.14	-0.0705625	0.961834	0.844513	0.000466281	-0.244994	0.857503	-0.0774199	0.944933	-0.11205	1	0.0669491	1	TraesCS3A02G273300.1
TraesCS3A02G274900	55.1573	-0.142095	0.973686	0.735227	0.687531	-0.346699	0.974959	-1.95491	0.0209744	-0.509336	0.97327	-0.410782	0.968562	TraesCS3A02G274900.1
TraesCS3A02G276200	902.188	0.0640227	0.984311	1.13302	0.025171	0.702759	0.553675	0.83821	0.173549	-0.0854018	1	0.518324	0.764384	TraesCS3A02G276200.2
TraesCS3A02G276500	624.468	0.0521952	0.973479	0.618556	0.0201366	-0.00932002	1	0.297463	0.478987	0.25099	0.884467	-0.115416	0.987027	TraesCS3A02G276500.1
TraesCS3A02G277100	8.38526	-4.41863	0.0853138	0.939205	0.893231	0.251275	1	5.08131	0.0323906	0.794701	1	4.24813	0.200831	TraesCS3A02G277100.2
TraesCS3A02G277200	417.174	1.05139	0.0116133	2.58321	7.06027e-19	0.350078	0.8501	-0.642287	0.186859	-0.516613	0.660624	-0.355233	0.841883	TraesCS3A02G277200.1
TraesCS3A02G277300	248.569	1.0053	1.32662e-05	1.77129	3.02445e-20	0.584509	0.119686	0.0339653	0.979066	-0.0206972	1	0.164712	0.933182	TraesCS3A02G277300.1
TraesCS3A02G277500	309.747	-0.0281163	0.991426	1.41425	2.49813e-08	0.113228	0.994379	-0.634056	0.0903082	-0.415618	0.697928	-0.313094	0.819032	TraesCS3A02G277500.1
TraesCS3A02G279700	88.6178	0.0514893	0.985969	0.0054971	1	-0.411066	0.826145	-1.30423	0.0114775	-0.905592	0.334202	-0.538572	0.724459	TraesCS3A02G279700.1
TraesCS3A02G280000	75.4575	0.411252	0.894005	1.80684	0.0346792	-0.836795	0.81419	0.28139	0.920297	0.130626	1	-0.155851	1	TraesCS3A02G280000.1
TraesCS3A02G280600	101.546	0.194162	0.947611	0.725871	0.561514	-2.105	0.00132753	-0.611765	0.586909	-0.0680194	1	-1.19938	0.202881	TraesCS3A02G280600.1
TraesCS3A02G280700	208.3	-0.865945	0.717473	-2.05798	0.0502964	-0.856921	0.855604	-2.36107	0.0193477	-1.47252	0.537189	-1.26805	0.587124	TraesCS3A02G280700.1
[truncated: 4,260 more rows]

## Sheet: Table H
Table H in S1 Text: Defense-related DEGs in 1E4 infection 3dpi or 6dpi, with functional annotations.
ensembl_gene_id	baseMean	log2FC1E4_3dpi	padj1E4_3dpi	log2FC1E4_6dpi	padj1E4_6dpi	go_id	name_1006	definition_1006	namespace_1003
TraesCS1B02G420400	11.5283	20.8162	0.0142628	-0.940182	1	GO:0006952	defense response	Reactions, triggered in response to the presence of a foreign body or the occurrence of an injury, which result in restriction of damage to the organism attacked or prevention/recovery from the infection caused by the attack.	biological_process
TraesCS1B02G420400	11.5283	20.8162	0.0142628	-0.940182	1	GO:0005524	ATP binding	Interacting selectively and non-covalently with ATP, adenosine 5'-triphosphate, a universally important coenzyme and enzyme regulator.	molecular_function
TraesCS1B02G420400	11.5283	20.8162	0.0142628	-0.940182	1	GO:0043531	ADP binding	Interacting selectively and non-covalently with ADP, adenosine 5'-diphosphate.	molecular_function
TraesCS2A02G097500	354.124	0.445438	0.022992	0.0151649	1	GO:0003700	DNA-binding transcription factor activity	A transcription regulator activity that modulates transcription of gene sets via selective and non-covalent binding to a specific double-stranded genomic DNA sequence (sometimes referred to as a motif) within a cis-regulatory region. Regulatory regions include promoters (proximal and distal) and enhancers. Genes are transcriptional units, and include bacterial operons.	molecular_function
TraesCS2A02G097500	354.124	0.445438	0.022992	0.0151649	1	GO:0042742	defense response to bacterium	Reactions triggered in response to the presence of a bacterium that act to protect the cell or organism.	biological_process
TraesCS2A02G097500	354.124	0.445438	0.022992	0.0151649	1	GO:0043565	sequence-specific DNA binding	Interacting selectively and non-covalently with DNA of a specific nucleotide composition, e.g. GC-rich DNA binding, or with a specific sequence motif or type of DNA e.g. promotor binding or rDNA binding.	molecular_function
TraesCS2A02G097500	354.124	0.445438	0.022992	0.0151649	1	GO:0045893	positive regulation of transcription, DNA-templated	Any process that activates or increases the frequency, rate or extent of cellular DNA-templated transcription.	biological_process
TraesCS2A02G097500	354.124	0.445438	0.022992	0.0151649	1	GO:0006351	transcription, DNA-templated	The cellular synthesis of RNA on a template of DNA.	biological_process
TraesCS2A02G097500	354.124	0.445438	0.022992	0.0151649	1	GO:0006355	regulation of transcription, DNA-templated	Any process that modulates the frequency, rate or extent of cellular DNA-templated transcription.	biological_process
TraesCS2A02G104600	215.085	4.67267	1.2778e-08	-0.0138919	1	GO:1900150	regulation of defense response to fungus	Any process that modulates the frequency, rate or extent of defense response to fungus.	biological_process
TraesCS2A02G182400	75.0376	2.00391	1.91618e-05	-0.49484	0.913826	GO:0009845	seed germination	The physiological and developmental changes that occur in a seed commencing with water uptake (imbibition) and terminating with the elongation of the embryonic axis.	biological_process
TraesCS2A02G182400	75.0376	2.00391	1.91618e-05	-0.49484	0.913826	GO:0005524	ATP binding	Interacting selectively and non-covalently with ATP, adenosine 5'-triphosphate, a universally important coenzyme and enzyme regulator.	molecular_function
TraesCS2A02G182400	75.0376	2.00391	1.91618e-05	-0.49484	0.913826	GO:0016021	integral component of membrane	The component of a membrane consisting of the gene products and protein complexes having at least some part of their peptide sequence embedded in the hydrophobic region of the membrane.	cellular_component
TraesCS2A02G182400	75.0376	2.00391	1.91618e-05	-0.49484	0.913826	GO:0005515	protein binding	Interacting selectively and non-covalently with any protein or protein complex (a complex of two or more proteins that may include other nonprotein molecules).	molecular_function
TraesCS2A02G182400	75.0376	2.00391	1.91618e-05	-0.49484	0.913826	GO:0004672	protein kinase activity	Catalysis of the phosphorylation of an amino acid residue in a protein, usually according to the reaction: a protein + ATP = a phosphoprotein + ADP.	molecular_function
TraesCS2A02G182400	75.0376	2.00391	1.91618e-05	-0.49484	0.913826	GO:0009825	multidimensional cell growth	The process in which a cell irreversibly increases in size in two or three [spatial] dimensions or along two or three axes.	biological_process
TraesCS2A02G182400	75.0376	2.00391	1.91618e-05	-0.49484	0.913826	GO:0006468	protein phosphorylation	The process of introducing a phosphate group on to a protein.	biological_process
TraesCS2A02G182400	75.0376	2.00391	1.91618e-05	-0.49484	0.913826	GO:0004674	protein serine/threonine kinase activity	Catalysis of the reactions: ATP + protein serine = ADP + protein serine phosphate, and ATP + protein threonine = ADP + protein threonine phosphate.	molecular_function
TraesCS2A02G182400	75.0376	2.00391	1.91618e-05	-0.49484	0.913826	GO:0002215	defense response to nematode	A response to protect an organism from a directly detected or perceived external threat from a nematode or nematodes, which results in restriction of damage to the organism attacked or prevention/recovery from the infection caused by the attack.	biological_process
TraesCS2A02G182400	75.0376	2.00391	1.91618e-05	-0.49484	0.913826	GO:0005739	mitochondrion	A semiautonomous, self replicating organelle that occurs in varying numbers, shapes, and sizes in the cytoplasm of virtually all eukaryotic cells. It is notably the site of tissue respiration.	cellular_component
TraesCS2A02G182400	75.0376	2.00391	1.91618e-05	-0.49484	0.913826	GO:0005886	plasma membrane	The membrane surrounding a cell that separates the cell from its external environment. It consists of a phospholipid bilayer and associated proteins.	cellular_component
TraesCS2B02G121600	310.598	4.04338	2.12565e-07	-0.838621	0.91593	GO:1900150	regulation of defense response to fungus	Any process that modulates the frequency, rate or extent of defense response to fungus.	biological_process
TraesCS2B02G311900	132.759	1.20758	0.0350255	0.255948	1	GO:0052576	carbohydrate storage	The accumulation and maintenance in cells or tissues of carbohydrates, any of a group of organic compounds based of the general formula Cx(H2O)y.	biological_process
TraesCS2B02G311900	132.759	1.20758	0.0350255	0.255948	1	GO:0005975	carbohydrate metabolic process	The chemical reactions and pathways involving carbohydrates, any of a group of organic compounds based of the general formula Cx(H2O)y. Includes the formation of carbohydrate derivatives by the addition of a carbohydrate residue to another molecule.	biological_process
TraesCS2B02G311900	132.759	1.20758	0.0350255	0.255948	1	GO:0050832	defense response to fungus	Reactions triggered in response to the presence of a fungus that act to protect the cell or organism.	biological_process
TraesCS2B02G311900	132.759	1.20758	0.0350255	0.255948	1	GO:0042742	defense response to bacterium	Reactions triggered in response to the presence of a bacterium that act to protect the cell or organism.	biological_process
TraesCS2B02G311900	132.759	1.20758	0.0350255	0.255948	1	GO:0004553	hydrolase activity, hydrolyzing O-glycosyl compounds	Catalysis of the hydrolysis of any O-glycosyl bond.	molecular_function
TraesCS2B02G401300	267.994	3.8792	1.30273e-16	-0.245958	1	GO:0043531	ADP binding	Interacting selectively and non-covalently with ADP, adenosine 5'-diphosphate.	molecular_function
TraesCS2B02G401300	267.994	3.8792	1.30273e-16	-0.245958	1	GO:0005515	protein binding	Interacting selectively and non-covalently with any protein or protein complex (a complex of two or more proteins that may include other nonprotein molecules).	molecular_function
TraesCS2B02G401300	267.994	3.8792	1.30273e-16	-0.245958	1	GO:0006952	defense response	Reactions, triggered in response to the presence of a foreign body or the occurrence of an injury, which result in restriction of damage to the organism attacked or prevention/recovery from the infection caused by the attack.	biological_process
[truncated: 547 more rows]

## Sheet: Table I
Table I in S1 Text: Defense-related DEGs in 3D7 infection 3dpi or 6dpi, with functional annotations.
[truncated: 185 more rows]

[truncated: 5 more sheets: Table J, Table K, Table L, Table M, Table N]
